# Supplementary material for: Conjugative Transfer of Disease‐Encoding Plasmid Variants in Serratia spp. Alter Production of Enzymes and Virulence Properties
Source: Environ Microbiol Rep. 2026 Feb 10;18(1):e70292. doi: 10.1111/1758-2229.70292 (PMC12890329; doi:10.1111/1758-2229.70292)
Supplement: Supplementary file 1 — Supporting Information: File 1‐DEGS. Complete dataset of differentially expressed across three sheets. Cells are shaded green or blue where the corresponding strain is upregulated, with an adjusted p‐value cut off at 0.05. Log2 fold change > 2 is represented with dark shading and light shaded cells denote significant differentially expressed genes with log2 fold change < 2. (A) Complete dataset of DEGs of chromosomal transcripts between Se477 and Se477 (pAGR96X). (B) Complete dataset of DEGs of chromosomal transcripts between Se477 and Se477 (pA1M02) and (C) Complete dataset of DEGs of plasmid‐associated transcripts between SeA1M02 and Se477 (pADAP). [file EMI4-18-e70292-s003.xlsx]

## Sheet: 477v477pAGR96X
Supplementary File 1-DEGS. A) Complete dataset of differentially expressed genes of chromosomal transcripts between Se477 and Se477 (pAGR96X). Cells are shaded blue where the transconjugant Se477 (pAGR96X) transcript id upregulated, and blue when the naïve strain Se477 is upregulated, with an adjusted P-value cut off at .05. Log2 fold change >2 is represented with dark shading and light shaded ce…
	Se477			Se477 (pAGR96X)
transcript_id	1	2	3	1	2	3	log2FoldChange	padj	description
OJEPCDOL_00001	33495	47405	35549	53317	61067	54060	-0.289501	0.064727	cspC_1
OJEPCDOL_00002	1702	1783	1429	7274	6780	7688	-1.89975	1.72885e-62	NA
OJEPCDOL_00003	11888	26280	17404	61396	36041	53453	-1.20251	3.48826e-05	NA
OJEPCDOL_00004	650	577	524	801	908	613	-0.15277	0.484285	aroP_1
OJEPCDOL_00005	334	322	267	236	196	248	0.688215	0.000317023	NA
OJEPCDOL_00006	557	639	552	408	347	431	0.810357	1.14108e-06	NA
OJEPCDOL_00007	780	732	627	810	800	750	0.108071	0.471398	fosA
OJEPCDOL_00008	341	273	178	377	297	252	0.0133318	0.96478	NA
OJEPCDOL_00009	141	217	104	235	233	198	-0.305749	0.259898	NA
OJEPCDOL_00010	744	804	606	2040	2136	1569	-1.17019	1.80156e-13	NA
OJEPCDOL_00011	6286	6978	6032	7217	5511	7293	0.198543	0.240392	yccJ
OJEPCDOL_00012	1239	1146	917	1433	1294	1201	-0.00312965	0.984459	soxS
OJEPCDOL_00013	1192	1240	970	414	514	370	1.63541	1.76963e-22	NA
OJEPCDOL_00014	1590	1430	1303	1833	1701	1847	-0.0630124	0.689123	yhhW_1
OJEPCDOL_00015	376	382	230	663	792	604	-0.827585	6.02103e-05	NA
OJEPCDOL_00016	80055	86412	73786	29689	22354	30068	1.79974	4.47043e-31	ygaU
OJEPCDOL_00017	724	693	576	276	218	231	1.70853	1.49069e-25	NA
OJEPCDOL_00018	1839	2057	1446	3275	3680	3193	-0.686835	5.09849e-08	NA
OJEPCDOL_00019	12210	10587	13635	825	1511	891	3.77042	7.04019e-42	phoE_1
OJEPCDOL_00020	6079	5820	9123	435	1122	706	3.50093	6.61716e-22	astE
OJEPCDOL_00021	11305	11540	16005	715	1779	934	3.78176	2.2738e-27	astB
OJEPCDOL_00022	9885	9795	15085	749	1790	969	3.59528	6.48821e-24	astD
OJEPCDOL_00023	10938	11837	15536	616	2003	954	3.69743	3.66936e-10	astA
OJEPCDOL_00024	24232	24773	34546	1495	4611	2361	3.58098	3.68782e-10	astC
OJEPCDOL_00025	5106	3746	4660	641	549	717	3.0943	5.09361e-46	nlhH_1
OJEPCDOL_00026	976	839	822	248	234	237	2.13191	9.78458e-37	gsiA_1
OJEPCDOL_00027	56	85	128	171	190	194	-0.757437	0.0543574	oppD_1
OJEPCDOL_00028	31	70	67	132	139	132	-1.00288	0.00788192	oppC_1
OJEPCDOL_00029	55	82	85	61	111	90	0.020341	0.963215	dppB_1
OJEPCDOL_00030	230	336	197	782	721	878	-1.41243	2.05037e-13	appA_1
OJEPCDOL_00031	4152	6140	4429	3145	2625	2858	1.01314	1.51914e-10	estA
OJEPCDOL_00032	2018	2523	1734	2158	2397	2087	0.155896	0.264325	norG_1
OJEPCDOL_00033	8406	7459	6984	1298	2468	1966	2.24525	9.58897e-20	cydA_1
OJEPCDOL_00034	4194	4053	3975	822	1149	1115	2.24081	2.05307e-32	appB_1
OJEPCDOL_00035	968	951	943	157	312	238	2.27213	1.47019e-17	NA
OJEPCDOL_00036	2785	2480	2456	1299	1146	1121	1.3741	3.84128e-20	NA
OJEPCDOL_00037	1024	1239	818	1309	1126	1300	-0.0417029	0.798395	NA
OJEPCDOL_00038	893	992	894	1516	1205	1248	-0.258377	0.106608	NA
OJEPCDOL_00039	346	399	277	610	513	449	-0.379255	0.0359679	NA
OJEPCDOL_00040	1289	1672	1265	2854	1997	2106	-0.471697	0.00935047	NA
OJEPCDOL_00041	1052	1443	1051	2237	1802	1835	-0.484232	0.00211969	ahlD
OJEPCDOL_00042	1601	1843	1514	3162	2600	2645	-0.511524	9.02216e-05	auaH_1
OJEPCDOL_00043	2315	2587	2064	4406	3223	3336	-0.404766	0.0106316	fabH_1
OJEPCDOL_00044	211	220	183	1076	32550	8971	-5.87729	5.52876e-07	narI
OJEPCDOL_00045	156	231	145	887	36794	8504	-6.21681	7.72502e-07	narJ
OJEPCDOL_00046	432	391	383	1842	81901	15607	-6.11494	2.06992e-06	narH
OJEPCDOL_00047	1249	1402	843	5830	244111	22175	-6.06031	1.97709e-06	narG
OJEPCDOL_00048	166	227	153	313	229	229	-0.25667	0.278364	NA
OJEPCDOL_00049	53	69	49	84	82	96	-0.375398	0.216676	NA
OJEPCDOL_00050	957	1037	702	1314	910	1175	-0.095811	0.638432	NA
OJEPCDOL_00051	67	67	53	40	41	41	0.861303	0.00780569	gnu
OJEPCDOL_00052	55	80	48	4	78	38	0.827738	0.323121	hssR
OJEPCDOL_00053	238	434	284	600	34258	1391	-5.0155	NA	narK
OJEPCDOL_00054	476	508	360	1119	7460	6605	-3.27192	2.9108e-05	narX
OJEPCDOL_00055	590	648	520	973	6939	6719	-2.82415	0.000576481	narL_1
OJEPCDOL_00056	1743	1832	1793	1428	2353	2532	0.0191554	0.947909	eae
OJEPCDOL_00057	123	153	122	115	103	88	0.627775	0.00929646	outO_1
OJEPCDOL_00058	760	599	606	543	393	477	0.735301	0.000471307	NA
OJEPCDOL_00059	3617	2537	2754	1011	740	852	2.03837	6.38665e-22	lppC
OJEPCDOL_00060	417	401	363	524	509	501	-0.124896	0.444266	ddpA_1
OJEPCDOL_00061	347	195	234	886	904	1098	-1.63526	8.76165e-10	ddpF_1
OJEPCDOL_00062	289	162	172	932	1016	1137	-2.05384	5.66593e-15	dppD_1
OJEPCDOL_00063	231	211	260	899	1227	1013	-1.89255	1.61612e-16	ddpC_1
OJEPCDOL_00064	374	165	201	1261	1345	1257	-2.12376	3.58732e-12	dppB_2
OJEPCDOL_00065	1584	1281	1213	7509	8240	7602	-2.26364	9.37341e-48	ddpA_2
OJEPCDOL_00066	85	111	84	250	351	255	-1.36907	2.42532e-08	cbl
OJEPCDOL_00067	481	485	442	201	334	252	1.09028	4.26978e-06	chaC
OJEPCDOL_00068	7863	8926	7091	1930	1314	2213	2.37491	4.88718e-31	chaB
OJEPCDOL_00069	506	558	469	907	1345	1633	-1.09819	8.63622e-06	viuB_1
OJEPCDOL_00070	4711	4708	4782	1956	1700	1689	1.67233	2.17018e-29	chaA
OJEPCDOL_00071	4781	5069	3545	5779	7159	6585	-0.306878	0.04561	NA
OJEPCDOL_00072	36172	49010	41772	9885	5142	8312	2.69843	1.89545e-28	phoH
OJEPCDOL_00073	1374	1904	1260	1088	1519	1217	0.480994	0.0132037	fyuA_1
OJEPCDOL_00074	588	703	537	757	1199	1528	-0.693597	0.0126851	efeB
OJEPCDOL_00075	1562	1631	1219	1582	2093	3145	-0.393385	0.15904	efeO
OJEPCDOL_00076	626	384	389	387	458	529	0.27809	0.335354	efeU
OJEPCDOL_00077	10778	20220	8336	850	1786	987	3.64459	1.6277e-28	putP_1
OJEPCDOL_00078	32442	84541	25010	2461	8618	2218	3.60092	3.64719e-05	putA
OJEPCDOL_00079	1545	1269	1178	2534	2934	2579	-0.758566	5.10531e-06	artM_1
OJEPCDOL_00080	1505	1423	1319	2549	2469	2365	-0.542922	2.61218e-05	yecS_1
OJEPCDOL_00081	11535	11450	12409	20539	21071	22318	-0.588506	0.000422209	fliY_1
OJEPCDOL_00082	2957	2372	2281	3690	4268	3482	-0.332613	0.0664676	dcyD
OJEPCDOL_00083	149	177	116	42	76	50	1.6295	1.49721e-07	fliZ
OJEPCDOL_00084	273	380	143	64	68	84	2.08607	1.73389e-10	fliA
OJEPCDOL_00085	246299	332676	256568	1367	1109	1564	7.93629	0	flaA
OJEPCDOL_00086	36227	53525	34941	534	459	646	6.48239	5.12507e-269	fliD
OJEPCDOL_00087	3510	4834	2968	119	71	110	5.469	1.82988e-145	fliS
OJEPCDOL_00088	2157	2732	1764	112	93	64	4.86622	1.1639e-124	fliT
OJEPCDOL_00089	1931	2289	1925	578	447	454	2.30737	1.18751e-52	ureR
OJEPCDOL_00090	42	44	48	6	46	61	0.495938	0.526979	fliE
OJEPCDOL_00091	172	215	167	326	311	230	-0.398092	0.0719493	fliF
OJEPCDOL_00092	131	132	63	45	28	39	1.76428	1.97661e-06	fliG
OJEPCDOL_00093	91	136	64	32	20	35	1.96064	3.44809e-07	fliH
OJEPCDOL_00094	273	340	391	350	304	343	0.280479	0.28065	fliI
OJEPCDOL_00095	136	129	89	143	76	151	0.174597	0.638432	fliJ
OJEPCDOL_00096	669	837	640	1174	1118	1200	-0.458282	0.000514928	fliK
OJEPCDOL_00097	105	143	60	91	45	70	0.797386	0.0453519	NA
OJEPCDOL_00098	213	252	177	146	82	123	1.11292	2.8168e-05	fliM
OJEPCDOL_00099	108	112	75	76	58	51	0.914005	0.00206751	fliN
OJEPCDOL_00100	76	128	40	89	63	76	0.29983	0.494673	fliO
OJEPCDOL_00101	86	103	49	99	66	74	0.219046	0.550292	fliP
OJEPCDOL_00102	39	32	58	48	38	41	0.31277	0.52073	NA
OJEPCDOL_00103	93	127	63	54	49	64	0.982711	0.00259747	spaR
OJEPCDOL_00104	47	52	38	8	2	2	3.76122	5.4704e-09	NA
OJEPCDOL_00105	19123	24681	18332	263	171	119	7.06213	5.22722e-181	flgL
OJEPCDOL_00106	30632	40212	28933	428	297	315	6.82799	0	flgK
OJEPCDOL_00107	53	131	98	67	58	82	0.689307	0.0954692	flgJ
OJEPCDOL_00108	175	190	97	115	111	173	0.431174	0.191806	flgI
OJEPCDOL_00109	105	138	76	83	110	67	0.523637	0.105611	flgH
OJEPCDOL_00110	174	196	169	106	84	110	1.09566	1.72845e-06	flgG
OJEPCDOL_00111	109	187	108	86	74	87	0.939419	0.00103123	flgF
OJEPCDOL_00112	462	516	256	219	255	186	1.1247	7.42902e-06	flgE
OJEPCDOL_00113	354	525	290	413	337	363	0.298574	0.169012	flgD
OJEPCDOL_00114	91	174	51	50	64	36	1.27057	0.00527959	flgC
OJEPCDOL_00115	189	223	93	54	71	37	1.85535	5.23048e-07	flgB
OJEPCDOL_00116	644	729	637	806	819	680	0.0554051	0.744245	flgA
OJEPCDOL_00117	4385	6216	4499	270	249	189	4.65881	4.15534e-153	flgM
OJEPCDOL_00118	2048	3155	2004	121	222	193	3.97771	1.30767e-56	flgN
OJEPCDOL_00119	634	866	646	756	643	803	0.20558	0.259963	higA-2_1
OJEPCDOL_00120	451	572	437	498	430	447	0.331983	0.0337769	flhE
OJEPCDOL_00121	397	356	277	412	434	341	0.0407503	0.850195	flhA
OJEPCDOL_00122	166	228	134	106	89	127	0.942556	0.000313462	flhB
OJEPCDOL_00123	4268	4507	3636	189	89	80	5.37142	4.06628e-80	cheZ
OJEPCDOL_00124	1626	1511	1201	38	25	55	5.44347	9.96988e-103	cheY
OJEPCDOL_00125	5117	5652	4979	70	76	122	6.12531	2.34091e-168	cheB
OJEPCDOL_00126	2940	3212	2157	36	55	34	6.2907	4.79098e-195	cheR
OJEPCDOL_00127	8617	9576	6985	94	101	112	6.5979	0	tap
OJEPCDOL_00128	11063	11105	8965	125	140	122	6.57666	0	tsr_1
OJEPCDOL_00129	4384	5199	4305	185	140	101	5.28104	5.05196e-148	cheW
OJEPCDOL_00130	16473	19315	14609	462	473	442	5.43738	0	cheA
OJEPCDOL_00131	3327	3837	2613	92	144	107	5.06856	1.00864e-155	motB_1
OJEPCDOL_00132	3943	4613	2846	78	77	34	6.15087	5.59136e-121	motA
OJEPCDOL_00133	841	1047	694	180	170	145	2.62062	2.39553e-58	flhC
OJEPCDOL_00134	825	1058	622	163	174	217	2.40337	8.62662e-33	flhD
OJEPCDOL_00135	1293	1190	884	348	292	269	2.13295	6.67079e-36	cnu
OJEPCDOL_00136	2291	1828	1601	1377	1426	1703	0.591762	0.00191006	uspC
OJEPCDOL_00137	10473	8811	9500	6578	4717	6986	0.917885	1.37898e-05	curA
OJEPCDOL_00138	406	376	213	222	147	143	1.19102	1.9783e-05	pcp_1
OJEPCDOL_00139	2320	2227	1992	889	965	945	1.47578	1.67826e-29	pcpR
OJEPCDOL_00140	33824	37186	29190	30454	31229	27896	0.407692	3.31323e-05	vgrG1_1
OJEPCDOL_00141	4050	4602	3512	3654	3911	3604	0.366822	0.000474412	NA
OJEPCDOL_00142	26557	30788	24305	24487	24621	23173	0.422238	7.66287e-06	pipB2
OJEPCDOL_00143	8960	9421	6743	7301	6763	5836	0.578078	1.08688e-05	NA
OJEPCDOL_00144	8203	9523	7574	8095	7151	8013	0.368019	0.00118384	NA
OJEPCDOL_00145	3374	3855	3279	3340	3550	3341	0.288847	0.0148844	NA
OJEPCDOL_00146	6157	7096	6497	6498	6814	6768	0.231006	0.0986147	NA
OJEPCDOL_00147	5248	6053	4715	5626	4804	4988	0.301386	0.00749435	NA
OJEPCDOL_00148	12037	13779	11432	12074	11824	11598	0.318889	0.00160398	NA
OJEPCDOL_00149	9253	9905	7967	7497	7035	7453	0.549885	1.3087e-08	motB_2
OJEPCDOL_00150	24072	27599	22409	20248	20661	21113	0.503468	8.26179e-07	NA
OJEPCDOL_00151	5807	6118	4909	4441	4357	4022	0.640311	7.93914e-11	NA
OJEPCDOL_00152	9979	10818	9630	8785	8584	8677	0.477553	1.94285e-05	NA
OJEPCDOL_00153	12459	16213	12849	15476	13637	14677	0.170719	0.21377	NA
OJEPCDOL_00154	32395	40060	33561	36925	33172	38270	0.218285	0.120287	NA
OJEPCDOL_00155	6707	8470	6875	7451	6718	8026	0.238209	0.106941	NA
OJEPCDOL_00156	27692	43480	33897	28817	24726	28013	0.612544	0.000775378	hcp1_1
OJEPCDOL_00157	2570	3272	1975	1900	1781	1678	0.776039	7.79878e-08	NA
OJEPCDOL_00158	2375	2889	2058	2135	1741	1535	0.679649	1.26485e-05	NA
OJEPCDOL_00159	5590	6800	5368	4630	3795	4327	0.724897	1.6592e-08	NA
OJEPCDOL_00160	2350	2493	1804	1808	1460	1374	0.761279	2.09665e-07	NA
OJEPCDOL_00161	5919	7221	4942	3992	3317	3444	0.988896	2.78333e-15	NA
OJEPCDOL_00162	1712	1905	1272	1075	1083	977	0.87794	1.71577e-11	NA
OJEPCDOL_00163	14833	17564	16442	14192	14036	15017	0.432148	0.00339583	NA
OJEPCDOL_00164	5958	6768	5850	5349	5486	6229	0.37247	0.00771121	prpC_1
OJEPCDOL_00165	9293	11602	10166	9678	9464	10793	0.305339	0.0470443	NA
OJEPCDOL_00166	6044	6878	6778	5294	5049	6551	0.479862	0.0103956	NA
OJEPCDOL_00167	3376	3720	2959	2895	3184	3449	0.321908	0.0173836	NA
OJEPCDOL_00168	12428	14057	12555	9609	9270	10958	0.640278	6.68184e-06	NA
OJEPCDOL_00169	5726	6754	5529	3935	3629	4226	0.858848	7.35939e-12	NA
OJEPCDOL_00170	14707	16675	14732	13006	10226	12777	0.610461	5.30013e-05	clpV1
OJEPCDOL_00171	8358	9782	8254	6402	5933	7084	0.692042	2.97623e-07	spk1
OJEPCDOL_00172	10541	13823	10821	10977	9509	10176	0.44548	0.000772502	vgrG1_2
OJEPCDOL_00173	3142	3821	2991	2212	1459	2144	1.02211	8.60635e-08	NA
OJEPCDOL_00174	263	321	234	223	112	182	0.906449	0.00130007	NA
OJEPCDOL_00175	582	564	374	229	113	148	1.87402	1.68555e-11	sbmC
OJEPCDOL_00176	1862	1067	1321	460	339	399	2.09483	9.97237e-16	kynA
OJEPCDOL_00177	1451	1481	1204	1836	1793	1774	-0.13831	0.233511	ccpA_1
OJEPCDOL_00178	207	152	86	310	285	296	-0.771871	0.00968944	ttuB_1
OJEPCDOL_00179	204	222	200	402	339	282	-0.452759	0.0310456	fabG_1
OJEPCDOL_00180	75	145	113	167	195	212	-0.541202	0.0817879	rbsD_1
OJEPCDOL_00181	539	613	404	1047	1212	1094	-0.872221	7.44083e-09	umuC
OJEPCDOL_00182	460	397	375	760	702	818	-0.634708	0.000260728	umuD
OJEPCDOL_00183	717	827	741	584	382	499	0.897219	8.18702e-06	smtB
OJEPCDOL_00184	1335	959	889	695	487	681	1.02562	9.77511e-06	nodD2_1
OJEPCDOL_00185	1022	1114	977	524	513	598	1.17967	1.20223e-15	fdhD
OJEPCDOL_00186	935	719	680	345	196	279	1.76602	1.4325e-12	NA
OJEPCDOL_00187	74	85	81	41	34	52	1.17237	0.000505272	moaD_1
OJEPCDOL_00188	130	211	164	195	118	180	0.28241	0.371837	moaA_1
OJEPCDOL_00189	30	13	8	23	24	23	-0.222223	0.753823	NA
OJEPCDOL_00190	145	134	113	279	216	245	-0.667255	0.00190852	appB_2
OJEPCDOL_00191	66	19	61	119	137	76	-0.881472	0.110692	appC
OJEPCDOL_00192	284	286	229	202	202	206	0.635156	0.00026168	ydeP_1
OJEPCDOL_00193	4801	5910	5338	6569	6635	6960	-0.0749051	0.640599	yfeX_1
OJEPCDOL_00194	2085	1700	1823	1410	1578	1641	0.537159	0.00387124	ydeP_2
OJEPCDOL_00195	1115	1024	945	1018	744	682	0.593825	0.00255361	pcaR_1
OJEPCDOL_00196	155	176	149	34	36	25	2.588	1.01236e-20	pcaI
OJEPCDOL_00197	117	114	99	28	13	19	2.71286	5.21132e-14	pcaJ
OJEPCDOL_00198	209	130	190	53	60	74	1.77294	1.64151e-07	pcaF
OJEPCDOL_00199	143	103	112	82	65	75	0.949784	0.00126663	catD_1
OJEPCDOL_00200	244	243	186	109	184	93	1.04555	0.000644605	catB
OJEPCDOL_00201	369	254	209	147	115	116	1.38603	2.43922e-07	catC
OJEPCDOL_00202	471	397	394	101	65	116	2.41857	4.28829e-20	catA
OJEPCDOL_00203	89	69	87	18	34	30	1.84421	5.69995e-06	cbdA_1
OJEPCDOL_00204	883	854	656	199	239	225	2.09411	5.04485e-37	cbdA_2
OJEPCDOL_00205	35	15	29	26	20	30	0.334666	0.580872	cbdB
OJEPCDOL_00206	72	55	56	61	93	77	-0.0826346	0.829439	benC
OJEPCDOL_00207	342	365	315	260	189	233	0.835347	1.41301e-05	lvr
OJEPCDOL_00208	99	99	85	97	46	49	0.816758	0.0307777	NA
OJEPCDOL_00209	715	855	697	1065	1157	1134	-0.31893	0.0204697	NA
OJEPCDOL_00210	925	916	896	1005	924	932	0.194442	0.211245	NA
OJEPCDOL_00211	3280	359	224	3855	4017	4602	-1.46272	0.225948	mgtB
OJEPCDOL_00212	439	92	54	909	871	969	-2.00356	0.0269182	mgtC
OJEPCDOL_00213	2633	1947	2099	562	436	508	2.41164	9.44837e-34	yfdE_1
OJEPCDOL_00214	1177	1056	791	1032	1065	1061	0.17889	0.283279	gcvA_1
OJEPCDOL_00215	632	713	499	3225	3765	3297	-2.24127	6.53769e-63	ddc_1
OJEPCDOL_00216	3687	3962	2549	23674	30329	25681	-2.73375	4.74994e-65	NA
OJEPCDOL_00217	12224	14063	10494	8909	11135	8766	0.594432	4.12333e-05	rcsA_1
OJEPCDOL_00218	77	66	52	46	34	63	0.689603	0.0767538	dsrB
OJEPCDOL_00219	1295	1368	1025	1768	1563	1431	-0.124112	0.379499	xerD_1
OJEPCDOL_00220	144	204	202	287	236	306	-0.332001	0.21701	NA
OJEPCDOL_00221	71	88	101	146	106	135	-0.305775	0.35252	NA
OJEPCDOL_00222	518	793	769	1640	1311	1527	-0.844133	0.000229239	NA
OJEPCDOL_00223	101	138	97	221	170	276	-0.750991	0.00657553	NA
OJEPCDOL_00224	38	40	25	98	60	34	-0.654415	0.19089	NA
OJEPCDOL_00225	61	46	30	91	65	114	-0.744184	0.0644905	NA
OJEPCDOL_00226	60	98	92	178	98	164	-0.556266	0.133078	NA
OJEPCDOL_00227	90	96	53	132	102	165	-0.512339	0.120758	dam_1
OJEPCDOL_00228	37	54	33	52	38	52	0.0391148	0.927136	cysH_1
OJEPCDOL_00229	57	104	93	100	93	96	0.0688923	0.851789	NA
OJEPCDOL_00230	67	53	63	109	120	121	-0.67427	0.0239219	NA
OJEPCDOL_00231	250	273	187	483	409	448	-0.676657	6.30833e-05	NA
OJEPCDOL_00232	307	312	192	706	601	501	-0.920537	1.07484e-05	NA
OJEPCDOL_00233	310	460	296	295	331	341	0.374072	0.0668278	NA
OJEPCDOL_00234	323	390	235	434	406	467	-0.232002	0.228381	NA
OJEPCDOL_00235	1076	1547	796	2490	2337	1909	-0.754632	0.000183857	NA
OJEPCDOL_00236	1546	1956	1559	4089	4014	3040	-0.889005	3.63826e-08	NA
OJEPCDOL_00237	494	691	493	1257	1488	1255	-1.01302	6.13462e-10	NA
OJEPCDOL_00238	200	351	137	628	709	467	-1.18127	7.99892e-05	NA
OJEPCDOL_00239	174	213	129	413	483	384	-1.07732	5.77786e-08	NA
OJEPCDOL_00240	421	420	241	673	755	657	-0.717414	0.000464361	NA
OJEPCDOL_00241	806	977	694	1916	1825	1680	-0.888602	1.49269e-13	NA
OJEPCDOL_00242	297	469	223	862	713	727	-0.998789	1.04677e-05	NA
OJEPCDOL_00243	201	348	174	576	471	396	-0.772611	0.00290662	NA
OJEPCDOL_00244	236	439	247	601	609	469	-0.635942	0.0104964	NA
OJEPCDOL_00245	208	255	150	542	598	417	-1.11201	2.54015e-07	NA
OJEPCDOL_00246	269	504	394	733	700	627	-0.571166	0.0207897	NA
OJEPCDOL_00247	547	591	411	896	1073	899	-0.650383	4.00935e-05	NA
OJEPCDOL_00248	75	56	55	194	114	117	-0.932491	0.00629125	NA
OJEPCDOL_00249	279	343	261	584	565	454	-0.61413	0.000381214	NA
OJEPCDOL_00250	121	177	61	176	281	180	-0.62421	0.100341	NA
OJEPCDOL_00251	675	906	679	1993	1725	1679	-1.01064	1.82405e-12	NA
OJEPCDOL_00252	310	309	244	745	582	507	-0.838405	1.57625e-05	NA
OJEPCDOL_00253	123	191	145	407	378	231	-0.896857	0.00168133	NA
OJEPCDOL_00254	419	589	327	769	749	669	-0.4841	0.00994607	NA
OJEPCDOL_00255	1435	1885	786	1035	1334	872	0.552381	0.0484424	cspC_2
OJEPCDOL_00256	42	54	22	23	35	22	0.775994	0.115568	NA
OJEPCDOL_00257	748	661	636	114	112	70	3.04777	8.35327e-41	NA
OJEPCDOL_00258	2597	2638	2076	42854	38587	47102	-3.89183	7.44193e-198	qorA_1
OJEPCDOL_00259	301	330	245	2921	2812	3133	-3.09731	6.68312e-127	NA
OJEPCDOL_00260	1388	1730	1678	1438	870	1158	0.731586	0.00152725	dmlR_1
OJEPCDOL_00261	4924	6686	5851	1622	888	1289	2.45765	1.3616e-25	NA
OJEPCDOL_00262	29855	38735	34436	5710	2847	5807	3.0978	4.39092e-30	NA
OJEPCDOL_00263	57928	74473	63648	11912	6779	11381	2.95787	3.3394e-38	yqjD_1
OJEPCDOL_00264	12685	11130	10920	1705	877	1692	3.28143	1.00905e-36	NA
OJEPCDOL_00265	390	327	231	233	209	236	0.722507	0.0010307	NA
OJEPCDOL_00266	3539	3324	2485	3824	3286	3323	0.0848952	0.584326	cph2
OJEPCDOL_00267	2700	2037	1803	46979	37338	47314	-4.08085	1.10767e-105	NA
OJEPCDOL_00268	7915	481	1539	3023	2272	2635	0.585921	0.62705	paaZ
OJEPCDOL_00269	10519	71	1575	53	91	32	6.37215	4.74287e-05	paaA
OJEPCDOL_00270	3088	51	450	43	36	49	5.06505	0.000285227	paaB
OJEPCDOL_00271	3725	57	579	36	26	27	5.87681	2.67072e-05	paaC
OJEPCDOL_00272	2808	16	476	21	24	31	5.69866	0.000268527	paaD
OJEPCDOL_00273	5501	64	1013	127	113	91	4.58004	0.00140213	paaE
OJEPCDOL_00274	3315	54	570	116	112	93	3.88057	0.00517324	paaF_1
OJEPCDOL_00275	5075	65	606	74	74	86	4.86907	0.000831441	paaG
OJEPCDOL_00276	6296	147	848	134	298	187	3.80798	0.00570797	paaH_1
OJEPCDOL_00277	1398	41	192	41	109	60	3.20639	0.0186757	paaI
OJEPCDOL_00278	4458	74	689	91	249	153	3.65748	0.0113016	paaJ_1
OJEPCDOL_00279	5904	220	927	299	356	310	3.12435	0.011834	paaK
OJEPCDOL_00280	3430	2435	1868	3371	3556	3695	-0.21724	0.349135	paaX
OJEPCDOL_00281	5248	3880	3559	5315	5635	6255	-0.189377	0.358256	yrdA_1
OJEPCDOL_00282	613	763	561	436	402	374	0.919886	1.07469e-10	NA
OJEPCDOL_00283	722	992	620	443	386	329	1.24657	4.92555e-12	NA
OJEPCDOL_00284	352	148	226	117	98	71	1.62042	2.98167e-05	gabP
OJEPCDOL_00285	428	295	241	72	57	50	2.67715	5.44768e-21	amnD
OJEPCDOL_00286	2096	1404	1381	452	321	373	2.34786	1.25445e-24	NA
OJEPCDOL_00287	952	1325	1140	1321	1270	1336	0.0515002	0.787838	dmlR_2
OJEPCDOL_00288	226	245	256	447	182	363	-0.181728	0.629567	gstB_1
OJEPCDOL_00289	201	208	175	609	384	613	-1.21008	3.63415e-07	NA
OJEPCDOL_00290	1493	1309	1492	17381	7916	16517	-3.01475	1.23974e-24	glgS
OJEPCDOL_00291	11872	10608	10281	7953	6697	8111	0.782431	4.8903e-07	davD
OJEPCDOL_00292	1956	1924	1872	2346	2016	2348	0.0357043	0.834603	NA
OJEPCDOL_00293	1038	1082	949	1302	1131	1278	-0.0222514	0.882532	pgrR_1
OJEPCDOL_00294	401	312	286	783	722	654	-0.858498	5.67459e-06	iolS_1
OJEPCDOL_00295	626	693	685	954	936	1022	-0.280733	0.103046	tycC_1
OJEPCDOL_00296	19199	17400	16994	6961	7807	7791	1.50463	6.70311e-25	gcd
OJEPCDOL_00297	63	55	45	61	54	63	0.119195	0.739503	NA
OJEPCDOL_00298	136	151	117	92	77	78	0.955901	4.25538e-05	NA
OJEPCDOL_00299	141381	185715	130355	1932	1519	1728	6.70527	0	NA
OJEPCDOL_00300	54786	74435	46833	376	279	284	7.78587	0	NA
OJEPCDOL_00301	442	548	333	5	2	4	7.14216	1.18592e-48	NA
OJEPCDOL_00302	1049	1258	892	41	62	54	4.58702	1.09447e-117	dsdC_1
OJEPCDOL_00303	2117	2091	1635	16	19	1	7.5971	2.80562e-19	NA
OJEPCDOL_00304	224	339	280	6	8	3	5.88305	1.25862e-40	rcsB_1
OJEPCDOL_00305	2609	3112	2217	373	303	342	3.20388	3.34466e-128	NA
OJEPCDOL_00306	1117	1367	999	110	122	93	3.66424	1.66706e-110	yfcP_1
OJEPCDOL_00307	972	949	594	119	72	67	3.52266	3.20288e-43	yfcQ_1
OJEPCDOL_00308	893	1175	823	60	43	55	4.43366	2.10387e-110	yfcQ_2
OJEPCDOL_00309	1645	1820	1264	73	29	45	5.25054	1.69092e-86	lpfA_1
OJEPCDOL_00310	1744	2299	1552	141	126	150	3.98266	9.02267e-137	yfcS_1
OJEPCDOL_00311	3725	4114	3027	359	254	185	4.01506	5.00996e-74	papC_1
OJEPCDOL_00312	1263	1457	1049	21	15	37	5.92823	8.11244e-113	papH_1
OJEPCDOL_00313	50830	73080	56548	288	217	324	8.01104	0	smfA_1
OJEPCDOL_00314	2270	2924	2213	241	146	304	3.6641	8.52551e-47	NA
OJEPCDOL_00315	1890	1820	1397	533	364	450	2.16832	1.04711e-34	yeeO
OJEPCDOL_00316	22480	18247	19384	7150	5618	7255	1.84795	9.26451e-24	NA
OJEPCDOL_00317	1431	1359	1321	1375	1105	1369	0.352677	0.0391635	NA
OJEPCDOL_00318	203	191	292	181	135	140	0.877564	0.00599767	holE_1
OJEPCDOL_00319	334	391	338	111	85	84	2.17803	1.33027e-26	NA
OJEPCDOL_00320	29	50	56	32	70	34	0.25712	0.647575	NA
OJEPCDOL_00321	61	69	68	55	96	77	0.05058	0.897268	phoC_1
OJEPCDOL_00322	490	538	369	394	585	545	0.108722	0.647575	NA
OJEPCDOL_00323	2074	2231	1864	1444	1221	1340	0.873106	5.2092e-13	virS
OJEPCDOL_00324	581	610	485	528	420	429	0.531465	0.000708145	NA
OJEPCDOL_00325	3644	4144	3489	4568	3757	4082	0.113494	0.407513	mtfA
OJEPCDOL_00326	61	46	56	62	46	34	0.469228	0.262074	NA
OJEPCDOL_00327	501	599	557	3341	3484	3286	-2.35388	5.04383e-61	gap1
OJEPCDOL_00328	975	977	1059	9490	9996	9333	-2.99429	6.05024e-80	cdhR_1
OJEPCDOL_00329	589	718	507	9473	9857	10465	-3.79899	1.99918e-212	fabG_2
OJEPCDOL_00330	1787	2058	1608	29857	30446	33504	-3.86059	2.09099e-249	luxA_1
OJEPCDOL_00331	282	320	185	1085	1005	1102	-1.78952	8.7686e-26	tenA
OJEPCDOL_00332	56	83	70	292	326	223	-1.75713	2.82418e-11	ssuB_1
OJEPCDOL_00333	66	81	44	231	300	217	-1.73937	6.64341e-11	ribX
OJEPCDOL_00334	166	246	102	734	680	681	-1.81257	6.93532e-14	NA
OJEPCDOL_00335	1041	1095	893	2066	1864	1799	-0.670827	6.09482e-09	pgrR_2
OJEPCDOL_00336	29	6	8	44	45	48	-1.41998	0.0344907	NA
OJEPCDOL_00337	358	223	228	194	175	222	0.707526	0.0111734	dkgA_1
OJEPCDOL_00338	1789	1242	1241	338	293	378	2.33719	9.1754e-27	mltF_1
OJEPCDOL_00339	1184	810	733	2242	2749	2237	-1.15638	1.14736e-07	mdoB
OJEPCDOL_00340	5025	4653	3886	4202	4399	4324	0.317269	0.0136653	amn
OJEPCDOL_00341	850	1107	920	300	272	195	2.16066	5.11307e-27	gltC_1
OJEPCDOL_00342	4738	2520	2612	228	242	231	4.07055	5.30579e-53	hcp1_2
OJEPCDOL_00343	5780	3012	3007	348	285	318	3.88728	8.71333e-46	NA
OJEPCDOL_00344	77	38	28	7	8	4	3.15356	7.44155e-07	NA
OJEPCDOL_00345	824	807	635	739	610	697	0.393075	0.00962934	NA
OJEPCDOL_00346	615	710	533	844	940	711	-0.181121	0.286046	cnrA
OJEPCDOL_00347	302	325	321	409	420	323	-0.0211294	0.926465	mdtA_1
OJEPCDOL_00348	918	1222	926	998	1059	1025	0.236078	0.10992	fadR_1
OJEPCDOL_00349	64	46	71	68	91	104	-0.265382	0.521289	NA
OJEPCDOL_00350	243	301	402	947	933	912	-1.28072	1.21397e-06	NA
OJEPCDOL_00351	4875	5667	4589	221366	181357	234261	-5.14844	2.50516e-294	rutE
OJEPCDOL_00352	206	314	233	471	354	367	-0.416681	0.0624863	gcvA_2
OJEPCDOL_00353	37	84	48	119	111	141	-0.906267	0.0107093	ywqN
OJEPCDOL_00354	55	88	49	115	139	88	-0.602192	0.0719493	soxC_1
OJEPCDOL_00355	53	60	39	90	101	52	-0.436753	0.262996	ygcS
OJEPCDOL_00356	15	28	12	39	40	52	-1.03365	0.0345732	metQ_1
OJEPCDOL_00357	63	56	59	22	45	29	1.14782	0.00665051	metI_1
OJEPCDOL_00358	11	18	18	58	49	77	-1.71503	0.000218797	metN_1
OJEPCDOL_00359	56	44	14	44	65	75	-0.485157	0.383645	dmoA_1
OJEPCDOL_00360	15	41	37	54	117	124	-1.41624	0.00746426	mnmC_1
OJEPCDOL_00361	36	44	20	82	90	90	-1.16536	0.000885838	msuD
OJEPCDOL_00362	357	496	475	927	912	919	-0.79558	5.37656e-05	hyfR
OJEPCDOL_00363	103	90	79	295	269	246	-1.32366	4.75567e-10	NA
OJEPCDOL_00364	57	68	71	198	129	173	-1.08932	0.000269659	luxA_2
OJEPCDOL_00365	134	75	92	343	229	305	-1.27827	4.45374e-05	gsiA_2
OJEPCDOL_00366	114	174	152	247	191	194	-0.267206	0.326294	ddpC_2
OJEPCDOL_00367	46	61	28	94	42	111	-0.653092	0.180953	nikB
OJEPCDOL_00368	62	67	53	226	226	176	-1.53945	1.40965e-10	gsiB_1
OJEPCDOL_00369	274	340	291	276	276	241	0.442114	0.0161939	NA
OJEPCDOL_00370	322	476	290	1050	1324	1185	-1.4795	4.28238e-15	NA
OJEPCDOL_00371	1077	1232	981	1654	1462	1399	-0.208646	0.102653	dmlR_3
OJEPCDOL_00372	898	1142	998	2037	1728	1926	-0.652149	2.76627e-05	alkB
OJEPCDOL_00373	449	427	397	1138	1041	1121	-1.12059	5.47572e-15	rarD_1
OJEPCDOL_00374	600	753	602	1781	1738	2169	-1.29579	1.83946e-15	entA
OJEPCDOL_00375	214	281	185	905	1020	1122	-1.92921	6.73377e-28	entC_1
OJEPCDOL_00376	829	958	630	2424	2179	2018	-1.21624	2.63836e-19	entD
OJEPCDOL_00377	8131	8803	6492	29852	26530	28059	-1.6076	9.66672e-57	agp
OJEPCDOL_00378	101	133	122	149	122	192	-0.126524	0.692493	ttdT
OJEPCDOL_00379	21	32	38	75	70	72	-0.98658	0.0133911	citG
OJEPCDOL_00380	24	27	0	38	24	25	-0.60232	0.569057	citX
OJEPCDOL_00381	48	49	46	191	72	117	-1.14893	0.00601347	citF
OJEPCDOL_00382	21	19	5	171	19	90	-2.42172	0.00189305	citE
OJEPCDOL_00383	4	2	7	53	7	43	-2.67933	0.00478951	citD
OJEPCDOL_00384	79	89	51	205	26	98	-0.347153	0.610307	citC
OJEPCDOL_00385	673	884	633	3724	538	2131	-1.29524	0.096993	dpiA_1
OJEPCDOL_00386	1071	1130	1027	6876	5217	6635	-2.28181	2.73054e-48	lacZ
OJEPCDOL_00387	6	3	2	17	9	11	-1.50532	0.106657	NA
OJEPCDOL_00388	303	283	251	232	152	227	0.706093	0.00307581	nepI_1
OJEPCDOL_00389	247	215	216	464	253	399	-0.458586	0.107463	NA
OJEPCDOL_00390	345	381	252	453	419	433	-0.178823	0.296249	pgrR_3
OJEPCDOL_00391	62	88	82	101	117	99	-0.19545	0.536119	NA
OJEPCDOL_00392	668	761	637	606	578	539	0.511944	0.000141595	gcvA_3
OJEPCDOL_00393	1003	1498	1148	892	693	752	0.890042	1.44868e-06	hchA_1
OJEPCDOL_00394	2098	2883	2071	1312	1216	1362	1.0987	8.25408e-15	hchA_2
OJEPCDOL_00395	16419	15632	14893	2070	1436	2094	3.3244	9.30162e-72	katG
OJEPCDOL_00396	1016	1222	1028	1884	1601	1659	-0.404068	0.00339997	pgrR_4
OJEPCDOL_00397	1386	1097	945	7771	7272	8590	-2.53761	7.55476e-50	bmr3_1
OJEPCDOL_00398	4697	3295	3239	24892	23152	29084	-2.52595	3.13129e-36	NA
OJEPCDOL_00399	272	350	324	185	233	232	0.795072	0.00039155	mdtD_1
OJEPCDOL_00400	25	38	37	10	9	9	2.09575	0.00011418	yphA_1
OJEPCDOL_00401	37	47	62	40	33	49	0.533295	0.239998	cpo
OJEPCDOL_00402	330	287	412	149	302	235	0.861619	0.0134812	ydjE
OJEPCDOL_00403	307	222	146	129	123	94	1.20171	6.68663e-05	sotB
OJEPCDOL_00404	6692	6980	5795	4453	3111	3605	1.05283	2.58283e-11	NA
OJEPCDOL_00405	1164	992	1006	357	199	352	2.06021	7.52029e-16	livF_1
OJEPCDOL_00406	1355	1014	1191	170	121	126	3.36348	2.85473e-48	lptB_1
OJEPCDOL_00407	1168	885	1081	168	69	120	3.40834	2.81445e-27	livH_1
OJEPCDOL_00408	1096	950	1008	196	127	152	2.94956	1.42435e-42	livH_2
OJEPCDOL_00409	22288	16338	17471	1273	620	1022	4.53099	3.40729e-64	livJ_1
OJEPCDOL_00410	10	7	7	4	0	7	1.37615	0.260452	NA
OJEPCDOL_00411	11000	13682	9495	39941	31840	34211	-1.39274	8.06638e-27	NA
OJEPCDOL_00412	12908	17799	13726	54655	43235	51934	-1.50742	1.86348e-22	xecA1
OJEPCDOL_00413	647	711	607	1417	1594	1798	-1.04358	6.34453e-11	NA
OJEPCDOL_00414	230	337	173	331	250	201	0.147637	0.618417	kgtP_1
OJEPCDOL_00415	227	345	195	539	533	430	-0.739457	0.000480025	ais
OJEPCDOL_00416	207	214	234	1025	1063	1037	-1.99226	4.17871e-29	cynR_1
OJEPCDOL_00417	18	22	9	317	332	359	-4.13062	1.51129e-42	dgkA_1
OJEPCDOL_00418	62	72	22	1836	2449	2301	-5.19118	1.16525e-69	NA
OJEPCDOL_00419	145	117	154	6467	8924	7938	-5.54179	2.49533e-133	NA
OJEPCDOL_00420	87	57	26	1850	2247	2353	-5.0231	8.8774e-59	NA
OJEPCDOL_00421	38	37	42	1095	1421	1410	-4.8147	3.00133e-92	acpP_1
OJEPCDOL_00422	182	141	99	4048	5031	5210	-4.84513	2.86787e-112	bioF_1
OJEPCDOL_00423	135	110	109	1077	1289	1315	-3.12635	1.1566e-57	tmk_1
OJEPCDOL_00424	254	375	214	6603	7218	6219	-4.34147	1.19445e-151	tmk_2
OJEPCDOL_00425	166	256	152	5404	6804	6315	-4.7823	1.18573e-146	tmk_3
OJEPCDOL_00426	208	245	156	3118	3478	3112	-3.75857	2.21932e-147	yghQ
OJEPCDOL_00427	282	326	233	4012	4536	5116	-3.78409	2.33431e-125	NA
OJEPCDOL_00428	94	194	115	2146	2341	2587	-3.90456	6.03489e-63	ytfJ_1
OJEPCDOL_00429	160	135	76	1500	1501	1494	-3.36793	3.12162e-55	lptF_1
OJEPCDOL_00430	557	723	584	1633	1554	1861	-1.1909	4.12215e-14	lptG_1
OJEPCDOL_00431	2058	2011	1628	4196	3888	3442	-0.768144	1.60325e-09	NA
OJEPCDOL_00432	907	1011	721	1676	1745	1460	-0.64607	1.078e-06	NA
OJEPCDOL_00433	616	630	392	812	614	520	-0.0116307	0.963452	NA
OJEPCDOL_00434	28	79	32	92	86	130	-0.941194	0.0366569	nylB'
OJEPCDOL_00435	1131	1251	743	564	558	638	1.05675	1.91391e-09	allS
OJEPCDOL_00436	585	550	449	667	698	640	-0.0931329	0.561474	dmlR_4
OJEPCDOL_00437	1654	1435	1299	1685	1464	1558	0.151923	0.346134	purR_1
OJEPCDOL_00438	532	511	542	320	264	328	1.05967	7.43625e-08	rbsC_1
OJEPCDOL_00439	670	418	628	169	166	215	1.9181	2.885e-11	rbsA_1
OJEPCDOL_00440	871	702	967	251	227	264	2.05269	1.16553e-17	rbsB_1
OJEPCDOL_00441	1559	1341	1767	435	467	534	1.97454	3.86878e-18	eltD
OJEPCDOL_00442	444	494	445	1018	1023	912	-0.84071	3.70798e-09	tsaR_1
OJEPCDOL_00443	105	103	87	179	184	151	-0.551787	0.0162433	hipO_1
OJEPCDOL_00444	141	174	163	343	279	291	-0.676957	0.00136259	argT_1
OJEPCDOL_00445	10590	15192	10805	29405	24387	28550	-0.929619	1.22808e-09	NA
OJEPCDOL_00446	840	983	820	1412	1255	1278	-0.327742	0.0115516	yeeA
OJEPCDOL_00447	2437	2666	2596	3335	2356	3011	0.0839686	0.682475	amiD_1
OJEPCDOL_00448	2634	3160	2334	5376	4562	4704	-0.605572	2.01012e-07	prtR
OJEPCDOL_00449	620	607	457	1375	1137	1450	-0.992081	1.3087e-09	lgrD
OJEPCDOL_00450	116	72	78	82	84	77	0.388357	0.250117	NA
OJEPCDOL_00451	71	47	45	87	355	128	-1.55803	0.00408347	holE_2
OJEPCDOL_00452	1481	2109	1449	2680	2814	2486	-0.424617	0.00464967	sbcB
OJEPCDOL_00453	2275	1368	1337	1750	2148	1943	0.0219165	0.939576	plaP
OJEPCDOL_00454	5919	19160	17264	1950	3689	2228	2.68661	5.0956e-11	puuA_1
OJEPCDOL_00455	1099	2457	2152	414	602	456	2.21027	1.11586e-12	puuR_1
OJEPCDOL_00456	550	909	805	267	290	212	1.81496	1.48491e-13	puuB_1
OJEPCDOL_00457	253	303	328	484	339	464	-0.275467	0.294498	rbsA_2
OJEPCDOL_00458	150	171	164	189	160	247	-0.0430038	0.883232	rbsC_2
OJEPCDOL_00459	224	332	210	430	457	456	-0.576149	0.0024286	cirA
OJEPCDOL_00460	92	109	84	162	171	163	-0.554948	0.012276	NA
OJEPCDOL_00461	206	296	230	772	1063	1317	-1.86614	1.18892e-13	fepC_1
OJEPCDOL_00462	349	435	323	1033	1861	1837	-1.85894	6.12918e-13	hmuU_1
OJEPCDOL_00463	401	325	380	189	181	176	1.28499	4.17059e-09	dosC_1
OJEPCDOL_00464	12683	10138	8891	1379	1148	1512	3.22221	7.45669e-71	lysP
OJEPCDOL_00465	1642	1974	1673	978	723	1140	1.14604	1.90252e-08	cysL_1
OJEPCDOL_00466	1218	1075	871	674	458	622	1.09851	3.36477e-08	NA
OJEPCDOL_00467	218	260	241	229	190	155	0.58362	0.0120641	NA
OJEPCDOL_00468	3457	4197	3169	8195	8561	7826	-0.939832	4.30681e-19	nfo
OJEPCDOL_00469	233	269	237	294	243	316	0.0443509	0.845307	fruA
OJEPCDOL_00470	55	58	50	143	81	123	-0.838307	0.0114663	lacC
OJEPCDOL_00471	79	43	95	98	117	125	-0.354985	0.426229	fruB
OJEPCDOL_00472	1305	1206	1114	1391	1152	1134	0.235534	0.141557	rppH_1
OJEPCDOL_00473	6087	8223	4744	15594	4204	9813	-0.401157	0.332243	torY
OJEPCDOL_00474	12511	18201	9774	32868	8402	19918	-0.364693	0.397512	dmsA
OJEPCDOL_00475	247	209	248	618	247	401	-0.572021	0.11216	setB
OJEPCDOL_00476	74	61	41	75	45	73	0.105326	0.80325	NA
OJEPCDOL_00477	365	437	245	550	561	414	-0.312694	0.160405	mtr
OJEPCDOL_00478	1094	1159	1043	2179	3222	2887	-1.08007	2.49638e-08	yeiP
OJEPCDOL_00479	2712	2196	2411	1367	1078	1283	1.23781	4.1576e-11	uxuA
OJEPCDOL_00480	1848	1568	1468	639	676	696	1.53334	2.05374e-22	por
OJEPCDOL_00481	9649	13091	8486	392	225	380	5.20426	4.73823e-121	ymdA
OJEPCDOL_00482	2649	2851	2119	30525	34842	30148	-3.40628	2.40337e-186	yeiR
OJEPCDOL_00483	626	700	434	6559	7795	7013	-3.37008	1.56114e-107	lpxT
OJEPCDOL_00484	16650	19486	14883	14953	15556	15673	0.387022	0.000147439	mepS_1
OJEPCDOL_00485	887	1002	628	1143	1026	1007	-0.10121	0.539445	nicS
OJEPCDOL_00486	2235	2214	1668	1664	1375	1463	0.686228	4.03672e-07	pdeN
OJEPCDOL_00487	3081	3103	2362	2887	2561	2843	0.287093	0.0220844	appA_2
OJEPCDOL_00488	1307	1554	1123	1559	1262	1291	0.197277	0.170184	yejB
OJEPCDOL_00489	535	550	512	540	451	466	0.388454	0.0172176	yejE
OJEPCDOL_00490	2140	2695	1952	2490	2188	2174	0.228735	0.0718634	yejF
OJEPCDOL_00491	721	756	502	223	234	171	1.89366	9.34089e-24	yejG
OJEPCDOL_00492	515	500	457	813	792	798	-0.454183	0.00143366	bcr_1
OJEPCDOL_00493	773	853	605	1052	1183	1232	-0.398005	0.00781483	rsuA
OJEPCDOL_00494	1800	1968	1415	3748	3706	3491	-0.837496	2.78569e-15	radD
OJEPCDOL_00495	4339	3795	2363	7132	10099	8245	-1.04967	2.57194e-06	rplY
OJEPCDOL_00496	2685	2772	2215	6023	7693	6237	-1.13371	1.26367e-14	yejK
OJEPCDOL_00497	4197	4585	2652	3672	3524	3580	0.313423	0.0637002	yejM
OJEPCDOL_00498	27	31	7	17	20	9	0.699466	0.344512	NA
OJEPCDOL_00499	709	925	697	1186	1223	1134	-0.360136	0.00887385	dinI_1
OJEPCDOL_00500	1576	1721	1473	2853	2295	2500	-0.428994	0.00156263	NA
OJEPCDOL_00501	183	282	181	1267	1047	872	-2.06314	1.7014e-23	NA
OJEPCDOL_00502	969	1032	821	3558	2960	2933	-1.49569	6.31247e-33	NA
OJEPCDOL_00503	1910	2412	1578	2689	2918	2786	-0.274018	0.0447449	NA
OJEPCDOL_00504	191	181	177	948	732	596	-1.79069	3.18817e-16	NA
OJEPCDOL_00505	117	175	102	786	694	607	-2.17084	3.03836e-27	NA
OJEPCDOL_00506	73	61	43	326	323	296	-2.17474	3.13027e-21	NA
OJEPCDOL_00507	588	629	487	3355	2923	2923	-2.18691	1.08551e-77	NA
OJEPCDOL_00508	144	172	197	1574	1080	1385	-2.70752	1.74682e-30	NA
OJEPCDOL_00509	617	814	719	5544	4670	5402	-2.60673	8.29909e-60	NA
OJEPCDOL_00510	181	232	179	1100	830	852	-1.98469	1.20864e-28	NA
OJEPCDOL_00511	76	114	119	597	386	477	-1.97428	1.67514e-12	NA
OJEPCDOL_00512	85	71	64	451	449	397	-2.30921	5.22763e-30	rrrD_1
OJEPCDOL_00513	14	13	27	259	152	130	-3.02833	3.98215e-11	NA
OJEPCDOL_00514	110	102	85	482	429	342	-1.82645	1.52979e-17	NA
OJEPCDOL_00515	1243	1244	876	1175	1336	1059	0.153211	0.372793	NA
OJEPCDOL_00516	618	683	501	230	150	139	2.0422	8.62809e-21	NA
OJEPCDOL_00517	839	978	656	281	167	163	2.25913	5.59368e-22	NA
OJEPCDOL_00518	108769	129455	119132	36427	19022	36805	2.21073	1.1047e-17	osmE
OJEPCDOL_00519	213	237	243	419	435	545	-0.755566	0.000680761	NA
OJEPCDOL_00520	756	806	734	1643	1259	1588	-0.71294	1.72956e-05	mtrR_1
OJEPCDOL_00521	449	563	505	8462	6441	9953	-3.78155	7.88561e-77	fosB_1
OJEPCDOL_00522	16977	13535	16849	65355	36883	58613	-1.49004	7.19264e-09	ompC
OJEPCDOL_00523	62	35	18	106	100	92	-1.14384	0.00987217	NA
OJEPCDOL_00524	1577	1816	1286	1845	1654	1540	0.134408	0.313757	ybjJ
OJEPCDOL_00525	8035	8857	5752	14204	12974	12346	-0.568086	1.47689e-05	rcsD
OJEPCDOL_00526	13105	15985	11810	30376	28327	31180	-0.89415	1.37345e-16	rcsB_2
OJEPCDOL_00527	2054	2230	1261	3974	3118	2750	-0.597171	0.00377322	rcsC
OJEPCDOL_00528	16538	20022	15439	33368	39004	33863	-0.786534	2.74263e-10	gyrA
OJEPCDOL_00529	2740	3139	2653	4078	3240	3869	-0.139862	0.357934	ubiG
OJEPCDOL_00530	22116	22263	18269	25568	24380	26151	-0.0332482	0.783777	nrdA
OJEPCDOL_00531	5940	5447	5022	6227	5349	5619	0.187751	0.189724	nrdB
OJEPCDOL_00532	710	628	568	681	552	507	0.386623	0.0366074	ycbX_1
OJEPCDOL_00533	917	1722	1274	1579	1927	2258	-0.319033	0.235543	hokA
OJEPCDOL_00534	4316	3596	3431	1392	1442	1641	1.5954	5.04971e-22	pncC_1
OJEPCDOL_00535	4305	2469	3172	826	870	995	2.15249	1.07931e-17	tyrP_1
OJEPCDOL_00536	3781	4498	2922	4461	5525	4858	-0.173266	0.285613	NA
OJEPCDOL_00537	263174	272440	230648	38865	29022	40508	3.07124	4.81787e-81	katA
OJEPCDOL_00538	4725	6761	4551	15479	12908	14542	-1.18303	1.46068e-15	menE
OJEPCDOL_00539	5643	7958	5031	19763	16420	18146	-1.31011	1.09094e-18	menC
OJEPCDOL_00540	6106	8472	5174	22125	17323	21851	-1.40283	4.04477e-17	menB
OJEPCDOL_00541	2814	3567	2412	7678	5866	6669	-0.962221	4.93372e-11	menH
OJEPCDOL_00542	5746	7424	5075	16065	12419	13493	-0.962524	1.8839e-11	menD
OJEPCDOL_00543	18777	18945	18171	1152	899	1100	4.40711	3.46478e-186	ndvB
OJEPCDOL_00544	18614	17594	18307	1680	645	1426	4.12692	1.69045e-40	elaB
OJEPCDOL_00545	303	313	323	333	273	320	0.281144	0.179892	idnD
OJEPCDOL_00546	258	350	245	338	172	218	0.473489	0.105611	idnO
OJEPCDOL_00547	1446	1417	1113	1517	1601	1576	0.0048094	0.973219	gntR_1
OJEPCDOL_00548	115	140	110	278	274	264	-0.914802	1.07402e-06	ycdZ
OJEPCDOL_00549	253	262	180	555	317	417	-0.649351	0.0102245	NA
OJEPCDOL_00550	357	352	282	447	439	585	-0.326496	0.115641	gltC_2
OJEPCDOL_00551	6079	7974	5591	14118	17791	14620	-1.00589	3.54234e-11	nuoN
OJEPCDOL_00552	6419	7888	5839	13302	17318	13937	-0.903988	3.22843e-09	nuoM
OJEPCDOL_00553	7682	10380	7054	14413	17677	14713	-0.661565	1.60176e-05	nuoL
OJEPCDOL_00554	1623	2148	1394	3294	3832	3394	-0.792376	5.79233e-08	nuoK
OJEPCDOL_00555	3496	5147	3623	8992	10356	8805	-0.959216	1.50468e-09	nuoJ
OJEPCDOL_00556	3169	4458	3492	8051	9996	8207	-0.993795	3.38372e-09	nuoI
OJEPCDOL_00557	6134	7887	5410	12855	16888	12937	-0.8983	4.88908e-08	nuoH
OJEPCDOL_00558	22385	27496	20311	50225	62505	54003	-1.0073	2.83994e-13	nuoG
OJEPCDOL_00559	9744	12396	9056	21253	27072	22362	-0.939624	3.14084e-10	nuoF
OJEPCDOL_00560	5419	6338	4638	10331	12299	9796	-0.742539	4.97157e-08	nuoE
OJEPCDOL_00561	14604	17541	13279	32312	43534	35113	-1.04641	2.68077e-11	nuoC
OJEPCDOL_00562	8769	10445	7767	19123	24713	18816	-0.973522	2.58869e-10	nuoB
OJEPCDOL_00563	5109	5741	3471	8379	10982	7741	-0.690214	0.000359399	ndhC
OJEPCDOL_00564	3329	3580	2614	12496	11587	12411	-1.69709	8.8722e-60	oxyR_1
OJEPCDOL_00565	1082	1321	1117	2563	2270	2207	-0.748142	2.01687e-08	alaA
OJEPCDOL_00566	1174	1356	1101	2497	2550	2075	-0.722812	6.81681e-08	yfbR_1
OJEPCDOL_00567	1303	1556	1266	1955	1337	1849	-0.0685377	0.74248	NA
OJEPCDOL_00568	2805	2584	2177	4786	4398	4523	-0.608169	1.10135e-06	hxpA
OJEPCDOL_00569	2585	2775	2115	5654	5587	5503	-0.919799	2.87684e-22	NA
OJEPCDOL_00570	901	990	795	893	858	839	0.299584	0.0112001	NA
OJEPCDOL_00571	9	6	7	20	14	17	-0.954001	0.176169	NA
OJEPCDOL_00572	2	1	2	2	4	2	-0.404584	0.805952	NA
OJEPCDOL_00573	744	828	675	1336	1084	1213	-0.444468	0.00142847	dkgB
OJEPCDOL_00574	1431	1541	1267	1188	1237	1088	0.519545	1.2508e-05	dmlR_5
OJEPCDOL_00575	61	84	60	189	143	129	-0.924052	0.000821553	ydhP_1
OJEPCDOL_00576	1092	1177	1054	822	968	1015	0.495398	0.00239027	NA
OJEPCDOL_00577	16558	20168	13877	20687	19149	19664	0.0045103	0.971117	mltD
OJEPCDOL_00578	2452	3388	2365	4733	5044	4948	-0.605365	1.00776e-05	gloB
OJEPCDOL_00579	668	936	637	683	679	666	0.382096	0.013885	NA
OJEPCDOL_00580	1401	1571	1230	1296	1354	1242	0.356043	0.00163087	rnhA
OJEPCDOL_00581	4661	5092	4019	6052	5839	6050	-0.135913	0.177082	dnaQ
OJEPCDOL_00582	116	132	98	178	149	171	-0.281995	0.215907	NA
OJEPCDOL_00583	34	19	20	22	30	17	0.336998	0.564014	fpvA
OJEPCDOL_00584	174	141	123	141	164	75	0.458605	0.200926	NA
OJEPCDOL_00585	1107	1039	1054	463	434	392	1.57298	3.14301e-22	fecR_1
OJEPCDOL_00586	3813	4313	3365	4803	4190	4553	0.008421	0.947246	hxuA
OJEPCDOL_00587	85	62	62	81	65	86	0.1037	0.772893	bamA_1
OJEPCDOL_00588	74	79	55	58	64	89	0.215252	0.544327	tolQ_1
OJEPCDOL_00589	16	2	3	18	34	11	-1.33318	0.182653	exbD_1
OJEPCDOL_00590	18	14	21	39	24	38	-0.657277	0.226857	NA
OJEPCDOL_00591	116	154	127	154	229	151	-0.179577	0.547713	NA
OJEPCDOL_00592	41	57	34	58	25	48	0.245827	0.612486	NA
OJEPCDOL_00593	90	123	105	285	230	242	-0.999548	9.33253e-06	NA
OJEPCDOL_00594	83	127	78	175	181	211	-0.744945	0.00337093	NA
OJEPCDOL_00595	312	266	229	328	274	446	-0.130822	0.641377	NA
OJEPCDOL_00596	657	823	644	1137	934	935	-0.253281	0.10301	pucI
OJEPCDOL_00597	501	609	586	717	918	650	-0.171282	0.453275	rspR_1
OJEPCDOL_00598	186	290	303	311	433	365	-0.245852	0.424686	hyuA
OJEPCDOL_00599	393	551	486	609	508	661	-0.0611194	0.796605	NA
OJEPCDOL_00600	461	491	322	384	637	913	-0.376049	0.273631	iutA
OJEPCDOL_00601	188	181	144	180	331	382	-0.561534	0.0927288	iucD_1
OJEPCDOL_00602	153	173	101	196	396	483	-1.11137	0.0023645	iucC
OJEPCDOL_00603	102	113	117	101	376	256	-0.888438	0.0584429	iucB
OJEPCDOL_00604	178	238	90	169	771	535	-1.34667	0.0083859	iucA
OJEPCDOL_00605	204	256	145	197	389	286	-0.303804	0.353997	NA
OJEPCDOL_00606	187	152	117	249	432	380	-0.979705	0.000793879	viuB_2
OJEPCDOL_00607	49	40	63	78	135	115	-0.83333	0.0404249	NA
OJEPCDOL_00608	182	245	226	366	382	447	-0.618428	0.00533737	atzE
OJEPCDOL_00609	66	81	72	117	104	132	-0.438212	0.119501	NA
OJEPCDOL_00610	159	132	176	206	219	263	-0.288415	0.326606	hpxW
OJEPCDOL_00611	905	1217	883	1723	1487	1771	-0.487777	0.00147243	hexR_1
OJEPCDOL_00612	84	117	98	52	41	36	1.46529	2.75024e-06	fliY_2
OJEPCDOL_00613	12	56	4	21	34	21	0.0623288	0.948804	glnM_1
OJEPCDOL_00614	49	42	43	65	57	42	-0.0317761	0.939669	yecS_2
OJEPCDOL_00615	292	326	223	198	312	229	0.422406	0.0891911	glnQ_1
OJEPCDOL_00616	648	707	728	944	746	1040	-0.128842	0.570296	pucG
OJEPCDOL_00617	546	723	633	759	643	749	0.0757155	0.703381	hyuC_1
OJEPCDOL_00618	347	318	261	351	292	321	0.189806	0.320004	NA
OJEPCDOL_00619	597	558	515	744	525	721	0.00165504	0.993644	hiuH
OJEPCDOL_00620	3067	3380	2801	3506	2510	3168	0.260293	0.119287	yafV
OJEPCDOL_00621	2248	2204	1810	3506	2353	2895	-0.233227	0.212297	ybdL_1
OJEPCDOL_00622	1160	1423	905	2765	1728	2271	-0.719404	0.000434943	mtnB
OJEPCDOL_00623	769	1031	638	1867	1385	1711	-0.79215	8.85066e-06	mtnC
OJEPCDOL_00624	669	724	436	1361	1080	993	-0.674705	0.000447836	mtnD_1
OJEPCDOL_00625	662	583	489	1060	712	959	-0.405766	0.0543545	mtnA
OJEPCDOL_00626	723	791	636	870	602	590	0.311375	0.118646	mtnK
OJEPCDOL_00627	6769	6523	22192	3835	8659	5586	1.31322	0.137622	fadE
OJEPCDOL_00628	10018	13055	10261	23608	22006	22950	-0.793874	7.08812e-11	gmhA
OJEPCDOL_00629	2373	3044	2288	3532	3521	3452	-0.203724	0.0947339	yafJ
OJEPCDOL_00630	5892	6510	4448	6650	5228	6065	0.147636	0.333375	NA
OJEPCDOL_00631	6215	7754	5853	11236	15546	12874	-0.75887	6.46347e-06	nqrA
OJEPCDOL_00632	4994	6088	5370	8896	11904	10110	-0.658125	0.000150278	nqrB
OJEPCDOL_00633	4643	5828	4309	8435	10780	8678	-0.674873	1.05839e-05	nqrC
OJEPCDOL_00634	2743	3648	2633	5283	6257	5519	-0.678588	2.10455e-06	nqrD
OJEPCDOL_00635	1651	2393	1748	3227	4330	3628	-0.709164	0.000131301	nqrE
OJEPCDOL_00636	6601	8280	6378	11565	14008	11782	-0.569065	5.57927e-05	nqrF
OJEPCDOL_00637	4414	5253	4041	7266	8509	7014	-0.488923	0.000218144	apbE_1
OJEPCDOL_00638	297	450	325	603	757	538	-0.582212	0.00780569	NA
OJEPCDOL_00639	588	671	482	519	402	542	0.491345	0.00656733	NA
OJEPCDOL_00640	582	657	442	4035	3738	3827	-2.54862	2.57486e-101	NA
OJEPCDOL_00641	1331	1431	1403	1546	1511	1335	0.183642	0.259134	dinB_1
OJEPCDOL_00642	16631	17791	14464	58611	67501	65648	-1.72586	1.08537e-48	pepD
OJEPCDOL_00643	1570	1174	957	2413	2270	2380	-0.686843	0.000333343	gpt
OJEPCDOL_00644	3834	4726	3370	7847	6041	7570	-0.60628	4.95025e-05	NA
OJEPCDOL_00645	8633	10003	8259	2331	2676	2047	2.18046	1.54234e-54	crl
OJEPCDOL_00646	4073	4417	3332	5594	5430	5540	-0.243609	0.0139708	proB
OJEPCDOL_00647	5399	5501	4575	7754	8044	8399	-0.397379	0.000503444	proA
OJEPCDOL_00648	1641	1543	1203	2268	2277	2421	-0.423612	0.00201204	NA
OJEPCDOL_00649	835	880	719	1286	1255	1188	-0.367528	0.0016826	rluA_1
OJEPCDOL_00650	21	27	21	24	9	12	0.868981	0.157834	NA
OJEPCDOL_00651	691	934	463	870	719	718	0.0780591	0.742228	yodB_1
OJEPCDOL_00652	15231	12846	13967	30944	34474	37234	-1.02615	7.77983e-09	dppA_1
OJEPCDOL_00653	1338	1326	1140	19751	18567	21049	-3.7147	2.98775e-210	NA
OJEPCDOL_00654	638	689	528	2815	2067	2469	-1.74083	7.8901e-30	ytcD
OJEPCDOL_00655	1344	1432	1278	2890	2451	2863	-0.763868	2.12034e-08	ywrO_1
OJEPCDOL_00656	2170	2511	2480	912	566	836	1.89199	4.66624e-18	NA
OJEPCDOL_00657	1909	2220	1547	947	920	950	1.24931	2.31809e-27	NA
OJEPCDOL_00658	2001	2348	1565	2071	2213	1945	0.161506	0.239253	dsbA_1
OJEPCDOL_00659	307	344	208	277	338	313	0.119081	0.592977	phoC_2
OJEPCDOL_00660	402	331	262	502	777	517	-0.608747	0.0173339	leuE_1
OJEPCDOL_00661	715	714	560	712	775	806	0.0383596	0.815922	ada
OJEPCDOL_00662	392	329	310	329	363	454	0.0981645	0.690344	NA
OJEPCDOL_00663	593	562	434	564	510	519	0.241059	0.126876	tehB
OJEPCDOL_00664	2439	2163	1898	1424	1376	1450	0.863441	4.08885e-10	NA
OJEPCDOL_00665	3943	2166	3230	1071	797	1017	1.97244	8.23794e-13	ipdC
OJEPCDOL_00666	886	741	556	519	558	548	0.66684	0.000340731	pagP
OJEPCDOL_00667	3036	2717	3097	5560	5950	5694	-0.692207	8.00672e-05	NA
OJEPCDOL_00668	598	571	446	329	326	338	0.945896	7.14711e-10	NA
OJEPCDOL_00669	3863	3428	2894	667	545	709	2.65465	1.47094e-58	NA
OJEPCDOL_00670	611	1112	738	983	1136	1078	-0.142348	0.552558	srlR_1
OJEPCDOL_00671	850	1095	985	1077	1002	1242	0.0726553	0.722114	NA
OJEPCDOL_00672	2618	3679	2884	2827	2748	3033	0.338662	0.0327703	dmlR_6
OJEPCDOL_00673	456	551	434	792	484	684	-0.195551	0.402653	yhhW_2
OJEPCDOL_00674	302	417	261	306	255	216	0.571432	0.00746426	NA
OJEPCDOL_00675	1093	1277	1199	666	590	642	1.16826	5.61822e-14	NA
OJEPCDOL_00676	4075	3902	3277	1478	1703	1462	1.52572	1.51737e-30	NA
OJEPCDOL_00677	14859	15528	13548	5487	4837	5601	1.71568	4.38146e-46	NA
OJEPCDOL_00678	4777	3912	3615	4045	3167	3943	0.395262	0.0293034	NA
OJEPCDOL_00679	785	917	760	695	597	476	0.73017	4.09987e-05	NA
OJEPCDOL_00680	495	642	473	1292	1110	1303	-0.959982	9.25308e-11	ycgJ
OJEPCDOL_00681	47388	47582	52381	1013	527	814	6.23812	5.03097e-143	aqpZ
OJEPCDOL_00682	13	25	7	6	3	5	1.88448	0.0266698	NA
OJEPCDOL_00683	3253	2797	2699	1469	1060	1106	1.52678	2.52792e-17	NA
OJEPCDOL_00684	3588	2699	2946	520	440	536	2.88801	3.19113e-50	NA
OJEPCDOL_00685	622	491	586	148	138	152	2.22317	8.69772e-24	ydgH_1
OJEPCDOL_00686	479	430	433	194	103	171	1.78084	2.66212e-11	NA
OJEPCDOL_00687	496	529	434	465	402	425	0.423809	0.00368886	NA
OJEPCDOL_00688	60	122	107	182	193	205	-0.751991	0.0201682	NA
OJEPCDOL_00689	72	106	55	130	289	246	-1.29516	0.000540099	fhuA_1
OJEPCDOL_00690	135	84	70	1422	1777	1796	-3.86836	8.04884e-54	NA
OJEPCDOL_00691	124	81	93	709	786	929	-2.76689	1.3702e-29	aroL
OJEPCDOL_00692	126	140	148	303	308	352	-0.958635	1.71921e-05	iolS_2
OJEPCDOL_00693	1970	2346	2121	3532	3062	3712	-0.424656	0.00730346	NA
OJEPCDOL_00694	832	903	950	1474	1148	1408	-0.32152	0.106002	nimR_1
OJEPCDOL_00695	138	172	90	197	159	198	-0.243691	0.36798	NA
OJEPCDOL_00696	4734	4937	4647	879	363	713	3.13295	1.11226e-27	yaiA
OJEPCDOL_00697	3865	4008	3548	5524	4237	4869	-0.103105	0.513752	ppnP
OJEPCDOL_00698	1707	1727	1319	3693	4737	4402	-1.19164	9.57685e-15	rdgC
OJEPCDOL_00699	1858	1578	1335	1326	942	1252	0.688076	0.000390899	cckA
OJEPCDOL_00700	1104	332	648	151	97	128	2.75154	5.0956e-11	rbsA_3
OJEPCDOL_00701	630	155	322	110	90	82	2.2525	1.6365e-06	rbsC_3
OJEPCDOL_00702	3831	883	1817	679	644	692	1.9712	0.00216575	rbsB_2
OJEPCDOL_00703	911	364	521	252	221	267	1.54671	9.64458e-06	NA
OJEPCDOL_00704	1261	1132	1054	326	515	423	1.69876	2.76539e-15	ompR_1
OJEPCDOL_00705	2631	2516	2328	5163	4902	5221	-0.777773	6.06014e-10	mak
OJEPCDOL_00706	948	1006	725	1438	1303	1274	-0.341957	0.0074397	licT
OJEPCDOL_00707	2352	2450	2116	3521	3191	3369	-0.291961	0.0111231	sbcC
OJEPCDOL_00708	743	761	513	1105	1095	874	-0.369146	0.0323455	sbcD
OJEPCDOL_00709	4969	4518	3738	1153	1438	1303	2.00983	9.35706e-39	phoB
OJEPCDOL_00710	5343	4426	3481	1013	680	766	2.67728	2.16461e-41	phoR
OJEPCDOL_00711	2011	2145	1582	2216	1582	1603	0.332598	0.0581997	pstS_1
OJEPCDOL_00712	823	1199	795	1128	877	1033	0.128341	0.505284	brnQ_1
OJEPCDOL_00713	208	359	239	561	538	534	-0.78113	0.000202811	proY_1
OJEPCDOL_00714	987	1138	792	1292	1130	1345	-0.130509	0.391756	yddM
OJEPCDOL_00715	580	707	478	726	776	756	-0.118317	0.439554	higB_1
OJEPCDOL_00716	277	422	262	272	206	232	0.671392	0.00214658	NA
OJEPCDOL_00717	3509	3425	3007	1590	2011	1783	1.13468	4.22299e-14	ybdG
OJEPCDOL_00718	603	753	583	658	433	521	0.514487	0.00967261	malZ
OJEPCDOL_00719	14491	15868	15362	2127	1172	2455	3.24828	2.14659e-34	ggt_1
OJEPCDOL_00720	34541	54859	35088	60174	57617	59678	-0.278055	0.107274	ahpC
OJEPCDOL_00721	606	915	613	623	594	755	0.348826	0.087751	acpH
OJEPCDOL_00722	615	609	408	1406	1790	1504	-1.29075	2.92301e-13	queA
OJEPCDOL_00723	4103	4520	3045	4815	5274	4131	-0.0479994	0.773206	tgt
OJEPCDOL_00724	7744	10395	7378	17583	16700	14213	-0.684537	8.64467e-07	yajC
OJEPCDOL_00725	10393	11980	8843	21362	24738	22454	-0.894026	2.18263e-14	secD
OJEPCDOL_00726	5597	7055	5080	10469	12474	11073	-0.700238	1.67786e-07	secF
OJEPCDOL_00727	12080	13994	12891	5347	3307	5229	1.74587	2.48054e-16	yajI
OJEPCDOL_00728	2591	3341	2330	4349	4006	3997	-0.340515	0.00484438	nrdR
OJEPCDOL_00729	3270	4262	3228	9896	9264	9644	-1.17644	1.30264e-23	ribD
OJEPCDOL_00730	3548	4196	3384	42634	52034	52115	-3.47637	4.93069e-133	ribE
OJEPCDOL_00731	1029	1222	841	13034	14764	15165	-3.56017	7.48296e-160	nusB
OJEPCDOL_00732	1223	1520	1029	5554	5525	5571	-1.90492	6.67182e-63	thiL
OJEPCDOL_00733	819	924	783	1671	1668	1732	-0.756129	4.11806e-10	pgpA
OJEPCDOL_00734	10099	8667	8217	2508	1424	2277	2.37684	1.84302e-25	iolS_3
OJEPCDOL_00735	6470	7736	6264	15123	13815	14751	-0.845721	6.42174e-15	dxs_1
OJEPCDOL_00736	4293	4326	3318	7825	6991	6733	-0.607051	1.43457e-07	ispA
OJEPCDOL_00737	2488	2766	1974	4793	4149	3639	-0.557022	7.03899e-05	xseB
OJEPCDOL_00738	1997	1809	1409	3654	4809	3826	-0.993727	1.22735e-08	thiI
OJEPCDOL_00739	526	905	606	449	358	433	0.953645	1.28077e-05	cdiA
OJEPCDOL_00740	227	281	192	198	249	153	0.461905	0.0647735	shlB_1
OJEPCDOL_00741	1003	1007	1051	1404	1081	1145	0.0186995	0.928775	yajL
OJEPCDOL_00742	2512	2849	2108	3607	3051	3163	-0.151496	0.218554	panE
OJEPCDOL_00743	5154	5561	4355	14620	15032	14186	-1.29526	2.6513e-45	NA
OJEPCDOL_00744	933	946	671	1123	767	788	0.172677	0.412299	NA
OJEPCDOL_00745	4916	5052	3739	5368	4480	4530	0.174493	0.194465	NA
OJEPCDOL_00746	777	918	629	1257	1219	1170	-0.410869	0.00104365	yajR
OJEPCDOL_00747	12979	15554	11959	16855	19997	17431	-0.179124	0.185467	cyoE
OJEPCDOL_00748	9875	11877	8940	12053	14620	12520	-0.110395	0.447973	cyoD
OJEPCDOL_00749	20822	24093	19868	26861	31466	27062	-0.15014	0.271874	cyoC
OJEPCDOL_00750	79004	89554	71126	95597	118636	100651	-0.148412	0.308082	cyoB
OJEPCDOL_00751	60187	66438	49269	69265	90919	72032	-0.159875	0.331958	cyoA
OJEPCDOL_00752	2134	2131	1671	1779	1390	1521	0.586608	3.78435e-05	ampG
OJEPCDOL_00753	4298	5023	4082	4422	5007	4872	0.153033	0.248111	NA
OJEPCDOL_00754	14240	16952	11674	4956	3163	3978	2.06585	1.22007e-30	bolA
OJEPCDOL_00755	17502	19730	15293	32225	50719	36053	-0.937065	2.30631e-06	tig
OJEPCDOL_00756	11031	12309	9695	14216	16445	14458	-0.204631	0.0972703	clpP
OJEPCDOL_00757	24153	27543	23177	26774	30691	30320	0.0189171	0.896702	clpX
OJEPCDOL_00758	13902	17802	13488	34263	53248	40294	-1.25829	1.39225e-10	lon
OJEPCDOL_00759	185167	239658	179584	175438	138520	157494	0.603016	1.52591e-05	hupB
OJEPCDOL_00760	12978	15299	12520	14041	15073	15312	0.124357	0.325887	ppiD
OJEPCDOL_00761	1051	1335	1156	888	605	752	0.912419	2.11355e-06	NA
OJEPCDOL_00762	3585	3049	5182	809	854	859	2.52129	5.67392e-20	fadM
OJEPCDOL_00763	2247	2199	1947	3510	3676	3334	-0.466441	0.000127965	queC
OJEPCDOL_00764	1644	1752	1561	2267	1920	1984	-0.0617648	0.671091	sgrR_1
OJEPCDOL_00765	448	405	281	422	281	347	0.351545	0.138501	cof
OJEPCDOL_00766	331	377	229	675	632	674	-0.847377	3.70743e-07	sbnA
OJEPCDOL_00767	431	565	308	853	983	905	-0.846691	6.34039e-06	decR
OJEPCDOL_00768	1391	2047	1322	2615	2531	2321	-0.414091	0.00867909	yheI
OJEPCDOL_00769	1523	1922	1267	2675	2768	2579	-0.531821	2.73087e-05	mdlB
OJEPCDOL_00770	21	14	0	1	12	0	1.60308	0.381724	glnK
OJEPCDOL_00771	165	311	137	206	220	178	0.235843	0.453694	amtB
OJEPCDOL_00772	1190	1423	1037	1598	1884	1702	-0.265787	0.0588126	tesB
OJEPCDOL_00773	197277	266718	210661	113986	71914	114268	1.41582	2.83307e-11	ybaY
OJEPCDOL_00774	2400	2681	2300	2756	1964	2335	0.318359	0.0577018	atl
OJEPCDOL_00775	1854	1701	1207	2088	2512	1976	-0.226799	0.2253	NA
OJEPCDOL_00776	334	186	135	291	372	217	-0.185758	0.639833	NA
OJEPCDOL_00777	0	8	5	18	7	4	-0.908848	0.496299	NA
OJEPCDOL_00778	45	7	15	17	16	9	0.943673	0.269743	epsC
OJEPCDOL_00779	281	405	219	595	402	516	-0.514191	0.0317299	pulD
OJEPCDOL_00780	227	228	220	348	476	385	-0.586295	0.00657899	epsE
OJEPCDOL_00781	87	87	33	125	91	128	-0.518853	0.194742	epsF_1
OJEPCDOL_00782	103	110	162	196	149	200	-0.256107	0.472608	pulG
OJEPCDOL_00783	95	115	102	134	150	117	-0.109687	0.6882	gspH
OJEPCDOL_00784	17	49	37	57	32	31	0.0317334	0.958832	xcpV
OJEPCDOL_00785	80	107	75	167	115	100	-0.298917	0.343341	xcpW
OJEPCDOL_00786	137	91	61	158	161	120	-0.364421	0.303296	gspK
OJEPCDOL_00787	131	99	92	275	232	196	-0.871797	0.000647639	epsL
OJEPCDOL_00788	26	68	25	70	69	32	-0.312548	0.583854	NA
OJEPCDOL_00789	394	337	281	200	163	209	1.07035	2.95693e-07	outO_2
OJEPCDOL_00790	2349	2319	2515	1103	905	1052	1.49685	1.43918e-17	pulS
OJEPCDOL_00791	465	503	541	254	249	216	1.33516	3.24171e-11	gbpA_1
OJEPCDOL_00792	140	201	104	106	91	100	0.808467	0.00244909	yceJ_1
OJEPCDOL_00793	215	213	100	261	249	211	-0.227122	0.453838	adeQ
OJEPCDOL_00794	115	82	85	295	311	350	-1.50737	5.22676e-10	ade2
OJEPCDOL_00795	547	835	496	789	566	448	0.294098	0.2673	oxyR_2
OJEPCDOL_00796	1020	661	629	356	306	275	1.55692	6.86763e-11	ymoA
OJEPCDOL_00797	3574	2801	2756	1558	1431	1432	1.30379	3.16214e-15	tomB
OJEPCDOL_00798	339	394	193	302	221	225	0.531823	0.0428859	NA
OJEPCDOL_00799	37	19	5	28	34	24	-0.282479	0.714799	znuC_1
OJEPCDOL_00800	24	15	12	28	20	26	-0.291652	0.622375	mntB_1
OJEPCDOL_00801	106	98	87	179	76	176	-0.314168	0.440029	mntA
OJEPCDOL_00802	101	126	102	91	53	76	0.830295	0.00636472	ykgO
OJEPCDOL_00803	211	274	206	120	132	120	1.13681	1.29958e-08	rpmE2
OJEPCDOL_00804	38336	36778	32155	44546	48502	45643	-0.119924	0.354653	acrB_1
OJEPCDOL_00805	22430	21596	19795	27315	30039	28048	-0.166578	0.216081	acrA
OJEPCDOL_00806	1707	1860	1452	3221	3013	3154	-0.658229	7.97785e-11	acrR
OJEPCDOL_00807	1555	1534	1233	2412	1687	2205	-0.296907	0.101699	ychN
OJEPCDOL_00808	1523	1814	967	2256	1573	1811	-0.16379	0.472732	mscK_1
OJEPCDOL_00809	824	600	459	386	170	179	1.60842	3.70848e-06	NA
OJEPCDOL_00810	762	669	553	907	742	730	-0.0125446	0.948804	priC
OJEPCDOL_00811	954	1377	981	1607	1364	1381	-0.151851	0.375827	ybaN
OJEPCDOL_00812	1403	1376	1357	3952	4728	4462	-1.41093	1.02519e-19	apt
OJEPCDOL_00813	6738	8146	5855	15595	15080	12998	-0.832368	1.4015e-12	dnaX
OJEPCDOL_00814	2671	3451	2793	8370	11198	10108	-1.48922	1.0383e-18	ybaB
OJEPCDOL_00815	2700	3291	2437	8981	11652	10136	-1.62768	4.70928e-28	recR
OJEPCDOL_00816	2377	3940	2598	13388	27875	19675	-2.54196	1.16051e-19	htpG
OJEPCDOL_00817	6789	8470	6030	10005	10697	9504	-0.264632	0.0267682	adk
OJEPCDOL_00818	1330	1306	953	1631	1542	1235	-0.0533044	0.771256	cdaR
OJEPCDOL_00819	849	703	704	634	717	679	0.408933	0.0247275	ygbN
OJEPCDOL_00820	512	505	426	515	604	608	-0.0122319	0.948399	garK
OJEPCDOL_00821	2497	3040	2160	6116	5488	5856	-0.94136	1.32472e-17	hemH
OJEPCDOL_00822	1112	1254	863	3536	3464	3501	-1.46314	6.81916e-39	gsk
OJEPCDOL_00823	4202	4841	3813	7562	6256	8926	-0.578789	0.000772592	ybaL
OJEPCDOL_00824	3035	2892	2505	3558	3169	3328	-0.00279392	0.984417	fsr
OJEPCDOL_00825	1476	1699	1220	1554	1501	1509	0.186271	0.104993	ushA
OJEPCDOL_00826	3875	4068	3428	2563	2135	2222	0.96757	5.51931e-16	dacC_1
OJEPCDOL_00827	1762	1774	1398	2535	2484	2377	-0.338298	0.00246893	ybaK
OJEPCDOL_00828	1204	1770	1288	1834	1649	1520	0.0124166	0.947909	NA
OJEPCDOL_00829	1216	1586	1276	1526	1745	1717	-0.0443497	0.796965	copA
OJEPCDOL_00830	2955	3723	3040	2965	2378	2436	0.571873	9.30375e-05	cueR
OJEPCDOL_00831	3794	4846	4179	3175	2612	3251	0.756454	3.14339e-06	ybbJ
OJEPCDOL_00832	8375	10859	8179	6564	5752	6505	0.786243	7.10791e-10	qmcA
OJEPCDOL_00833	5226	4064	4281	827	771	908	2.69687	8.72565e-51	cfa_1
OJEPCDOL_00834	3428	4092	3376	10274	16418	12881	-1.61466	7.82028e-16	ybbN
OJEPCDOL_00835	2416	3081	2400	5560	5501	4996	-0.777339	1.0353e-10	phaB
OJEPCDOL_00836	2323	2559	1868	3373	3489	3087	-0.317897	0.00540479	tesA
OJEPCDOL_00837	746	864	636	487	435	573	0.827628	8.47976e-07	lolD_1
OJEPCDOL_00838	2647	2769	2129	1874	1629	1904	0.724568	7.48769e-09	NA
OJEPCDOL_00839	2047	2949	1626	10148	12469	10860	-2.1142	3.56014e-32	purK
OJEPCDOL_00840	727	1292	642	3852	4545	3855	-1.98485	8.62583e-20	purE
OJEPCDOL_00841	1723	1815	1469	4653	4499	4268	-1.17473	1.70456e-32	lpxH
OJEPCDOL_00842	12542	14151	11664	43906	51971	46960	-1.64928	3.82123e-41	ppiB
OJEPCDOL_00843	5149	5850	4203	12685	14931	13029	-1.17936	1.90312e-21	cysS
OJEPCDOL_00844	800	857	629	464	333	391	1.18775	2.19154e-12	ybcJ
OJEPCDOL_00845	1068	1338	1182	1525	1291	1375	0.0304308	0.862005	folD
OJEPCDOL_00846	27	39	15	27	25	19	0.407234	0.453988	NA
OJEPCDOL_00847	5	10	5	10	14	8	-0.45031	0.603216	NA
OJEPCDOL_00848	380	569	458	653	501	638	-0.10015	0.666406	NA
OJEPCDOL_00849	41	0	31	21	3	6	1.6034	0.237986	NA
OJEPCDOL_00850	5151	5480	3883	2872	2397	2544	1.13402	9.55444e-20	oatA_1
OJEPCDOL_00851	43	49	19	39	19	39	0.409321	0.458776	NA
OJEPCDOL_00852	964	880	571	1136	729	820	0.0852606	0.742393	NA
OJEPCDOL_00853	2437	2511	2492	1378	930	1217	1.33933	1.9098e-12	fldP
OJEPCDOL_00854	1546	1498	1415	843	633	699	1.29372	1.78647e-15	dgcM
OJEPCDOL_00855	166	135	113	62	57	51	1.53271	1.74556e-08	NA
OJEPCDOL_00856	3065	3298	2222	4740	6024	5603	-0.696742	1.3358e-05	csp
OJEPCDOL_00857	2064	1706	1832	1296	1090	1141	0.931267	1.11401e-07	fosB_2
OJEPCDOL_00858	285	259	248	267	220	296	0.270803	0.228381	glnQ_2
OJEPCDOL_00859	314	428	383	532	409	456	-0.0563554	0.808006	yecS_3
OJEPCDOL_00860	59	65	58	71	93	100	-0.288379	0.380073	NA
OJEPCDOL_00861	304	261	194	320	244	287	0.0779271	0.749659	moxC
OJEPCDOL_00862	3271	1036	1487	4777	7088	6026	-1.36549	0.000539657	yxeP
OJEPCDOL_00863	48173	75122	38439	22104	13005	11995	2.00677	2.48407e-14	cspE_1
OJEPCDOL_00864	729	818	606	626	622	661	0.415274	0.00160112	bcr_2
OJEPCDOL_00865	565	675	412	440	406	467	0.562714	0.00116494	NA
OJEPCDOL_00866	17	24	16	23	15	34	-0.101985	0.869494	NA
OJEPCDOL_00867	160	168	81	198	200	225	-0.385978	0.177082	crcB
OJEPCDOL_00868	1799	1276	1030	453	390	400	1.96943	4.09153e-20	phnO
OJEPCDOL_00869	4212	4501	4642	2399	1555	1839	1.4713	3.40805e-13	tatA_1
OJEPCDOL_00870	4898	5604	4394	9590	10043	10236	-0.759068	2.64188e-13	lipA
OJEPCDOL_00871	3144	3324	2314	4785	5039	4381	-0.455006	0.000383275	lipB
OJEPCDOL_00872	2361	1936	1826	1597	1848	1479	0.569085	0.00124452	NA
OJEPCDOL_00873	3534	3524	2780	8423	9850	8171	-1.18147	3.2622e-19	dacA
OJEPCDOL_00874	6085	6561	5343	11276	11504	11704	-0.69182	1.90451e-12	rlpA
OJEPCDOL_00875	1420	1434	1178	2589	2408	2148	-0.57613	3.79945e-06	mrdB
OJEPCDOL_00876	1899	2052	1303	3641	2807	2706	-0.564627	0.00120981	mrdA_1
OJEPCDOL_00877	1139	1350	894	2602	2679	2398	-0.946009	5.13649e-14	rlmH
OJEPCDOL_00878	1824	2267	1608	4204	3914	3342	-0.765876	9.94045e-09	rsfS
OJEPCDOL_00879	1240	1129	860	1128	1190	1078	0.170284	0.288938	nadD
OJEPCDOL_00880	2851	2433	2149	2967	3016	2644	0.0368378	0.828502	holA
OJEPCDOL_00881	4610	4568	4032	5869	7048	6830	-0.329894	0.024872	lptE
OJEPCDOL_00882	20557	21716	17774	28698	30724	28079	-0.295497	0.0046107	leuS
OJEPCDOL_00883	1216	1299	1610	519	313	418	2.00067	9.5811e-15	NA
OJEPCDOL_00884	1001	1291	1044	1126	904	1005	0.385714	0.0147059	azoR_1
OJEPCDOL_00885	2122	2669	2172	12400	10863	14053	-2.1749	2.07235e-45	rihA
OJEPCDOL_00886	2397	2150	2596	886	1520	1100	1.29511	4.83901e-07	glnQ_3
OJEPCDOL_00887	1145	1033	1189	395	645	345	1.54951	2.03576e-08	gltK_1
OJEPCDOL_00888	2399	2400	2298	471	1255	568	1.88348	5.07352e-08	glnM_2
OJEPCDOL_00889	42812	36623	45805	10358	22977	15659	1.6225	9.39304e-08	gltI
OJEPCDOL_00890	1549	1479	1235	2567	2315	2499	-0.543447	1.49121e-05	lnt
OJEPCDOL_00891	5702	5934	4729	9755	7095	8176	-0.364496	0.0171056	corC
OJEPCDOL_00892	4393	4563	3795	6895	6148	6440	-0.362285	0.000698069	ybeY
OJEPCDOL_00893	7698	7354	6770	12617	13259	12903	-0.575587	3.35382e-06	ybeZ
OJEPCDOL_00894	689	1117	663	4578	4418	4492	-2.21995	2.91927e-38	NA
OJEPCDOL_00895	3398	4119	3030	8856	8791	7727	-1.0235	2.21288e-20	miaB
OJEPCDOL_00896	1714	2185	1733	3446	3324	3211	-0.578253	2.05313e-06	ubiF
OJEPCDOL_00897	133	151	48	132	111	107	0.129925	0.762152	NA
OJEPCDOL_00898	379	374	130	355	325	309	0.044184	0.907917	NA
OJEPCDOL_00899	700	750	297	738	682	634	-0.021882	0.947246	NA
OJEPCDOL_00900	1077	1160	473	1052	1025	982	0.036859	0.902385	NA
OJEPCDOL_00901	1150	1209	504	1070	931	945	0.172269	0.555827	NA
OJEPCDOL_00902	814	849	364	742	559	643	0.275863	0.348394	NA
OJEPCDOL_00903	4828	5840	4327	3567	3915	4171	0.604237	3.53791e-06	asnB
OJEPCDOL_00904	16652	20370	15796	632	563	575	5.14526	0	chiD
OJEPCDOL_00905	1680	1937	1575	3370	3883	3847	-0.850092	8.44692e-11	nagD
OJEPCDOL_00906	3944	4687	3380	5412	4965	5010	-0.115986	0.295277	nagC
OJEPCDOL_00907	5314	5634	4140	4701	4626	4534	0.363903	0.000445845	nagA
OJEPCDOL_00908	4861	5284	3812	3404	3173	3146	0.762572	1.83201e-13	nagB
OJEPCDOL_00909	26843	25376	22759	11950	11048	12811	1.31816	7.76203e-24	nagE
OJEPCDOL_00910	7325	8058	6830	7310	7668	7017	0.264563	0.0160634	glnS
OJEPCDOL_00911	229	274	240	69	58	83	2.07381	4.13375e-18	chiP
OJEPCDOL_00912	29	23	26	7	2	5	2.74327	7.82692e-05	chiQ
OJEPCDOL_00913	466	556	435	375	371	338	0.672845	3.56102e-06	chb
OJEPCDOL_00914	14042	13215	10539	14603	14885	14774	0.0173926	0.898388	fur
OJEPCDOL_00915	2679	3409	2706	8868	9875	8461	-1.38235	3.49264e-26	fldA
OJEPCDOL_00916	264	300	227	573	533	467	-0.746395	2.22417e-06	ybfE
OJEPCDOL_00917	1564	1736	1357	3600	2983	3008	-0.795144	7.33831e-11	ybfF
OJEPCDOL_00918	3736	4030	2583	5607	6057	4732	-0.429179	0.00800505	seqA
OJEPCDOL_00919	8814	10482	8666	17296	20186	19329	-0.775066	3.5969e-09	pgm
OJEPCDOL_00920	854	1484	866	1055	1043	1132	0.21573	0.323844	yqjI
OJEPCDOL_00921	327	461	262	216	316	231	0.686961	0.0052092	NA
OJEPCDOL_00922	2585	2686	2335	1847	1576	1781	0.799273	2.00569e-10	kdpE
OJEPCDOL_00923	4792	4640	4164	6899	6047	6705	-0.278223	0.0327519	kdpD
OJEPCDOL_00924	161	101	95	159	143	111	0.0441106	0.89918	kdpC
OJEPCDOL_00925	283	167	155	295	305	291	-0.308301	0.296653	kdpB
OJEPCDOL_00926	198	118	155	139	79	61	1.03296	0.00961831	kdpA
OJEPCDOL_00927	5657	6416	6900	6032	3129	4962	0.695533	0.00940681	NA
OJEPCDOL_00928	3315	2899	2745	2454	2040	2517	0.60891	0.000207514	NA
OJEPCDOL_00929	1852	1916	1622	2734	2277	2668	-0.260652	0.0571186	phrB
OJEPCDOL_00930	1226	1579	1086	1692	1450	1653	-0.0628765	0.686188	NA
OJEPCDOL_00931	3472	3375	3023	5998	5190	6128	-0.558392	4.3626e-05	ybgI
OJEPCDOL_00932	1727	2513	1816	4903	4263	4964	-0.981018	4.0087e-10	ybgJ
OJEPCDOL_00933	1660	2387	1766	4914	4604	5009	-1.0788	2.28513e-13	ybgK
OJEPCDOL_00934	1974	2511	2020	3827	3110	4246	-0.534909	0.0020776	NA
OJEPCDOL_00935	1166	1616	1430	2245	1822	2468	-0.380047	0.0666582	NA
OJEPCDOL_00936	1824	2404	1998	2671	2224	3047	-0.102426	0.611733	NA
OJEPCDOL_00937	2641	2761	2307	2490	2102	2718	0.324849	0.0343001	pcp_2
OJEPCDOL_00938	2480	2617	2230	2439	2076	2469	0.319332	0.018351	nei
OJEPCDOL_00939	26021	45726	32637	33257	70449	40280	-0.226053	0.499864	gltA_1
OJEPCDOL_00940	3048	4535	2958	1517	4079	1936	0.71596	0.0469394	sdhC
OJEPCDOL_00941	8810	12640	8344	4671	11843	5140	0.693163	0.0513374	sdhD
OJEPCDOL_00942	35941	51207	37142	20006	50192	24474	0.630838	0.0642192	sdhA
OJEPCDOL_00943	21107	30161	23036	12579	26353	15085	0.701969	0.0160263	sdhB
OJEPCDOL_00944	84644	118250	94907	81483	127344	91200	0.235395	0.309444	sucA
OJEPCDOL_00945	33601	45570	37049	34598	53900	38985	0.113352	0.629567	sucB
OJEPCDOL_00946	18841	24364	19883	20256	35383	23489	-0.0804439	0.762152	sucC
OJEPCDOL_00947	24069	33525	28020	27028	40474	30308	0.0567849	0.811291	sucD
OJEPCDOL_00948	2782	3129	2510	2409	2336	2675	0.428291	0.000600342	yfkN
OJEPCDOL_00949	67517	81028	56048	123199	47258	103769	-0.181229	0.597631	cydA_2
OJEPCDOL_00950	25486	32139	20716	47769	19711	40045	-0.219705	0.497567	cydB
OJEPCDOL_00951	3925	5208	3275	6731	2557	5061	0.0275101	0.940136	cydX
OJEPCDOL_00952	8107	10921	6583	13487	5086	9765	0.0891279	0.803343	NA
OJEPCDOL_00953	1839	2250	1314	2305	2160	1927	-0.0123395	0.947246	ybgC
OJEPCDOL_00954	1954	2118	1564	2495	2426	2461	-0.147468	0.185629	tolQ_2
OJEPCDOL_00955	624	775	511	709	824	870	-0.0975744	0.597918	tolR
OJEPCDOL_00956	2812	2991	1957	2603	2000	2098	0.448805	0.00630095	tolA_1
OJEPCDOL_00957	28400	30794	25257	32161	43110	35391	-0.143444	0.394122	tolB_1
OJEPCDOL_00958	23708	26574	20967	33736	48309	39785	-0.530373	0.0022139	pal
OJEPCDOL_00959	12762	14653	11446	18017	25651	18139	-0.425021	0.0218191	cpoB
OJEPCDOL_00960	552	537	338	451	566	375	0.269741	0.2673	NA
OJEPCDOL_00961	386	349	234	360	510	334	-0.0771795	0.783777	NA
OJEPCDOL_00962	445	411	293	559	719	564	-0.441944	0.0305839	NA
OJEPCDOL_00963	96	114	84	142	151	144	-0.329389	0.157781	NA
OJEPCDOL_00964	25	40	31	55	51	45	-0.406377	0.314903	NA
OJEPCDOL_00965	1402	1239	961	729	628	768	1.0046	3.56415e-09	nadA
OJEPCDOL_00966	1888	1988	1702	1756	1239	1681	0.505853	0.00428455	pnuC
OJEPCDOL_00967	2659	2644	2440	6423	5388	6364	-0.976044	1.99558e-12	zitB
OJEPCDOL_00968	1888	1835	1451	2757	2355	2205	-0.252458	0.0795638	bvgS_1
OJEPCDOL_00969	1314	1399	1220	1591	1230	1325	0.177539	0.260082	bvgA
OJEPCDOL_00970	4510	4512	4183	5837	6374	6292	-0.232571	0.0886305	aroG
OJEPCDOL_00971	4895	6153	4369	3642	3544	3653	0.747955	1.25999e-11	yjgN
OJEPCDOL_00972	2175	2928	2376	1703	1663	1905	0.752095	1.35588e-06	bepA_1
OJEPCDOL_00973	16086	18478	15386	23899	20730	24575	-0.221172	0.0957685	gpmA
OJEPCDOL_00974	22880	16132	17930	10574	8358	11168	1.18234	2.91039e-08	psiF
OJEPCDOL_00975	457	309	320	995	905	924	-1.12085	1.08717e-07	galM
OJEPCDOL_00976	259	334	235	1364	1232	1442	-2.04614	4.80848e-42	galK
OJEPCDOL_00977	369	429	411	1331	1220	1182	-1.36864	1.81298e-18	galT
OJEPCDOL_00978	2419	3041	1919	7043	7469	6654	-1.28711	1.4605e-22	NA
OJEPCDOL_00979	611	558	488	391	280	389	0.895511	8.04343e-06	yecD_1
OJEPCDOL_00980	2186	2185	2020	2457	2414	2234	0.102674	0.453694	ylmA
OJEPCDOL_00981	1857	1705	1588	1832	1809	1848	0.162247	0.260948	modE
OJEPCDOL_00982	1467	1651	1136	22993	17611	21766	-3.63527	2.80714e-138	acrZ_1
OJEPCDOL_00983	9476	8579	14787	2329	1603	1901	2.79224	2.5537e-21	modA
OJEPCDOL_00984	4483	4644	5952	1250	1037	956	2.49742	4.30335e-29	modB
OJEPCDOL_00985	3483	3242	4527	1540	1452	1312	1.66972	4.33663e-13	cysA_1
OJEPCDOL_00986	1249	1604	1175	6284	6400	6187	-1.98614	3.86402e-69	ybhA
OJEPCDOL_00987	12041	16113	12414	34281	31981	35467	-1.08154	1.94759e-16	pgl_1
OJEPCDOL_00988	6555	7573	6557	22532	18218	23042	-1.37288	6.21273e-21	NA
OJEPCDOL_00989	232	194	85	217	182	165	0.0781287	0.837846	czcD
OJEPCDOL_00990	308	308	234	702	655	639	-0.987257	1.00283e-11	frmR
OJEPCDOL_00991	326	555	371	857	739	848	-0.727716	0.000436423	NA
OJEPCDOL_00992	237	318	263	1197	1234	1189	-1.89727	4.2103e-35	bioA
OJEPCDOL_00993	307	245	171	4992	8022	5671	-4.45569	1.96485e-74	bioB
OJEPCDOL_00994	175	185	144	3116	4934	3844	-4.3187	1.93154e-94	bioF_2
OJEPCDOL_00995	58	49	57	1059	1596	1041	-4.23423	6.13127e-59	bioC_1
OJEPCDOL_00996	175	200	186	1282	1954	1411	-2.79716	1.82013e-37	bioD1_1
OJEPCDOL_00997	146	175	88	213	230	200	-0.427909	0.0934738	livF_2
OJEPCDOL_00998	6927	6908	5488	19366	18333	19826	-1.32854	9.26079e-35	uvrB
OJEPCDOL_00999	662	534	419	1827	1457	1691	-1.37821	1.47931e-13	NA
OJEPCDOL_01000	1224	1164	1162	2765	2659	2631	-0.92293	4.60833e-11	ybhK
OJEPCDOL_01001	2630	3352	2446	4268	5454	4508	-0.515259	0.000984634	moaA_2
OJEPCDOL_01002	281	266	174	798	1261	1430	-2.04568	1.95865e-14	moaB
OJEPCDOL_01003	284	206	143	791	1587	1413	-2.35097	1.67094e-13	moaC
OJEPCDOL_01004	256	232	168	591	1084	1114	-1.85427	1.03669e-10	moaD_2
OJEPCDOL_01005	332	323	266	867	1632	1929	-2.0259	1.18978e-11	moaE
OJEPCDOL_01006	11726	13670	11721	9889	9683	11093	0.525598	8.22017e-05	ybhL
OJEPCDOL_01007	1583	1551	1132	1226	671	968	0.818404	0.000498587	ybhR
OJEPCDOL_01008	1412	1235	1186	1349	761	842	0.638782	0.0097258	ybhS
OJEPCDOL_01009	3274	3139	2655	3484	1888	2448	0.467631	0.0477138	ybhF
OJEPCDOL_01010	2449	2095	1729	2438	1156	1880	0.447625	0.112803	NA
OJEPCDOL_01011	1459	1258	1041	1129	678	704	0.834511	0.0003872	cecR
OJEPCDOL_01012	654	773	540	2774	4388	3417	-2.19107	1.92009e-27	rhlE
OJEPCDOL_01013	8418	5583	5890	897	705	957	3.21705	2.48267e-47	NA
OJEPCDOL_01014	1020	619	587	510	667	763	0.445975	0.127553	dusC
OJEPCDOL_01015	5446	7751	5993	23873	23093	26264	-1.68749	1.35408e-28	NA
OJEPCDOL_01016	466	450	355	11086	13568	13810	-4.67699	1.26017e-196	nat
OJEPCDOL_01017	834	507	467	275	172	286	1.55305	2.59604e-07	fabG_3
OJEPCDOL_01018	9284	9159	7761	12233	10181	10532	-0.0791375	0.561474	NA
OJEPCDOL_01019	559	530	407	557	552	522	0.119447	0.464496	dsdC_2
OJEPCDOL_01020	569	571	552	487	483	543	0.417018	0.013885	NA
OJEPCDOL_01021	2026	2810	2044	14585	16763	16745	-2.56546	1.07962e-68	ansP2
OJEPCDOL_01022	249	263	230	446	433	423	-0.560579	0.000343373	NA
OJEPCDOL_01023	676	783	624	1126	1328	1067	-0.510846	0.000700121	yhaJ_1
OJEPCDOL_01024	1935	2253	1912	2590	2219	2586	-0.0271203	0.859656	rhtC_1
OJEPCDOL_01025	934	1327	1044	941	765	1006	0.531531	0.00535667	yohD
OJEPCDOL_01026	102	169	101	203	219	191	-0.488134	0.0519744	inhA
OJEPCDOL_01027	1207	1334	980	3304	3524	3404	-1.29787	3.75719e-32	cdhR_2
OJEPCDOL_01028	1409	1533	1280	5985	6173	5605	-1.82362	2.04024e-67	ahcY
OJEPCDOL_01029	2494	2085	2102	1422	1169	1301	1.03926	4.98883e-10	pbpG_1
OJEPCDOL_01030	430	341	273	48	46	70	2.9125	1.86819e-26	NA
OJEPCDOL_01031	2632	2280	2053	1423	1219	1239	1.09726	1.31286e-13	yedI
OJEPCDOL_01032	482	435	336	405	417	313	0.388319	0.0539683	pat_1
OJEPCDOL_01033	78	87	55	95	96	93	-0.132116	0.65206	NA
OJEPCDOL_01034	1151	1504	1119	990	730	907	0.766784	5.40564e-06	dsdC_3
OJEPCDOL_01035	1877	2131	1819	1652	1536	1922	0.438645	0.00448821	nolA
OJEPCDOL_01036	1436	1261	1087	2104	2158	2333	-0.55311	0.00024959	nlpA
OJEPCDOL_01037	1143	1137	910	903	874	908	0.494519	6.9822e-05	NA
OJEPCDOL_01038	949	865	797	466	332	419	1.35642	1.63463e-13	wecD_1
OJEPCDOL_01039	2081	1801	1635	869	744	843	1.42053	1.98731e-20	fdtC
OJEPCDOL_01040	10218	10248	9489	1370	607	1303	3.448	3.16371e-34	yohC
OJEPCDOL_01041	6463	5840	5468	7166	7007	7308	-0.018911	0.900575	dld
OJEPCDOL_01042	4280	3874	3152	3941	3966	4006	0.17071	0.222821	map_1
OJEPCDOL_01043	211	134	140	668	908	776	-2.02342	8.09264e-16	NA
OJEPCDOL_01044	73	126	73	336	109	207	-1.0252	0.0171537	NA
OJEPCDOL_01045	2903	2879	2465	3316	4093	3907	-0.208368	0.183212	ddlA
OJEPCDOL_01046	367	541	377	530	562	512	-0.0803161	0.679507	argT_2
OJEPCDOL_01047	210	273	122	252	218	256	-0.0461422	0.875074	ybdL_2
OJEPCDOL_01048	1147	1392	1080	1695	1718	1825	-0.289167	0.0231925	gcvA_4
OJEPCDOL_01049	5769	5746	4608	4035	3984	4216	0.643733	7.45963e-09	NA
OJEPCDOL_01050	10844	10232	10045	491	328	399	4.9363	6.74691e-166	aziB2
OJEPCDOL_01051	149	147	153	90	40	43	1.64513	8.63622e-06	NA
OJEPCDOL_01052	115	67	69	47	35	36	1.34623	0.000426635	NA
OJEPCDOL_01053	33	21	7	7	2	2	2.6936	0.00387899	NA
OJEPCDOL_01054	38	18	9	21	0	10	1.30552	0.26062	NA
OJEPCDOL_01055	55	50	42	30	8	27	1.42786	0.0085477	rcsB_3
OJEPCDOL_01056	6817	10565	7583	883	716	971	3.52033	1.49935e-77	catD_2
OJEPCDOL_01057	4395	4997	3831	1079	984	1087	2.31372	2.90466e-103	cdh_1
OJEPCDOL_01058	1394	1587	1035	1196	1354	1548	0.202768	0.267315	NA
OJEPCDOL_01059	1641	2171	1596	2298	2709	2303	-0.193104	0.21608	NA
OJEPCDOL_01060	1015	1126	840	3245	2606	3416	-1.39416	3.81174e-20	NA
OJEPCDOL_01061	1322	957	1085	1062	823	929	0.523194	0.015832	dmlR_7
OJEPCDOL_01062	192	227	199	133	108	170	0.838418	0.00109841	nepI_2
OJEPCDOL_01063	11621	9650	10455	1213	1000	1382	3.4038	1.41156e-69	lsrK
OJEPCDOL_01064	26179	20781	21658	4839	3071	3288	2.88054	3.10477e-41	lsrG
OJEPCDOL_01065	1290	1180	1024	316	193	215	2.52546	5.13239e-33	eamB_1
OJEPCDOL_01066	2058	1664	1338	2075	1592	1677	0.168843	0.406208	araC
OJEPCDOL_01067	2860	3264	2451	4210	3619	3988	-0.219095	0.0622641	NA
OJEPCDOL_01068	5601	4471	4254	849	546	746	2.99908	7.33258e-48	amyA
OJEPCDOL_01069	825	923	618	860	582	702	0.381056	0.0499962	NA
OJEPCDOL_01070	55272	67767	68747	233	230	219	8.39918	0	bhsA_1
OJEPCDOL_01071	27163	34793	29341	103	115	123	8.31438	0	bhsA_2
OJEPCDOL_01072	2484	3483	2989	924	892	887	1.98111	2.79971e-34	comR_1
OJEPCDOL_01073	295	362	334	869	2850	1535	-2.15607	1.66422e-08	metQ_2
OJEPCDOL_01074	63	57	58	442	973	689	-3.31092	2.00506e-24	metP
OJEPCDOL_01075	136	118	140	1814	4237	2671	-4.20559	6.1515e-40	metN_2
OJEPCDOL_01076	880	931	796	670	661	733	0.5861	1.8862e-05	yjaB_1
OJEPCDOL_01077	563	701	505	784	698	715	-0.0705875	0.640364	dmlR_8
OJEPCDOL_01078	239	337	272	1619	1289	1443	-2.11003	4.78097e-34	NA
OJEPCDOL_01079	1270	1507	1003	3424	3078	3086	-1.1055	7.09947e-20	NA
OJEPCDOL_01080	4503	4762	3628	5240	5096	5124	-0.018397	0.867996	NA
OJEPCDOL_01081	2573	2514	2175	4357	4123	4412	-0.577703	8.01618e-07	sttH
OJEPCDOL_01082	1141	956	1012	683	503	678	0.999966	1.04483e-06	garR
OJEPCDOL_01083	25	19	10	18	33	17	-0.104124	0.876077	trpS2
OJEPCDOL_01084	126	203	126	149	109	109	0.546543	0.0480755	phnC
OJEPCDOL_01085	176	147	124	221	150	213	-0.137096	0.629567	phnD
OJEPCDOL_01086	62	42	12	75	46	77	-0.562166	0.34586	phnE_1
OJEPCDOL_01087	92	86	84	72	60	115	0.337049	0.373218	phnE_2
OJEPCDOL_01088	507	344	258	347	417	333	0.256391	0.365983	NA
OJEPCDOL_01089	93	206	151	68	45	95	1.35388	0.000872191	atzF
OJEPCDOL_01090	65	61	15	116	109	105	-1.0242	0.0309568	accA1
OJEPCDOL_01091	115	69	79	88	65	95	0.344612	0.3563	lgoR
OJEPCDOL_01092	137	147	144	161	81	146	0.401459	0.235543	amiC_1
OJEPCDOL_01093	15	12	18	64	53	63	-1.73244	8.591e-05	livH_3
OJEPCDOL_01094	39	61	50	65	47	68	-0.0144747	0.971959	NA
OJEPCDOL_01095	36	46	44	51	49	73	-0.204764	0.621986	cbiO
OJEPCDOL_01096	50	60	21	54	67	75	-0.373162	0.409655	livF_3
OJEPCDOL_01097	425	454	380	589	467	625	-0.168584	0.381521	NA
OJEPCDOL_01098	283	244	218	284	185	268	0.267823	0.299081	NA
OJEPCDOL_01099	1007	1109	830	844	617	600	0.761688	1.04297e-05	NA
OJEPCDOL_01100	91	100	53	156	210	264	-1.14675	0.000311326	oxyE
OJEPCDOL_01101	19	49	14	48	66	85	-1.08767	0.0419829	NA
OJEPCDOL_01102	1792	2129	1732	2797	2946	3251	-0.423679	0.0020776	yofA
OJEPCDOL_01103	2976	3746	2745	7088	6244	7343	-0.885453	5.81138e-12	sseA
OJEPCDOL_01104	655	917	828	1105	868	1040	-0.0716908	0.749264	NA
OJEPCDOL_01105	1915	2088	2052	2088	1500	1789	0.43296	0.0193596	NA
OJEPCDOL_01106	1921	1956	1714	1597	1229	1305	0.690541	2.93365e-06	NA
OJEPCDOL_01107	1432	1750	1137	1802	1609	1618	0.0163295	0.913938	fabG_4
OJEPCDOL_01108	2792	3019	2949	1331	1160	1258	1.48419	4.40462e-24	norG_2
OJEPCDOL_01109	54	78	60	119	88	76	-0.310512	0.3563	NA
OJEPCDOL_01110	206	294	211	386	325	332	-0.309969	0.117484	gstB_2
OJEPCDOL_01111	5399	2047	4510	133	118	161	5.14932	1.70073e-45	iolG_1
OJEPCDOL_01112	1816	1553	1707	591	488	578	1.87974	1.03484e-24	nfdA
OJEPCDOL_01113	300	300	256	91	59	103	2.00754	4.10215e-15	NA
OJEPCDOL_01114	524	666	417	330	245	333	1.05681	1.00351e-07	ycaC_1
OJEPCDOL_01115	3067	3258	2481	1655	1429	1527	1.17773	9.97362e-26	yhaJ_2
OJEPCDOL_01116	1710	2015	1593	743	544	700	1.66743	9.35517e-26	tolA_2
OJEPCDOL_01117	555	633	546	1004	956	1025	-0.533194	8.85532e-05	iolT
OJEPCDOL_01118	6671	6983	4944	1369	660	1094	2.81671	8.95735e-30	NA
OJEPCDOL_01119	19820	23117	19769	4910	2453	5005	2.59395	7.16189e-23	yehZ
OJEPCDOL_01120	5610	6109	5142	1088	581	1012	2.90428	8.43889e-36	yehY
OJEPCDOL_01121	5843	5912	5140	1119	691	1120	2.77954	3.93333e-41	yehX
OJEPCDOL_01122	3794	4448	4047	661	336	794	3.03259	1.80405e-25	yehW
OJEPCDOL_01123	4487	4709	4340	1082	619	1056	2.55195	2.71115e-29	NA
OJEPCDOL_01124	957	908	868	277	198	282	2.10868	5.8217e-27	yghA
OJEPCDOL_01125	367	386	232	297	285	316	0.364401	0.0749484	dmlR_9
OJEPCDOL_01126	420	257	195	375	417	398	-0.208481	0.50064	NA
OJEPCDOL_01127	388	383	300	536	647	584	-0.478694	0.00457559	yedA
OJEPCDOL_01128	604	644	505	1737	1244	1525	-1.11508	1.15917e-11	NA
OJEPCDOL_01129	1463	1470	1210	31696	24723	25682	-4.05849	2.12926e-201	NA
OJEPCDOL_01130	184	196	162	34169	31786	35979	-7.30855	0	NA
OJEPCDOL_01131	743	873	745	3896	3348	3809	-1.97615	6.85131e-51	sutR_1
OJEPCDOL_01132	847	910	735	2446	1976	2350	-1.19478	1.67354e-18	ttr_1
OJEPCDOL_01133	4354	3863	3561	10105	8868	9778	-1.03333	6.91316e-14	hel
OJEPCDOL_01134	2613	2101	2022	7002	6731	7253	-1.38449	1.28951e-18	mshD
OJEPCDOL_01135	1650	1629	1421	602	731	631	1.50911	5.56369e-25	phoE_2
OJEPCDOL_01136	3230	2528	2633	507	359	468	2.91438	1.26398e-47	gst
OJEPCDOL_01137	58	27	21	40	51	38	-0.0417624	0.942393	NA
OJEPCDOL_01138	39	48	30	53	66	73	-0.481552	0.191862	NA
OJEPCDOL_01139	1742	2060	1642	3102	3113	2693	-0.462643	0.000130489	dinG_1
OJEPCDOL_01140	867	1265	880	1120	1206	1222	0.00172652	0.992317	lrpC
OJEPCDOL_01141	85	142	89	199	109	169	-0.357713	0.295257	eamA
OJEPCDOL_01142	325	352	298	652	427	503	-0.445579	0.033405	stp_1
OJEPCDOL_01143	506	660	566	1173	1003	1180	-0.70282	2.77394e-05	dmlR_10
OJEPCDOL_01144	1037	1126	1003	1650	1265	1474	-0.216892	0.184398	leuE_2
OJEPCDOL_01145	2143	2669	2283	2022	1447	1831	0.673825	0.000132935	NA
OJEPCDOL_01146	130	209	217	328	374	449	-0.787988	0.00781286	stp_2
OJEPCDOL_01147	383	325	292	539	475	576	-0.418411	0.0284665	paiB
OJEPCDOL_01148	1204	1194	1128	2456	2453	2579	-0.83149	4.44723e-10	ybiB
OJEPCDOL_01149	10159	8553	8121	11014	9549	10862	0.0275538	0.874771	NA
OJEPCDOL_01150	155	150	77	125	110	97	0.429725	0.165589	NA
OJEPCDOL_01151	144	164	162	144	141	150	0.368799	0.116727	bhsA_3
OJEPCDOL_01152	740	871	635	1671	1490	1463	-0.798889	3.44307e-11	NA
OJEPCDOL_01153	767	691	652	1822	1638	1585	-1.0017	4.54386e-12	rlmF
OJEPCDOL_01154	1555	1809	1575	3995	3860	4220	-1.03838	2.6118e-16	ybiO
OJEPCDOL_01155	3273	3523	3120	1521	3630	2067	0.707121	0.0237773	glnQ_4
OJEPCDOL_01156	1592	1464	1378	622	1422	936	0.824086	0.0065208	glnP
OJEPCDOL_01157	13509	16479	15542	5828	10462	8183	1.14974	2.27008e-06	glnH_1
OJEPCDOL_01158	1545	1397	1481	281	203	180	3.00273	6.3668e-46	ybiI
OJEPCDOL_01159	59524	78317	64149	25378	14506	22611	1.94371	1.46899e-18	dps
OJEPCDOL_01160	1547	1712	1403	1388	1052	1143	0.630047	1.78213e-05	aroK_1
OJEPCDOL_01161	1818	2495	1786	4799	3527	3977	-0.769451	3.36412e-06	yhcH
OJEPCDOL_01162	475	473	340	1065	930	894	-0.923187	7.85293e-10	rhtA
OJEPCDOL_01163	114138	130241	104837	39619	40001	40010	1.79247	3.32379e-84	ompX
OJEPCDOL_01164	331	290	194	156	173	157	0.982064	1.48144e-05	ramA
OJEPCDOL_01165	797	1028	868	1661	1363	1476	-0.488767	0.00202616	hcaR_1
OJEPCDOL_01166	1031	1260	965	2807	2875	2880	-1.1509	1.9779e-24	NA
OJEPCDOL_01167	661	713	590	841	926	872	-0.178662	0.199886	otnI
OJEPCDOL_01168	381	288	240	84	56	86	2.25492	1.85385e-16	yedY1_1
OJEPCDOL_01169	552	376	314	84	50	113	2.5738	3.35557e-14	yedZ1_1
OJEPCDOL_01170	1891	1443	1562	303	217	257	2.91958	1.24557e-44	NA
OJEPCDOL_01171	866	821	851	1044	1260	1309	-0.250856	0.202234	czcR
OJEPCDOL_01172	1456	1294	1167	1893	1503	1677	-0.119349	0.487017	czcS
OJEPCDOL_01173	1062	1044	1064	706	548	679	0.974933	5.66875e-08	resE
OJEPCDOL_01174	917	974	877	515	551	622	0.964966	1.01311e-09	walR
OJEPCDOL_01175	16	25	12	42	36	6	-0.432165	0.5988	yedZ1_2
OJEPCDOL_01176	24	24	11	26	48	36	-0.677378	0.211641	yedY1_2
OJEPCDOL_01177	152	256	227	198	169	175	0.484489	0.0786589	mrpX
OJEPCDOL_01178	175	234	159	344	867	364	-1.23621	0.00111517	betT
OJEPCDOL_01179	280	341	249	232	623	304	-0.176066	0.664494	betI_1
OJEPCDOL_01180	895	1004	911	789	1783	1138	-0.150504	0.647655	betB_1
OJEPCDOL_01181	46	68	35	86	122	99	-0.817791	0.015331	NA
OJEPCDOL_01182	2011	2648	2141	4008	4454	4562	-0.690991	3.26257e-06	betA
OJEPCDOL_01183	233	111	273	116	208	152	0.674343	0.137557	gltA_2
OJEPCDOL_01184	356	450	375	401	426	439	0.147997	0.412182	NA
OJEPCDOL_01185	348	385	305	294	367	227	0.472557	0.0381206	pdeH
OJEPCDOL_01186	598	432	403	2030	15554	3751	-3.64937	7.47905e-05	lpfA_2
OJEPCDOL_01187	97	163	72	163	488	181	-1.11494	0.0189121	lpfB_1
OJEPCDOL_01188	607	626	351	862	1405	874	-0.762138	0.00473706	fimD
OJEPCDOL_01189	285	210	179	251	507	212	-0.277921	0.487118	NA
OJEPCDOL_01190	4459	4938	5651	971	1748	1095	2.24846	5.19841e-17	actP
OJEPCDOL_01191	1196	1082	1536	222	575	274	2.11149	1.82805e-08	yjcH
OJEPCDOL_01192	9897	10740	13093	1707	5600	2564	2.04264	0.000619246	acs
OJEPCDOL_01193	7918	9297	6686	22392	22429	23440	-1.27427	6.49174e-36	gltP
OJEPCDOL_01194	83	116	43	102	181	136	-0.586071	0.140229	dhbF_1
OJEPCDOL_01195	340	461	312	664	687	660	-0.615477	7.41828e-05	tycC_2
OJEPCDOL_01196	28	51	41	59	92	89	-0.75599	0.0608944	mbtB
OJEPCDOL_01197	159	267	237	256	371	307	-0.241662	0.424686	fyuA_2
OJEPCDOL_01198	484	508	472	912	1106	1101	-0.838611	7.41834e-07	dhbF_2
OJEPCDOL_01199	624	656	506	1053	1067	1225	-0.662626	5.55997e-06	yncE_1
OJEPCDOL_01200	127	211	99	403	1200	1496	-2.62174	2.3325e-09	fepA
OJEPCDOL_01201	689	641	466	435	1407	1543	-0.685493	0.113063	fes
OJEPCDOL_01202	59	52	44	54	152	164	-1.01673	0.033468	mbtH
OJEPCDOL_01203	414	488	381	1197	2169	2928	-2.05809	3.14168e-11	entF
OJEPCDOL_01204	33	49	40	93	308	362	-2.40784	1.24167e-06	entS
OJEPCDOL_01205	80	52	78	131	400	324	-1.75672	0.000109282	entC_2
OJEPCDOL_01206	118	163	148	334	585	704	-1.67188	2.15929e-07	entE
OJEPCDOL_01207	241	347	247	414	656	852	-0.969639	0.00127307	entB
OJEPCDOL_01208	516	746	457	943	1084	1466	-0.796179	0.00068718	yncE_2
OJEPCDOL_01209	3205	11410	3881	556	409	539	3.81252	3.91547e-24	can_1
OJEPCDOL_01210	4965	19827	6612	1243	998	1319	3.33008	1.61189e-08	dauA_1
OJEPCDOL_01211	961	1331	821	550	553	451	1.2357	3.24378e-13	NA
OJEPCDOL_01212	8309	10977	7987	10602	8472	8766	0.213919	0.152146	NA
OJEPCDOL_01213	2764	2900	1931	2256	1759	1837	0.614077	0.000101627	tnpR
OJEPCDOL_01214	482	704	489	562	426	421	0.491633	0.0137754	cdhR_3
OJEPCDOL_01215	127	150	165	129	111	144	0.467155	0.0997042	NA
OJEPCDOL_01216	115	198	146	85	35	56	1.63137	1.67051e-05	lysO_1
OJEPCDOL_01217	420	559	444	673	538	489	-0.00651129	0.975552	pncA_1
OJEPCDOL_01218	110	156	105	144	117	122	0.193931	0.453988	rfnT
OJEPCDOL_01219	22	13	19	69	33	36	-1.07772	0.0491783	NA
OJEPCDOL_01220	93	37	43	65	69	58	0.106653	0.833453	NA
OJEPCDOL_01221	64	59	40	62	44	53	0.276022	0.456184	NA
OJEPCDOL_01222	9	36	5	33	10	7	0.176607	0.865371	NA
OJEPCDOL_01223	356	333	296	343	369	275	0.249863	0.217842	NA
OJEPCDOL_01224	19912	16882	15876	2289	1712	1946	3.40351	2.87222e-95	NA
OJEPCDOL_01225	9821	7407	7293	1105	913	984	3.2877	6.13858e-77	NA
OJEPCDOL_01226	2561	1340	1379	119	48	74	4.71429	3.27282e-40	mipA_1
OJEPCDOL_01227	2888	1973	1763	271	160	178	3.69783	8.09688e-47	ycaD_1
OJEPCDOL_01228	3977	2449	2773	711	633	648	2.47034	3.54607e-28	NA
OJEPCDOL_01229	2716	2022	2037	525	460	548	2.40098	1.41331e-36	NA
OJEPCDOL_01230	4613	4879	3506	839	605	626	2.89376	5.43284e-74	NA
OJEPCDOL_01231	5892	5292	4456	2377	1849	2295	1.51119	6.16326e-22	bvgS_2
OJEPCDOL_01232	2224	1929	1802	949	822	908	1.40721	1.1593e-20	rcsB_4
OJEPCDOL_01233	2551	2477	2031	1149	1086	1014	1.36787	2.16242e-30	NA
OJEPCDOL_01234	131	101	138	149	78	104	0.439472	0.235543	NA
OJEPCDOL_01235	4022	4453	3719	2570	2499	2373	0.962277	2.30618e-21	NA
OJEPCDOL_01236	204	154	137	301	262	298	-0.548721	0.016855	NA
OJEPCDOL_01237	1247	1308	812	584	533	496	1.29531	4.39688e-15	NA
OJEPCDOL_01238	747	595	294	168	71	92	2.5339	2.16113e-11	NA
OJEPCDOL_01239	2191	2778	2265	1033	890	783	1.66982	3.46188e-28	baeR_1
OJEPCDOL_01240	3761	4053	3027	1549	1060	1195	1.75637	9.30862e-27	baeS_1
OJEPCDOL_01241	94	94	52	95	107	161	-0.373408	0.311088	NA
OJEPCDOL_01242	76	157	88	136	108	172	-0.148914	0.693596	NA
OJEPCDOL_01243	69	50	44	64	75	84	-0.205941	0.578714	NA
OJEPCDOL_01244	64	79	62	77	104	67	-0.0286971	0.936843	NA
OJEPCDOL_01245	48	42	61	97	124	121	-0.907269	0.00953513	traC_1
OJEPCDOL_01246	199	209	113	133	152	121	0.587178	0.0269591	ykfI
OJEPCDOL_01247	143	252	163	344	271	217	-0.336481	0.241275	NA
OJEPCDOL_01248	1595	1660	1122	294	140	241	2.93647	1.16715e-29	NA
OJEPCDOL_01249	1303	1980	1142	4299	10517	5327	-1.96272	2.03604e-09	NA
OJEPCDOL_01250	1986	2639	1643	5217	6597	5245	-1.2131	3.55811e-13	pgrR_5
OJEPCDOL_01251	13311	12047	10379	715	416	491	4.71617	1.01059e-114	fabG_5
OJEPCDOL_01252	766	649	553	104	30	33	3.82039	2.43507e-20	NA
OJEPCDOL_01253	499	490	288	843	473	487	-0.261804	0.384818	NA
OJEPCDOL_01254	840	993	793	870	789	894	0.287121	0.0373735	xerC_1
OJEPCDOL_01255	1164	1633	970	1809	1198	1252	0.0565664	0.813263	NA
OJEPCDOL_01256	4087	5179	3867	5149	4454	5344	0.0559821	0.714799	NA
OJEPCDOL_01257	4304	4908	3367	5356	5359	5228	-0.1043	0.377918	dsbD_1
OJEPCDOL_01258	1678	1950	1244	2052	1847	1670	0.0426556	0.796935	cutA
OJEPCDOL_01259	4288	6014	3546	11981	6277	9650	-0.779097	0.00193142	dcuA
OJEPCDOL_01260	29790	43376	29027	51273	43936	46257	-0.231699	0.138388	aspA
OJEPCDOL_01261	741	1099	706	1399	2853	1785	-1.015	0.000375126	NA
OJEPCDOL_01262	2089	3128	1712	6967	17284	9491	-2.06387	1.86921e-10	groS
OJEPCDOL_01263	14172	21306	14740	52854	110901	82346	-2.05946	4.27803e-14	groL
OJEPCDOL_01264	927	954	587	1340	1829	1459	-0.676934	0.00083005	tsr_2
OJEPCDOL_01265	8478	9608	6889	11013	12035	12856	-0.285474	0.0302689	NA
OJEPCDOL_01266	2189	2468	1655	2567	2702	1979	0.0387592	0.835594	epmB
OJEPCDOL_01267	9372	10198	7856	15250	14191	11700	-0.338322	0.012093	efp
OJEPCDOL_01268	5655	5754	5932	811	432	627	3.4792	1.03484e-49	NA
OJEPCDOL_01269	2127	3488	2410	5186	2127	3455	-0.179401	0.5988	sugE
OJEPCDOL_01270	5921	9651	6382	21214	7492	14399	-0.731399	0.0342615	frdD
OJEPCDOL_01271	8752	13128	8297	25848	11071	18253	-0.632408	0.0337632	frdC
OJEPCDOL_01272	11494	17254	10750	33109	14318	24561	-0.629396	0.0339878	frdB
OJEPCDOL_01273	24990	36390	23912	74902	31712	55323	-0.684951	0.0208493	frdA
OJEPCDOL_01274	1952	2192	1583	3602	4175	3626	-0.753467	2.62527e-09	epmA
OJEPCDOL_01275	4640	4990	3995	7778	7291	6407	-0.408159	0.000428323	mscM
OJEPCDOL_01276	2073	2641	1851	4128	4458	4200	-0.722993	2.40533e-09	psd
OJEPCDOL_01277	2819	3521	2777	4585	4107	3857	-0.212914	0.105025	rsgA
OJEPCDOL_01278	2114	2480	2070	2015	2145	2384	0.273886	0.0619451	orn
OJEPCDOL_01279	730	771	368	748	561	558	0.22361	0.410755	NA
OJEPCDOL_01280	706	769	379	716	560	607	0.199906	0.425124	NA
OJEPCDOL_01281	103	116	72	129	132	130	-0.191137	0.460256	NA
OJEPCDOL_01282	624	892	701	1074	1153	1136	-0.355362	0.0369775	queG
OJEPCDOL_01283	4993	6514	4452	5181	4728	4829	0.353055	0.00425725	nnr
OJEPCDOL_01284	1268	1551	1021	1704	1622	1385	-0.0575414	0.721714	tsaE
OJEPCDOL_01285	7351	8720	6626	9792	8523	8807	-0.0120595	0.922702	amiB
OJEPCDOL_01286	5145	6195	4396	6881	6401	6305	-0.0753556	0.509777	mutL
OJEPCDOL_01287	27801	38880	25780	30314	27894	28240	0.333355	0.0153745	miaA
OJEPCDOL_01288	22586	35785	22882	51751	49792	53552	-0.6996	2.84271e-05	hfq
OJEPCDOL_01289	11657	12850	8840	10502	9603	8725	0.44924	0.000313462	hflX
OJEPCDOL_01290	19493	24078	17899	27931	36433	32139	-0.410102	0.00839317	hflK
OJEPCDOL_01291	15196	19488	14698	22786	27379	26988	-0.402232	0.00665092	hflC
OJEPCDOL_01292	172	207	139	212	171	142	0.221799	0.371837	NA
OJEPCDOL_01293	11025	15491	10172	10334	14539	10505	0.286546	0.158724	purA
OJEPCDOL_01294	1541	1908	1215	1341	1178	984	0.649359	8.97597e-05	nsrR_1
OJEPCDOL_01295	23721	30984	22595	29137	22007	28740	0.194539	0.257567	rnr
OJEPCDOL_01296	1820	2301	1819	2525	2303	2611	-0.0784846	0.593449	rlmB
OJEPCDOL_01297	9308	8744	8680	2351	1304	2111	2.4741	7.13207e-27	aidB
OJEPCDOL_01298	2000	2418	1880	1296	1084	1220	1.0529	1.23722e-16	NA
OJEPCDOL_01299	546	624	425	355	255	360	0.955248	1.31275e-06	NA
OJEPCDOL_01300	459	450	480	589	561	632	-0.0977099	0.630467	bsmA
OJEPCDOL_01301	830	970	669	1160	1237	1153	-0.285587	0.0301883	NA
OJEPCDOL_01302	180	202	197	170	124	157	0.618975	0.00972423	NA
OJEPCDOL_01303	4510	5617	3413	16880	26459	19572	-1.98803	5.3803e-22	rpsF
OJEPCDOL_01304	1569	2133	1266	6244	9975	7847	-2.05012	1.39081e-21	rpsR
OJEPCDOL_01305	3045	3971	2355	11391	18119	14372	-2.00142	2.77359e-21	rplI
OJEPCDOL_01306	609	871	599	633	581	624	0.416424	0.0112235	NA
OJEPCDOL_01307	5980	7375	5820	5229	4681	4681	0.641587	1.78735e-08	oapA
OJEPCDOL_01308	6350	5651	5051	20238	25500	21622	-1.73115	1.46224e-28	fklB
OJEPCDOL_01309	3400	3980	2953	4112	4620	4217	-0.0839145	0.508595	cpdB
OJEPCDOL_01310	6886	8135	7980	6034	5914	6032	0.615623	7.59011e-05	cysQ
OJEPCDOL_01311	25110	30225	43793	26872	23990	28735	0.604538	0.0341333	ytfJ_2
OJEPCDOL_01312	16086	22858	18505	11555	8754	10991	1.12574	1.93747e-10	NA
OJEPCDOL_01313	3098	3454	2271	2349	1897	1768	0.790917	4.05201e-07	NA
OJEPCDOL_01314	7298	8594	6599	8481	8266	8504	0.0772413	0.468586	msrA
OJEPCDOL_01315	5116	5379	4681	6190	5902	5673	0.0250149	0.836222	tamA
OJEPCDOL_01316	15328	16599	13072	16736	17204	14261	0.147655	0.23518	tamB
OJEPCDOL_01317	3209	4485	2194	5082	4662	4021	-0.257003	0.231128	ytfP
OJEPCDOL_01318	10148	11988	8875	14501	16434	14193	-0.299334	0.0133666	ppa
OJEPCDOL_01319	1633	2035	1294	620	569	559	1.73963	1.78822e-36	tsr_3
OJEPCDOL_01320	8503	9146	7570	10256	14776	12266	-0.318389	0.0797745	fbp
OJEPCDOL_01321	4724	5821	4568	4308	4609	4220	0.448011	0.000127324	mpl
OJEPCDOL_01322	74	129	44	127	124	228	-0.758756	0.0781502	ydgH_2
OJEPCDOL_01323	181	249	143	213	297	212	-0.104946	0.705957	mcbA
OJEPCDOL_01324	1487	2163	1589	1724	1695	1690	0.278731	0.0775926	argR
OJEPCDOL_01325	62031	84613	64275	87321	88854	90079	-0.0922965	0.524812	mdh
OJEPCDOL_01326	120	132	132	189	318	232	-0.688287	0.0171044	NA
OJEPCDOL_01327	1875	2695	1695	1674	1614	1447	0.637941	4.31814e-05	NA
OJEPCDOL_01328	5130	6169	4585	7191	8037	7303	-0.262401	0.0271589	ispB
OJEPCDOL_01329	6019	6206	4221	11490	16651	11579	-1.03647	1.26443e-07	rplU
OJEPCDOL_01330	2343	2474	1595	5805	8315	5343	-1.36835	6.25432e-11	rpmA
OJEPCDOL_01331	788	952	577	788	1002	884	0.0226903	0.912026	yhbE
OJEPCDOL_01332	3863	4173	3557	3050	3555	2864	0.542505	8.06808e-05	obgE
OJEPCDOL_01333	1861	2022	1305	2171	1946	1841	0.0361032	0.825435	basS
OJEPCDOL_01334	1586	1862	1652	2784	2867	2837	-0.482063	0.000250565	basR
OJEPCDOL_01335	5584	6241	4475	8110	7851	7436	-0.28067	0.0065065	dacB
OJEPCDOL_01336	4202	6069	4704	9991	12092	10963	-0.897411	7.61032e-08	greA
OJEPCDOL_01337	4272	4848	2961	5495	5615	4694	-0.155538	0.346988	yhbY
OJEPCDOL_01338	11258	12909	8312	10289	11512	9757	0.275253	0.0564168	rlmE
OJEPCDOL_01339	28197	32433	26178	42806	50159	45312	-0.425234	0.000612912	ftsH
OJEPCDOL_01340	1105	1159	764	1148	1338	1083	-0.00167552	0.992317	folP
OJEPCDOL_01341	4084	4711	3587	4385	5433	4689	0.0140962	0.929508	glmM
OJEPCDOL_01342	6498	6845	3732	7037	8324	5966	-0.0953174	0.685627	secG
OJEPCDOL_01343	562	510	241	460	462	339	0.280067	0.364387	NA
OJEPCDOL_01344	282	234	67	207	133	127	0.527446	0.273155	NA
OJEPCDOL_01345	2076	1986	1533	2059	2551	1959	0.0120832	0.948855	rimP
OJEPCDOL_01346	8749	9947	7566	10869	14021	12242	-0.257778	0.0894127	nusA
OJEPCDOL_01347	20306	23887	17292	29175	38050	33165	-0.468449	0.00199806	infB
OJEPCDOL_01348	1260	1424	1156	1809	2242	1962	-0.400713	0.0065208	rbfA
OJEPCDOL_01349	1366	1701	1017	1819	2355	2149	-0.402922	0.0286744	truB
OJEPCDOL_01350	10188	12394	6585	17827	16901	14390	-0.527162	0.00448524	rpsO
OJEPCDOL_01351	56600	65935	48552	60132	70289	63731	0.0582404	0.665966	pnp
OJEPCDOL_01352	30824	42752	26998	37647	32299	33182	0.197814	0.194513	nlpI
OJEPCDOL_01353	1517	2366	1684	4294	4747	4912	-1.08668	4.14553e-10	deaD
OJEPCDOL_01354	5370	5692	4708	2851	2875	2663	1.15948	1.23492e-31	NA
OJEPCDOL_01355	1750	1971	1794	1113	966	1084	1.0571	4.69438e-14	yedF
OJEPCDOL_01356	2123	3032	2178	2785	3878	3017	-0.161203	0.436699	NA
OJEPCDOL_01357	208	193	205	421	400	283	-0.600984	0.0121561	hsrA_1
OJEPCDOL_01358	3704	3445	2991	21188	26039	26127	-2.6068	2.0485e-65	limB_1
OJEPCDOL_01359	4269	4993	4051	3711	3866	4256	0.416252	0.00128724	NA
OJEPCDOL_01360	2379	2627	2124	1811	1639	1659	0.728871	3.34817e-12	NA
OJEPCDOL_01361	1754	2199	1435	1684	1509	1631	0.394842	0.00348729	NA
OJEPCDOL_01362	1501	1583	1075	7686	7923	7679	-2.24837	1.80941e-76	NA
OJEPCDOL_01363	1341	1376	1073	7165	7883	6877	-2.28757	5.88294e-86	yhbU
OJEPCDOL_01364	7068	8130	6386	11238	10153	10386	-0.311546	0.00175954	NA
OJEPCDOL_01365	4621	5607	5047	7412	6377	7420	-0.218604	0.164491	NA
OJEPCDOL_01366	805	1044	759	1224	1274	1119	-0.229694	0.106797	NA
OJEPCDOL_01367	642	682	502	537	585	472	0.438563	0.00474144	NA
OJEPCDOL_01368	2073	2323	1840	823	479	701	1.88699	6.25459e-20	NA
OJEPCDOL_01369	357	456	239	213	146	159	1.24884	3.21017e-07	phnP
OJEPCDOL_01370	86	83	75	131	168	93	-0.43023	0.185988	vat
OJEPCDOL_01371	32	45	37	98	83	108	-1.09497	0.000708946	phnN
OJEPCDOL_01372	62	103	65	118	190	112	-0.634775	0.0684671	phnM
OJEPCDOL_01373	35	36	17	51	55	34	-0.442222	0.347962	phnL
OJEPCDOL_01374	23	30	9	24	41	17	-0.196782	0.775681	phnK
OJEPCDOL_01375	29	34	48	129	85	64	-1.03998	0.0186214	phnJ
OJEPCDOL_01376	65	40	16	68	64	42	-0.300996	0.597187	phnI
OJEPCDOL_01377	23	8	5	18	4	32	-0.356804	0.735775	phnH
OJEPCDOL_01378	21	9	22	42	13	16	-0.144939	0.858347	phnG
OJEPCDOL_01379	29	30	10	37	27	14	0.0414568	0.952879	phnF
OJEPCDOL_01380	281	609	310	515	435	593	-0.14426	0.647575	NA
OJEPCDOL_01381	566	765	407	668	585	526	0.192659	0.369759	NA
OJEPCDOL_01382	398	530	352	583	583	466	-0.112019	0.559159	NA
OJEPCDOL_01383	452	656	401	1437	969	1207	-1.02568	6.10232e-07	nrdG
OJEPCDOL_01384	5347	8463	5400	23440	18629	22857	-1.52302	1.88797e-17	nrdD
OJEPCDOL_01385	849	968	784	1128	1019	934	0.00470766	0.974859	dmlR_11
OJEPCDOL_01386	127	165	112	495	501	483	-1.63261	5.06107e-22	ywrO_2
OJEPCDOL_01387	1931	2013	1760	18249	24686	19353	-3.19846	7.53501e-88	treC
OJEPCDOL_01388	2070	1924	1965	15081	18629	16039	-2.80217	2.01256e-67	treB
OJEPCDOL_01389	974	884	778	1297	1278	1272	-0.294578	0.0369763	treR
OJEPCDOL_01390	480	331	207	2323	3061	2247	-2.67409	5.05553e-23	mgtA
OJEPCDOL_01391	2972	3351	2632	6504	7611	6415	-0.951737	2.13042e-14	exoI
OJEPCDOL_01392	1239	1622	1291	3103	2950	2826	-0.848747	6.64341e-11	NA
OJEPCDOL_01393	228	279	143	464	438	492	-0.876875	4.26849e-05	NA
OJEPCDOL_01394	111	88	70	899	839	832	-3.01044	1.2624e-57	NA
OJEPCDOL_01395	43	65	30	254	292	239	-2.28233	4.73617e-17	NA
OJEPCDOL_01396	0	0	3	0	10	16	-2.74799	0.196712	NA
OJEPCDOL_01397	10189	11973	8425	19106	16724	17108	-0.551206	4.67251e-07	ridA
OJEPCDOL_01398	1988	2213	1630	4044	3271	3443	-0.640062	4.55575e-07	NA
OJEPCDOL_01399	1142	1001	784	599	481	570	1.07184	6.5194e-10	pyrI
OJEPCDOL_01400	2118	1879	1292	971	900	1010	1.11307	1.90345e-10	pyrB
OJEPCDOL_01401	540	615	530	2303	3490	3188	-2.16672	2.58694e-27	ddpA_3
OJEPCDOL_01402	491	671	602	244	261	277	1.42712	4.12334e-13	argI
OJEPCDOL_01403	4286	5651	3654	2833	2470	2759	0.987956	5.10681e-13	rraB
OJEPCDOL_01404	1332	1028	890	1011	1059	958	0.351252	0.0622641	NA
OJEPCDOL_01405	3362	1350	1575	3772	4325	4363	-0.730952	0.033405	alkJ
OJEPCDOL_01406	2206	2081	1486	4085	4645	3437	-0.83518	1.2452e-06	NA
OJEPCDOL_01407	1224	1217	1031	1330	1064	1142	0.224655	0.130012	NA
OJEPCDOL_01408	9057	10273	8561	22685	27537	23600	-1.15578	2.24743e-18	valS
OJEPCDOL_01409	1417	1770	1335	2588	2511	2335	-0.472758	5.50056e-05	holC
OJEPCDOL_01410	24780	33673	27540	48826	53145	53470	-0.606061	5.14519e-05	pepA
OJEPCDOL_01411	2577	2745	2030	2687	2550	2200	0.226964	0.0833185	lptF_2
OJEPCDOL_01412	2309	2524	2157	2648	2747	2620	0.052935	0.668932	lptG_2
OJEPCDOL_01413	6	5	8	3	3	3	1.35582	0.207648	NA
OJEPCDOL_01414	3486	4255	2893	2353	2031	1984	0.978655	5.47912e-15	NA
OJEPCDOL_01415	1653	2187	1503	1272	991	1136	0.891957	5.05231e-09	NA
OJEPCDOL_01416	14701	21992	15118	9985	8015	8892	1.1856	1.83201e-13	NA
OJEPCDOL_01417	2888	3489	2671	3901	4004	3632	-0.10583	0.370048	hsdR
OJEPCDOL_01418	1575	2106	1365	1800	2012	1447	0.176354	0.351315	NA
OJEPCDOL_01419	2627	2900	2098	3061	3573	2810	-0.0677999	0.667116	hsdM
OJEPCDOL_01420	346	377	410	425	335	304	0.359056	0.126189	NA
OJEPCDOL_01421	872	1167	854	1464	1320	1177	-0.209247	0.185209	NA
OJEPCDOL_01422	1758	2035	1417	2036	1850	1722	0.134018	0.310421	hipA
OJEPCDOL_01423	308	384	308	323	331	322	0.281854	0.0941005	NA
OJEPCDOL_01424	2134	2197	1797	2205	2449	2101	0.107048	0.425152	NA
OJEPCDOL_01425	184	200	138	100	110	140	0.812533	0.00101571	NA
OJEPCDOL_01426	703	590	511	261	222	236	1.57754	1.79778e-18	NA
OJEPCDOL_01427	614	665	379	822	706	682	-0.184541	0.36601	NA
OJEPCDOL_01428	888	921	617	1065	1065	868	-0.0673313	0.709989	NA
OJEPCDOL_01429	356	356	263	432	342	334	0.0599547	0.771339	NA
OJEPCDOL_01430	294	196	220	232	309	280	0.0495425	0.867464	NA
OJEPCDOL_01431	732	715	622	1209	1392	1267	-0.65298	4.69224e-06	bglH
OJEPCDOL_01432	768	707	604	1018	1473	1154	-0.562584	0.00503288	bglF_1
OJEPCDOL_01433	1304	1739	1199	3084	3197	2759	-0.852412	2.71305e-10	ascG_1
OJEPCDOL_01434	745	864	606	953	1018	1054	-0.211399	0.139171	nimR_2
OJEPCDOL_01435	864	777	651	773	757	790	0.230169	0.137493	ydhC_1
OJEPCDOL_01436	5717	5114	4586	5049	4618	4916	0.332697	0.0147907	yjiA
OJEPCDOL_01437	2353	2273	1683	2208	1982	1723	0.337325	0.0283935	NA
OJEPCDOL_01438	157	293	179	362	197	265	-0.15382	0.649604	btsT
OJEPCDOL_01439	87	73	41	65	68	54	0.335591	0.374736	NA
OJEPCDOL_01440	48	51	27	52	63	44	-0.106083	0.803343	NA
OJEPCDOL_01441	139	180	129	335	266	308	-0.778403	9.22257e-05	NA
OJEPCDOL_01442	751	1070	851	1163	815	1092	0.048214	0.834603	cdi
OJEPCDOL_01443	2528	3452	2428	3051	2724	2863	0.201208	0.154691	cda_1
OJEPCDOL_01444	257	278	167	520	368	330	-0.558795	0.0233325	caa
OJEPCDOL_01445	2130	2495	2384	5380	3655	4484	-0.686785	0.00036147	NA
OJEPCDOL_01446	71	62	53	109	133	100	-0.630315	0.0305839	ssuD_1
OJEPCDOL_01447	92	65	34	59	57	57	0.37029	0.389446	otsA
OJEPCDOL_01448	18	5	19	18	41	21	-0.629423	0.423893	NA
OJEPCDOL_01449	109	112	91	81	99	100	0.400987	0.131043	puuA_2
OJEPCDOL_01450	123	145	71	10	1	34	3.12005	5.42352e-05	NA
OJEPCDOL_01451	125	50	34	63	40	52	0.669197	0.227079	NA
OJEPCDOL_01452	4020	5009	4062	5630	4117	4310	0.148578	0.397512	NA
OJEPCDOL_01453	312	395	264	392	573	357	-0.208621	0.415855	NA
OJEPCDOL_01454	161	276	192	154	176	136	0.673043	0.00950296	pphB
OJEPCDOL_01455	232	346	226	240	648	344	-0.384923	0.331364	hcaR_2
OJEPCDOL_01456	78	37	56	40	202	33	-0.414472	0.593394	scoA
OJEPCDOL_01457	51	85	75	78	190	66	-0.408971	0.42939	scoB
OJEPCDOL_01458	112	102	162	135	232	213	-0.343431	0.381341	thlA
OJEPCDOL_01459	94	110	122	187	231	181	-0.613643	0.0241663	mmgB
OJEPCDOL_01460	183	172	131	226	288	233	-0.377554	0.0946216	NA
OJEPCDOL_01461	282	263	244	440	540	474	-0.629825	0.000699639	bdhA
OJEPCDOL_01462	318	343	287	579	448	562	-0.495942	0.00536802	NA
OJEPCDOL_01463	387	374	386	415	464	563	-0.0728247	0.762064	nimR_3
OJEPCDOL_01464	419	533	401	82	88	134	2.39338	1.41223e-22	NA
OJEPCDOL_01465	1009	1055	973	405	301	310	1.83735	6.10095e-27	rob_1
OJEPCDOL_01466	1170	1211	1096	1120	1637	1497	-0.040562	0.855854	ybiS
OJEPCDOL_01467	611	692	429	497	499	431	0.513245	0.00244985	NA
OJEPCDOL_01468	375	353	287	309	277	304	0.436315	0.0113179	higA-2_2
OJEPCDOL_01469	40	68	24	20	45	38	0.558174	0.309467	NA
OJEPCDOL_01470	301	345	293	28	22	15	4.10529	5.70971e-50	smfA_2
OJEPCDOL_01471	16	26	4	0	5	0	3.37325	0.0155291	papH_2
OJEPCDOL_01472	210	179	149	93	84	87	1.27483	4.30925e-08	papC_2
OJEPCDOL_01473	67	78	102	59	63	60	0.715191	0.0461688	yfcS_2
OJEPCDOL_01474	82	61	60	93	93	121	-0.345257	0.29517	papH_3
OJEPCDOL_01475	50	73	33	69	91	41	-0.144285	0.764659	yfcR_1
OJEPCDOL_01476	23	76	38	55	38	51	0.149336	0.786774	yfcQ_3
OJEPCDOL_01477	76	78	44	70	48	31	0.646212	0.128368	yfcP_2
OJEPCDOL_01478	193	307	258	123	85	102	1.54323	8.63278e-09	NA
OJEPCDOL_01479	32	56	21	35	14	15	0.98494	0.101961	NA
OJEPCDOL_01480	88	76	92	55	78	79	0.53568	0.121479	NA
OJEPCDOL_01481	254	292	294	315	395	414	-0.162905	0.500968	fkpA_1
OJEPCDOL_01482	33	19	23	22	21	19	0.536296	0.321565	exbD_2
OJEPCDOL_01483	33	42	42	44	38	40	0.197933	0.634229	fhaB
OJEPCDOL_01484	153	162	105	213	183	222	-0.321026	0.162273	fecA_1
OJEPCDOL_01485	18	19	18	19	22	37	-0.25593	0.666406	exbB_1
OJEPCDOL_01486	301	340	354	848	746	751	-0.973942	1.1122e-07	ywiE
OJEPCDOL_01487	944	942	711	1320	1130	1481	-0.356367	0.036788	NA
OJEPCDOL_01488	185	239	161	268	206	294	-0.155546	0.527302	yhdG_1
OJEPCDOL_01489	271	352	302	372	272	367	0.12354	0.599859	hipO_2
OJEPCDOL_01490	256	359	241	288	279	323	0.18033	0.380525	proP_1
OJEPCDOL_01491	673	526	576	455	276	511	0.777283	0.00613456	bauC_1
OJEPCDOL_01492	568	442	385	378	374	365	0.57	0.00359515	bauA
OJEPCDOL_01493	1606	1731	1471	897	952	949	1.0303	9.85283e-18	benM_1
OJEPCDOL_01494	318	355	270	275	269	258	0.477907	0.00249593	NA
OJEPCDOL_01495	1780	1843	1400	1637	1813	2049	0.110118	0.507459	adh1
OJEPCDOL_01496	903	429	405	1915	2946	1961	-1.72548	2.27486e-07	nreC
OJEPCDOL_01497	4619	1542	1872	3349	3978	3722	-0.20448	0.625723	puuB_2
OJEPCDOL_01498	3894	1343	1689	4209	4301	5303	-0.739383	0.0543545	NA
OJEPCDOL_01499	12078	4105	5067	13428	12491	16093	-0.727272	0.0602932	feaB
OJEPCDOL_01500	1121	955	919	556	391	558	1.24904	1.29009e-09	NA
OJEPCDOL_01501	1837	1644	1628	753	1411	826	1.02921	0.00013592	csgD
OJEPCDOL_01502	3500	2967	2659	413	415	364	3.18923	5.78296e-95	atsA
OJEPCDOL_01503	1583	1214	1256	203	284	222	2.77305	7.27546e-38	atsB
OJEPCDOL_01504	1532	691	1048	266	484	370	1.81621	2.5785e-07	yhdG_2
OJEPCDOL_01505	1097	512	799	226	264	306	1.86977	7.38838e-09	NA
OJEPCDOL_01506	3680	1520	2809	587	656	949	2.14796	1.85084e-09	xecD
OJEPCDOL_01507	2825	1363	2017	601	445	769	2.04494	3.33068e-10	moaF_1
OJEPCDOL_01508	1430	676	1056	263	228	390	2.11609	6.84763e-10	ucpA_1
OJEPCDOL_01509	1133	758	828	687	534	640	0.80876	0.000442495	badR
OJEPCDOL_01510	1814	716	893	315	1015	565	1.10788	0.109241	hpcE_1
OJEPCDOL_01511	1826	695	1115	435	1048	733	0.982389	0.0211747	hpcE_2
OJEPCDOL_01512	4114	1453	2468	1483	2417	1934	0.733678	0.0602742	betB_2
OJEPCDOL_01513	4315	1617	2677	1421	2436	2067	0.810055	0.0342745	bphC
OJEPCDOL_01514	648	218	397	199	372	285	0.834491	0.0573895	hpcD
OJEPCDOL_01515	1692	627	983	447	881	711	0.962104	0.0176807	hpcG
OJEPCDOL_01516	1546	594	884	410	909	609	0.91439	0.0280712	hpcH
OJEPCDOL_01517	1340	585	776	345	507	496	1.2643	0.000232614	ttuB_2
OJEPCDOL_01518	711	337	461	246	263	348	1.08113	0.00118386	btr_1
OJEPCDOL_01519	8576	623	1957	199	195	247	4.3816	2.14824e-05	hpaB
OJEPCDOL_01520	2447	509	888	538	455	535	1.59579	0.0223816	hpaC
OJEPCDOL_01521	2196	2744	1958	4195	3688	4365	-0.588489	9.62018e-06	ampH
OJEPCDOL_01522	1367	1820	1361	2130	1476	2044	-0.0688912	0.746842	lldR_1
OJEPCDOL_01523	177	283	246	243	381	281	-0.106863	0.736691	NA
OJEPCDOL_01524	149	178	208	201	341	280	-0.352957	0.279481	NA
OJEPCDOL_01525	441	514	447	420	818	648	-0.180556	0.54419	NA
OJEPCDOL_01526	240	332	377	272	412	413	0.0574456	0.865371	NA
OJEPCDOL_01527	274	374	344	328	582	509	-0.264651	0.37904	bacC_1
OJEPCDOL_01528	154	219	213	220	230	346	-0.186466	0.564459	NA
OJEPCDOL_01529	641	653	731	618	698	768	0.223025	0.314061	fucP_1
OJEPCDOL_01530	545	683	610	924	882	967	-0.340149	0.0402903	nepI_3
OJEPCDOL_01531	800	916	900	1400	1600	1344	-0.472252	0.00659721	dmlR_12
OJEPCDOL_01532	685	853	640	532	410	400	0.944756	1.59732e-08	dgcT_1
OJEPCDOL_01533	72	147	135	92	111	126	0.360659	0.347851	NA
OJEPCDOL_01534	192	128	37	84	65	65	0.946863	0.0714116	NA
OJEPCDOL_01535	498	404	129	211	141	185	1.14786	0.00604265	NA
OJEPCDOL_01536	425	332	113	174	117	153	1.17996	0.00467268	NA
OJEPCDOL_01537	411	556	468	660	805	656	-0.313653	0.108087	pgrR_6
OJEPCDOL_01538	283	279	215	395	297	318	-0.132047	0.525619	iolS_4
OJEPCDOL_01539	17033	18135	15430	23356	23675	23452	-0.228152	0.0267188	ssb
OJEPCDOL_01540	6452	6438	5354	8629	10464	9260	-0.388839	0.00490624	uvrA
OJEPCDOL_01541	848	1278	1032	4339	4095	4021	-1.73032	2.50741e-25	yahK
OJEPCDOL_01542	2014	2330	2022	20394	19775	18379	-2.94848	2.19032e-149	maa
OJEPCDOL_01543	256	452	471	155	70	146	1.93749	2.92718e-07	yjbR
OJEPCDOL_01544	2206	2203	2355	811	539	651	2.02435	1.09458e-23	NA
OJEPCDOL_01545	22998	19843	18727	14574	15913	16627	0.639545	2.9267e-05	tyrB
OJEPCDOL_01546	382	389	222	250	276	311	0.472953	0.0443625	lrp_1
OJEPCDOL_01547	504	675	513	430	474	489	0.523422	0.00182733	pheC
OJEPCDOL_01548	1198	1438	1039	3109	3386	2766	-1.09177	5.0673e-17	alr
OJEPCDOL_01549	4583	5213	3613	6932	7579	6844	-0.433497	0.000255706	dnaB
OJEPCDOL_01550	4607	5213	4188	6634	6463	6471	-0.235163	0.0156083	qorA_2
OJEPCDOL_01551	31	80	88	58	49	43	0.682636	0.175938	pspG
OJEPCDOL_01552	2248	2538	1819	4518	5126	4434	-0.851892	3.39074e-12	dusA
OJEPCDOL_01553	959	987	749	290	137	197	2.35881	9.47072e-20	NA
OJEPCDOL_01554	1308	1365	1201	418	239	277	2.30936	4.82659e-26	ecfG
OJEPCDOL_01555	1089	1128	963	310	180	277	2.30376	2.07226e-26	NA
OJEPCDOL_01556	2449	2876	2391	3769	3718	3836	-0.304399	0.00858481	zur
OJEPCDOL_01557	22572	26798	24523	879	353	734	5.4914	1.2861e-78	NA
OJEPCDOL_01558	698	690	471	801	835	808	-0.157416	0.344512	dinF
OJEPCDOL_01559	5473	6057	4866	6496	5468	5605	0.148803	0.217619	lexA
OJEPCDOL_01560	865	979	737	1186	1024	985	-0.0629134	0.66362	dgkA_2
OJEPCDOL_01561	11243	13107	9887	23103	22510	21454	-0.726218	1.11007e-15	plsB
OJEPCDOL_01562	562	755	609	1075	1100	1146	-0.538972	0.000529818	ubiA
OJEPCDOL_01563	754	995	845	1452	1582	1598	-0.586581	0.000253679	ubiC
OJEPCDOL_01564	1917	2312	1978	2622	2966	2581	-0.145262	0.332306	proP_2
OJEPCDOL_01565	906	1073	776	1459	1538	1273	-0.390205	0.00424062	ccpA_2
OJEPCDOL_01566	311	280	358	437	437	396	-0.14692	0.557521	rihB_1
OJEPCDOL_01567	3316	2196	3201	483	264	448	3.14676	1.36334e-26	NA
OJEPCDOL_01568	8561	5791	7942	1090	409	905	3.49229	3.69274e-24	lamB
OJEPCDOL_01569	2467	2005	2413	477	293	430	2.79186	1.69209e-31	malK
OJEPCDOL_01570	1380	868	1105	391	157	269	2.31202	9.5195e-12	malL
OJEPCDOL_01571	7784	6596	7392	2074	639	1612	2.60233	6.17006e-13	malE
OJEPCDOL_01572	2065	1653	1807	665	454	476	2.0595	3.44354e-22	malF
OJEPCDOL_01573	1991	1638	1602	578	357	558	2.06659	7.13421e-20	malG
OJEPCDOL_01574	809	1130	793	1072	906	955	0.13842	0.408358	psiE
OJEPCDOL_01575	21312	20032	18596	4650	4585	5055	2.32241	4.89151e-71	NA
OJEPCDOL_01576	7162	8612	6520	43096	41481	44819	-2.29397	1.26162e-109	pgi
OJEPCDOL_01577	3679	4000	3508	1081	977	1105	2.07451	3.96921e-63	nhaP
OJEPCDOL_01578	1818	2275	1681	4092	4760	4564	-0.975477	1.78898e-13	lysC
OJEPCDOL_01579	1259	1685	1155	2807	2258	2584	-0.660964	9.38246e-06	panS
OJEPCDOL_01580	542	621	406	468	476	378	0.484294	0.00529564	shlB_2
OJEPCDOL_01581	2167	4158	2424	2615	2446	2252	0.487752	0.0297435	shlA
OJEPCDOL_01582	3518	4283	3402	4261	4442	4385	0.0217678	0.865823	NA
OJEPCDOL_01583	2602	2947	2106	2988	2915	2754	0.0632211	0.588508	potA_1
OJEPCDOL_01584	747	587	466	176	114	81	2.5301	8.94336e-18	phnV_1
OJEPCDOL_01585	997	894	656	136	99	177	2.86656	3.61455e-31	NA
OJEPCDOL_01586	1714	1586	1483	269	223	349	2.7604	8.35327e-41	NA
OJEPCDOL_01587	3838	3575	3538	735	491	659	2.79882	2.38392e-49	sbp_1
OJEPCDOL_01588	1768	1457	1225	686	643	617	1.44199	6.64871e-19	phnR_1
OJEPCDOL_01589	5343	7324	5315	10640	11535	10678	-0.628429	2.88049e-06	metH
OJEPCDOL_01590	5558	7087	4754	8096	10649	9192	-0.448721	0.00641614	iclR
OJEPCDOL_01591	97	110	108	170	89	196	-0.272863	0.477116	gntK_1
OJEPCDOL_01592	94	104	73	120	186	217	-0.714514	0.0241813	gntU
OJEPCDOL_01593	219	200	187	242	195	266	0.038708	0.876077	edd
OJEPCDOL_01594	294	264	499	251	267	307	0.65609	0.0680652	eda_1
OJEPCDOL_01595	821	1178	2762	274	278	259	2.88028	5.40437e-11	aceK
OJEPCDOL_01596	3563	4358	10752	479	556	490	3.94111	9.53452e-11	aceA
OJEPCDOL_01597	3682	4617	11224	564	531	610	3.84357	2.52576e-10	aceB
OJEPCDOL_01598	792	931	495	1291	753	1211	-0.328453	0.229427	metAS
OJEPCDOL_01599	1	0	1	0	0	0	2.18804	0.639583	NA
OJEPCDOL_01600	2	0	0	0	0	0	2.09144	0.655101	NA
OJEPCDOL_01601	2	0	1	0	0	1	1.77709	0.5988	NA
OJEPCDOL_01602	167543	195095	237053	18665	36125	189583	1.54954	0.0890004	NA
OJEPCDOL_01603	1166	1334	748	2084	2057	2283	-0.758318	1.64497e-05	NA
OJEPCDOL_01604	1293	1510	803	2375	2460	2521	-0.80564	1.07484e-05	NA
OJEPCDOL_01605	101254	114013	144683	10905	21513	121573	1.48148	0.106473	NA
OJEPCDOL_01606	1342	1615	1138	2713	2857	2598	-0.756434	5.90759e-11	gmhB
OJEPCDOL_01607	1863	1776	1535	1596	1414	1584	0.42193	0.00167107	metN_3
OJEPCDOL_01608	1401	1482	1081	1348	1138	1146	0.368925	0.00593436	metI_2
OJEPCDOL_01609	10853	10818	9951	9767	7666	9507	0.486475	0.0014442	metQ_3
OJEPCDOL_01610	3443	3191	2917	5178	5425	4490	-0.405484	0.00483825	rcsF
OJEPCDOL_01611	1111	1006	823	1428	1603	1233	-0.288698	0.0946216	trmO
OJEPCDOL_01612	5949	6448	5339	7110	8143	7838	-0.133335	0.307545	proS
OJEPCDOL_01613	1050	1154	1036	1657	1608	1716	-0.367613	0.00577176	nlpE
OJEPCDOL_01614	812	895	618	1030	979	970	-0.118589	0.390164	arfB
OJEPCDOL_01615	865	1068	743	1841	1828	1877	-0.812616	1.51309e-11	yaeQ
OJEPCDOL_01616	7230	7733	5585	7818	7206	8543	0.0415682	0.778904	rof
OJEPCDOL_01617	926	1125	840	1388	1322	1563	-0.322012	0.0264969	NA
OJEPCDOL_01618	1748	2053	1622	2339	2426	2591	-0.19493	0.12833	tilS
OJEPCDOL_01619	1223	1214	857	1767	1806	1628	-0.419285	0.00282352	NA
OJEPCDOL_01620	5072	6043	4350	4691	4559	4842	0.374194	0.000556468	ldcC
OJEPCDOL_01621	8700	10189	7851	22172	25028	23018	-1.14902	4.07515e-25	accA
OJEPCDOL_01622	10343	11409	8086	23491	21229	20413	-0.885591	2.68678e-16	dnaE
OJEPCDOL_01623	1525	1657	1165	2560	2182	2081	-0.409233	0.00271451	rnhB
OJEPCDOL_01624	1218	1531	1080	1857	1806	1595	-0.216595	0.107003	lpxB
OJEPCDOL_01625	2875	3836	2816	5392	5024	5188	-0.469406	0.000187958	lpxA
OJEPCDOL_01626	3540	4021	3222	6640	6746	5463	-0.55727	1.36604e-05	fabZ_1
OJEPCDOL_01627	8405	10138	7080	16183	15202	13395	-0.565031	2.60463e-06	lpxD
OJEPCDOL_01628	15825	18304	15715	61840	71871	64388	-1.74012	1.19158e-42	skp
OJEPCDOL_01629	23720	28071	23831	56077	57319	56621	-0.918251	2.28948e-16	bamA_2
OJEPCDOL_01630	8604	12529	6683	16579	14520	12080	-0.408727	0.0422143	rseP
OJEPCDOL_01631	960	1150	772	2068	2126	1896	-0.841833	2.47531e-11	cdsA
OJEPCDOL_01632	2393	2485	1547	4325	4289	3738	-0.709795	6.66401e-06	uppS
OJEPCDOL_01633	3233	3224	2657	4055	4362	3902	-0.186874	0.124918	dxr
OJEPCDOL_01634	6054	5735	4447	7895	10865	8963	-0.529851	0.00265797	frr
OJEPCDOL_01635	4378	4474	3309	6054	7877	6359	-0.498103	0.00182732	pyrH
OJEPCDOL_01636	10093	11379	8660	23718	37725	28934	-1.34376	5.62318e-12	tsf
OJEPCDOL_01637	13838	15182	10973	25324	36943	26028	-0.90337	1.24317e-06	rpsB
OJEPCDOL_01638	6853	8817	6951	11595	11604	11117	-0.354515	0.00346522	map_2
OJEPCDOL_01639	4246	4477	3983	3656	3902	3836	0.409417	0.000707846	glnD
OJEPCDOL_01640	9616	11026	8583	8737	10598	9634	0.256377	0.0585002	dapD
OJEPCDOL_01641	17468	20430	17208	32363	26249	29965	-0.433452	0.00113712	NA
OJEPCDOL_01642	1970	1853	1508	3684	3497	3650	-0.775977	1.88083e-10	NA
OJEPCDOL_01643	1858	2054	1427	2194	1917	1772	0.100461	0.49315	truC
OJEPCDOL_01644	3338	2939	2568	2579	1716	2057	0.731131	0.000116648	pbpC
OJEPCDOL_01645	14028	13704	11898	12217	8586	10497	0.593479	0.000305938	yfhM
OJEPCDOL_01646	1632	1526	1424	791	736	693	1.30126	6.17857e-21	yqcC
OJEPCDOL_01647	936	950	668	734	743	737	0.445014	0.00173832	yjhB_1
OJEPCDOL_01648	975	1167	1002	1955	2469	1965	-0.772315	2.64952e-06	syd
OJEPCDOL_01649	1874	1746	1502	2805	2418	2439	-0.329698	0.0157244	queF_1
OJEPCDOL_01650	10547	11039	9263	9186	8249	9288	0.456335	5.78668e-05	ppnN
OJEPCDOL_01651	1001	1160	975	972	1010	899	0.372441	0.00469364	ygdG
OJEPCDOL_01652	1638	2147	1410	2501	2957	2785	-0.432188	0.00454812	rlmM
OJEPCDOL_01653	267	398	202	402	371	392	-0.203608	0.381952	NA
OJEPCDOL_01654	1849	2088	1591	2162	1875	1912	0.139151	0.247608	gcvA_5
OJEPCDOL_01655	19248	22683	19197	15118	10888	13898	0.867247	7.60754e-08	ygdR_1
OJEPCDOL_01656	1381	1658	1438	2702	2571	2621	-0.566108	9.75953e-06	csdA
OJEPCDOL_01657	526	481	401	702	601	643	-0.218222	0.18637	csdE
OJEPCDOL_01658	1105	1176	1151	1634	1731	1491	-0.241526	0.132128	tcdA
OJEPCDOL_01659	8806	9098	8096	7689	7762	7880	0.408709	0.000303915	mltA
OJEPCDOL_01660	189	161	75	85	94	67	1.01074	0.00493658	NA
OJEPCDOL_01661	296	231	107	121	99	106	1.18084	0.000712708	NA
OJEPCDOL_01662	85	54	26	39	40	31	0.810745	0.103773	NA
OJEPCDOL_01663	656	582	520	500	439	497	0.54341	0.00105479	NA
OJEPCDOL_01664	7835	7661	6376	7660	6658	7547	0.249025	0.0505105	benM_2
OJEPCDOL_01665	3522	3929	2832	3109	2599	2423	0.58169	1.47689e-05	amiC_2
OJEPCDOL_01666	1115	1484	1245	1228	1006	1140	0.439593	0.00842431	argA
OJEPCDOL_01667	3600	5310	3960	7184	6030	5985	-0.331615	0.0486273	recD
OJEPCDOL_01668	6726	7974	6782	11573	10645	10688	-0.363539	0.00196814	recB
OJEPCDOL_01669	8836	10973	8245	14915	16061	15876	-0.497566	1.62311e-05	ptrA_1
OJEPCDOL_01670	2971	3927	3086	5639	5911	5416	-0.518469	8.81705e-05	recC
OJEPCDOL_01671	572	632	358	813	981	753	-0.477516	0.0212412	NA
OJEPCDOL_01672	63	86	77	128	114	113	-0.398102	0.154486	NA
OJEPCDOL_01673	42	90	53	113	85	86	-0.384467	0.305332	NA
OJEPCDOL_01674	51	36	36	38	42	78	-0.113115	0.825821	NA
OJEPCDOL_01675	2405	2494	2032	4216	4457	4434	-0.672642	6.07055e-10	thyA
OJEPCDOL_01676	2715	2826	2047	4841	4314	4009	-0.552465	1.17697e-05	lgt
OJEPCDOL_01677	6652	8684	6400	14632	12534	13182	-0.649034	2.20028e-07	ptsP
OJEPCDOL_01678	4423	6165	3894	8879	7845	7292	-0.494972	0.00107475	rppH_2
OJEPCDOL_01679	750	1012	707	1383	1311	1207	-0.419351	0.00340699	mutH
OJEPCDOL_01680	705	922	743	1749	1702	1421	-0.790106	2.88941e-07	NA
OJEPCDOL_01681	1863	1316	1147	418	231	310	2.4261	1.93184e-20	ygdR_2
OJEPCDOL_01682	5246	5922	4547	11506	11598	11853	-0.909717	6.23237e-22	tas_1
OJEPCDOL_01683	1559	1992	1375	2652	2363	2544	-0.37898	0.00308708	lplT
OJEPCDOL_01684	3511	4199	3191	6101	5654	6082	-0.466595	1.22345e-05	aas
OJEPCDOL_01685	2319	2879	2129	9031	10436	9722	-1.75296	4.81706e-45	dorA
OJEPCDOL_01686	3071	2808	2572	3648	3325	3160	-0.00691089	0.964327	galR
OJEPCDOL_01687	753	985	807	1632	1416	1599	-0.619604	4.271e-05	NA
OJEPCDOL_01688	2747	3059	2552	1717	1479	1551	1.06639	1.82893e-20	ascG_2
OJEPCDOL_01689	435	507	380	478	473	539	0.069355	0.684915	lysA
OJEPCDOL_01690	472	686	613	779	810	696	-0.111901	0.609388	occR
OJEPCDOL_01691	607	910	649	1272	982	1144	-0.407584	0.030692	ydhP_2
OJEPCDOL_01692	894	1128	713	801	836	747	0.432082	0.00391037	dmlR_13
OJEPCDOL_01693	1727	2320	1832	959	1196	1072	1.1106	1.19403e-11	NA
OJEPCDOL_01694	356	387	371	616	652	567	-0.463275	0.00602224	NA
OJEPCDOL_01695	973	1079	714	2144	2158	2177	-0.992203	9.88417e-15	NA
OJEPCDOL_01696	344	318	261	459	389	329	-0.10068	0.638432	bacA
OJEPCDOL_01697	505	657	416	1004	919	960	-0.634808	1.96994e-05	yycB_1
OJEPCDOL_01698	18	23	22	31	30	49	-0.55314	0.275795	NA
OJEPCDOL_01699	781	758	577	1016	907	750	-0.0911654	0.621986	yojI
OJEPCDOL_01700	139	230	102	11	18	12	3.73553	1.66446e-20	xerD_2
OJEPCDOL_01701	163	250	193	324	245	199	-0.09138	0.755664	rcsB_5
OJEPCDOL_01702	186	157	210	261	230	230	-0.10798	0.705712	rcsB_6
OJEPCDOL_01703	79	105	75	132	146	138	-0.44273	0.0737481	fimG
OJEPCDOL_01704	51	70	46	71	65	62	-0.00676305	0.984459	lpfD
OJEPCDOL_01705	167	168	120	213	161	190	-0.067907	0.785131	elfC
OJEPCDOL_01706	24	45	21	67	51	49	-0.666371	0.121484	lpfB_2
OJEPCDOL_01707	60	33	54	32	70	62	0.114169	0.834603	lpfA_3
OJEPCDOL_01708	579	368	250	406	364	369	0.308493	0.315493	xerD_3
OJEPCDOL_01709	90	74	37	53	58	45	0.591791	0.143962	NA
OJEPCDOL_01710	141	132	153	272	244	258	-0.596483	0.00980283	fabF_1
OJEPCDOL_01711	196	224	148	373	289	289	-0.503915	0.0133476	tdeA_1
OJEPCDOL_01712	242	310	189	506	402	475	-0.666588	0.000505392	macB_1
OJEPCDOL_01713	49	98	66	49	92	93	0.0964513	0.834669	macA_1
OJEPCDOL_01714	211	213	154	151	209	268	0.115347	0.712607	lagD
OJEPCDOL_01715	65	96	35	128	95	102	-0.516895	0.168208	NA
OJEPCDOL_01716	33	24	55	101	42	20	-0.220055	0.770584	dsbA_2
OJEPCDOL_01717	220	263	267	284	169	258	0.340179	0.236245	NA
OJEPCDOL_01718	713	826	683	707	652	618	0.418224	0.00188756	dmlR_14
OJEPCDOL_01719	1370	1575	1456	568	740	551	1.49889	1.51856e-16	lldD
OJEPCDOL_01720	997	863	775	672	797	828	0.447522	0.0139584	moaF_2
OJEPCDOL_01721	292	229	246	207	289	203	0.394035	0.137843	exuT_1
OJEPCDOL_01722	26	38	33	80	93	85	-1.16202	0.000576634	NA
OJEPCDOL_01723	62	86	76	350	392	369	-2.06021	2.40225e-21	NA
OJEPCDOL_01724	241	382	435	356	451	362	0.127922	0.698772	betT1
OJEPCDOL_01725	253	524	366	333	325	298	0.498702	0.0694425	betI_2
OJEPCDOL_01726	820	1208	950	1141	810	992	0.26579	0.20939	pgrR_7
OJEPCDOL_01727	193	117	184	366	328	386	-0.850355	0.00424391	NA
OJEPCDOL_01728	529	584	560	2211	2251	2216	-1.74051	3.01793e-35	atm1
OJEPCDOL_01729	64	121	73	272	281	329	-1.54243	6.52812e-09	fdhS_1
OJEPCDOL_01730	200	254	241	466	526	527	-0.872941	1.12778e-05	fdhL_1
OJEPCDOL_01731	126	164	81	317	419	341	-1.31526	1.36755e-07	fdhC_1
OJEPCDOL_01732	1870	2186	1646	4833	5872	4799	-1.2004	1.55155e-18	nlpD_1
OJEPCDOL_01733	6032	5020	5889	453	261	507	4.06236	1.99318e-52	ycaC_2
OJEPCDOL_01734	6356	5123	5950	477	302	365	4.20008	4.13639e-81	ycaC_3
OJEPCDOL_01735	362	364	265	128	124	172	1.46329	2.9329e-11	dmlR_15
OJEPCDOL_01736	11174	11555	11070	2146	1356	1991	2.88049	7.27846e-48	hdeD
OJEPCDOL_01737	9492	9904	9169	2018	1083	1853	2.785	1.48931e-32	oprF
OJEPCDOL_01738	13566	14257	13394	3455	1947	3381	2.48809	6.39346e-27	NA
OJEPCDOL_01739	34895	36248	34311	6753	2805	5308	3.0877	1.42289e-27	NA
OJEPCDOL_01740	40679	43527	38336	7725	3092	6840	3.05029	1.30359e-24	sufS_1
OJEPCDOL_01741	1268	1475	953	870	607	724	0.984337	3.57565e-08	NA
OJEPCDOL_01742	2886	3360	2576	1690	1416	1466	1.19404	1.91267e-24	NA
OJEPCDOL_01743	905	1026	918	986	846	742	0.402642	0.0147911	NA
OJEPCDOL_01744	44	50	38	18	39	24	0.945618	0.0400693	NA
OJEPCDOL_01745	6885	8996	6666	12455	13686	12616	-0.53943	1.84413e-05	lysS
OJEPCDOL_01746	6341	8035	5923	9226	10084	9661	-0.271847	0.0271228	prfB
OJEPCDOL_01747	1322	1875	1338	1356	1196	1169	0.527427	0.000552752	NA
OJEPCDOL_01748	1081	1295	1043	1133	1012	1190	0.28277	0.0489121	NA
OJEPCDOL_01749	3353	3808	3204	6183	5807	5883	-0.535807	3.5894e-07	recJ
OJEPCDOL_01750	3238	4543	3338	7517	6855	6935	-0.695219	4.21216e-07	dsbC
OJEPCDOL_01751	3528	5416	3647	7346	8446	6823	-0.607773	0.000503467	xerD_4
OJEPCDOL_01752	1388	1451	1075	2470	2500	1966	-0.581728	6.85421e-05	fldB
OJEPCDOL_01753	164	147	155	334	405	362	-0.982554	3.28123e-06	creD
OJEPCDOL_01754	540	774	440	1662	1405	1372	-1.10988	3.38638e-10	creC
OJEPCDOL_01755	437	625	491	1550	1657	1337	-1.30136	3.04422e-14	creB
OJEPCDOL_01756	1078	1506	1164	3288	3436	3143	-1.15083	1.40226e-15	ygfX
OJEPCDOL_01757	1589	1990	1475	4049	4198	3904	-1.02293	8.12089e-20	sdhE
OJEPCDOL_01758	741	909	609	1702	1757	1601	-0.926037	3.90968e-13	NA
OJEPCDOL_01759	3878	4536	3690	8372	9045	8989	-0.878434	1.0466e-14	ygfZ
OJEPCDOL_01760	356	442	317	498	532	576	-0.286977	0.0870286	NA
OJEPCDOL_01761	1231	1449	1142	537	700	561	1.33295	9.21996e-17	NA
OJEPCDOL_01762	1258	1295	1351	3237	3011	2827	-0.95312	1.37208e-09	yfbR_2
OJEPCDOL_01763	274	261	266	423	369	308	-0.195862	0.375039	rbsK_1
OJEPCDOL_01764	268	208	147	196	199	219	0.258805	0.332245	alsK
OJEPCDOL_01765	158	199	142	175	107	117	0.567567	0.0359679	alsE
OJEPCDOL_01766	151	120	146	98	133	110	0.55577	0.0597983	lsrD
OJEPCDOL_01767	109	70	83	50	74	44	0.904341	0.0175614	rbsC_4
OJEPCDOL_01768	261	329	207	147	134	127	1.20141	1.11055e-09	rbsA_4
OJEPCDOL_01769	134	183	120	70	37	52	1.6979	3.87458e-08	lsrB_1
OJEPCDOL_01770	134	101	120	39	32	54	1.76898	3.91459e-07	srlR_2
OJEPCDOL_01771	412	580	403	623	763	820	-0.425033	0.0337769	yhjE_1
OJEPCDOL_01772	108	166	107	305	248	300	-0.92618	4.39857e-05	NA
OJEPCDOL_01773	86	44	82	180	274	234	-1.41814	0.000154951	cnbH
OJEPCDOL_01774	95	78	66	207	335	228	-1.4419	7.52582e-07	NA
OJEPCDOL_01775	1977	2243	1865	2119	2246	2497	0.0738812	0.62705	rspR_2
OJEPCDOL_01776	839	902	653	490	500	464	0.960608	2.14002e-13	NA
OJEPCDOL_01777	1142	1184	817	608	583	500	1.13382	3.6373e-14	NA
OJEPCDOL_01778	453	601	468	868	789	840	-0.46829	0.00199538	ygfF
OJEPCDOL_01779	1126	1174	882	1578	1742	1672	-0.407811	0.0014442	NA
OJEPCDOL_01780	1655	2342	1765	3633	3667	3861	-0.710649	1.52313e-06	adh_1
OJEPCDOL_01781	81527	93998	72433	82745	71397	75584	0.355698	0.000722887	gcvP
OJEPCDOL_01782	20142	27622	21168	35152	28367	36980	-0.299343	0.0846278	gcvH
OJEPCDOL_01783	48123	54123	40892	53487	53782	52169	0.0876296	0.35876	gcvT
OJEPCDOL_01784	2178	2876	2370	3371	3104	3285	-0.145044	0.337902	ubiI
OJEPCDOL_01785	3094	4020	3080	6340	6251	6016	-0.623098	1.52395e-07	ubiH
OJEPCDOL_01786	4666	5820	4234	10028	10511	10022	-0.812888	5.71216e-14	pepP
OJEPCDOL_01787	2549	2973	1927	4795	4710	4298	-0.654562	2.20725e-07	NA
OJEPCDOL_01788	16548	21326	13411	13798	12460	10011	0.735208	7.10611e-06	zapA
OJEPCDOL_01789	679	606	443	651	655	564	0.127904	0.502253	ygfA
OJEPCDOL_01790	4795	5676	4217	7864	7836	7469	-0.414828	1.94047e-05	serA
OJEPCDOL_01791	5229	5399	4831	5410	4111	4328	0.414498	0.00624426	rpiA
OJEPCDOL_01792	2127	2529	2059	2397	2705	2777	0.0156718	0.920778	argP
OJEPCDOL_01793	10298	10470	10000	8160	6504	8032	0.69674	6.69667e-06	NA
OJEPCDOL_01794	114	161	118	160	229	151	-0.216329	0.457652	argO
OJEPCDOL_01795	1307	1569	906	783	520	777	1.09092	6.33471e-07	mhbT
OJEPCDOL_01796	4982	5515	4789	4819	6119	4800	0.209196	0.203553	mscS
OJEPCDOL_01797	731	723	827	222	228	203	2.07304	5.5182e-25	NA
OJEPCDOL_01798	41905	54378	41570	97675	94121	103661	-0.855993	5.21715e-12	fbaA
OJEPCDOL_01799	30154	40587	28868	58974	63522	57534	-0.613951	1.60637e-06	pgk
OJEPCDOL_01800	5659	6524	4501	8116	8897	6794	-0.27388	0.069385	epd
OJEPCDOL_01801	316	386	417	252	379	197	0.701951	0.0229552	potA_2
OJEPCDOL_01802	498	666	704	327	518	431	0.812832	0.00270496	cysW_1
OJEPCDOL_01803	787	717	1072	377	872	498	0.842504	0.0226486	NA
OJEPCDOL_01804	995	997	776	277	384	290	1.78479	1.75187e-22	NA
OJEPCDOL_01805	19186	13044	13477	434	418	381	5.47137	1.22789e-167	csaA
OJEPCDOL_01806	68751	39613	50513	2266	1853	2065	4.95271	4.04442e-96	NA
OJEPCDOL_01807	1656	979	1199	218	315	265	2.52804	5.24258e-21	brnQ_2
OJEPCDOL_01808	730	518	522	83	87	110	2.91459	1.40035e-32	manC1
OJEPCDOL_01809	4776	5263	4252	3296	3455	3038	0.793561	7.80594e-14	algC
OJEPCDOL_01810	1614	1775	1373	2443	2285	2733	-0.404421	0.00265797	hisI
OJEPCDOL_01811	1266	1510	1136	2102	2095	2367	-0.504721	0.000112419	hisF
OJEPCDOL_01812	1003	1083	784	1630	1695	1753	-0.583243	2.78891e-06	hisA
OJEPCDOL_01813	1060	1058	766	1437	1456	1611	-0.403893	0.00613456	hisH
OJEPCDOL_01814	1863	2164	1789	3228	3167	3293	-0.48773	1.45963e-05	hisB
OJEPCDOL_01815	795	946	641	1443	1335	1760	-0.69471	5.37661e-05	hisC
OJEPCDOL_01816	869	1009	826	1603	1273	1760	-0.53035	0.0024679	hisD
OJEPCDOL_01817	893	1041	726	1688	1419	1894	-0.673069	4.79917e-05	hisG
OJEPCDOL_01818	2412	2949	2262	3031	2302	2991	0.118008	0.493356	yeeZ
OJEPCDOL_01819	680	739	698	589	703	748	0.307319	0.10342	cysL_2
OJEPCDOL_01820	80	72	52	56	53	59	0.520861	0.104642	gbuA
OJEPCDOL_01821	584	609	491	283	237	351	1.19596	2.00253e-09	putP_2
OJEPCDOL_01822	2749	2504	2470	1592	1690	1848	0.846676	7.51863e-08	corA_1
OJEPCDOL_01823	1305	1333	1074	950	837	864	0.733115	1.45845e-09	NA
OJEPCDOL_01824	6347	5171	5576	1245	708	1375	2.62319	2.59482e-23	yliI
OJEPCDOL_01825	3829	3689	3141	5349	4890	5421	-0.305596	0.0145512	gstB_3
OJEPCDOL_01826	902	919	815	437	513	429	1.18657	4.80114e-15	serB1
OJEPCDOL_01827	239	148	167	2140	3473	2873	-3.68015	2.373e-43	efe
OJEPCDOL_01828	2657	1425	1921	29284	38975	34389	-3.82782	1.2579e-47	metC_1
OJEPCDOL_01829	4756	2274	3344	50853	68105	56058	-3.80469	9.22554e-40	cbs
OJEPCDOL_01830	29479	32460	28492	13893	14055	15357	1.31365	1.85366e-27	dacC_2
OJEPCDOL_01831	1577	1851	1302	3118	1844	2312	-0.377865	0.079252	sdaB
OJEPCDOL_01832	8363	8806	6836	18787	11677	14898	-0.670417	0.000391272	sdaC_1
OJEPCDOL_01833	585	786	652	1386	1187	1280	-0.679018	2.05022e-05	deoR
OJEPCDOL_01834	2197	3451	2421	4870	3931	4256	-0.453156	0.0122402	deoC1
OJEPCDOL_01835	822	803	732	601	479	531	0.803741	2.95063e-07	rbsK_2
OJEPCDOL_01836	434	238	379	135	114	164	1.6255	7.21539e-07	fucP_2
OJEPCDOL_01837	274	148	229	143	129	89	1.13177	0.00125374	NA
OJEPCDOL_01838	1219	1324	974	3848	3637	4341	-1.50919	6.86333e-30	ybjG
OJEPCDOL_01839	471	596	463	1437	1156	1455	-1.15826	5.83997e-13	NA
OJEPCDOL_01840	1104	1564	951	1067	1454	1212	0.184185	0.37904	mtnN_1
OJEPCDOL_01841	18154	18995	16369	11574	13732	12825	0.738609	1.20754e-08	eco
OJEPCDOL_01842	2558	2534	1899	2415	2254	1977	0.317076	0.0216768	NA
OJEPCDOL_01843	709	737	506	348	223	211	1.56251	6.44181e-12	NA
OJEPCDOL_01844	2680	2432	1693	2055	2069	1847	0.427197	0.0097258	aspT
OJEPCDOL_01845	57	62	88	186	78	204	-0.895706	0.0518803	ybjM
OJEPCDOL_01846	6458	8506	6450	9908	7655	6167	0.10089	0.637923	grxA
OJEPCDOL_01847	1504	1683	1239	1564	1158	1208	0.416089	0.00889495	NA
OJEPCDOL_01848	1298	1474	1307	1526	1242	1365	0.235301	0.119348	rimK
OJEPCDOL_01849	1149	1097	907	1222	1329	1221	-0.0112703	0.942298	ybjN
OJEPCDOL_01850	4407	2190	2234	1631	1058	1520	1.32415	1.92312e-05	potF
OJEPCDOL_01851	2256	1578	1611	479	414	458	2.26896	1.86678e-29	potA_3
OJEPCDOL_01852	819	604	533	242	252	277	1.59135	5.40833e-14	potH
OJEPCDOL_01853	1108	978	1022	426	308	345	1.78988	1.51076e-20	ydcV_1
OJEPCDOL_01854	1353	1440	992	1093	932	952	0.585744	2.58553e-05	ybjO
OJEPCDOL_01855	802	953	704	1103	1042	1017	-0.119746	0.348334	rlmC
OJEPCDOL_01856	1889	2448	1906	821	727	1091	1.48508	6.99318e-14	artJ
OJEPCDOL_01857	2077	2260	1794	1043	829	862	1.41317	5.12244e-27	artM_2
OJEPCDOL_01858	3007	3547	2901	1364	876	1003	1.79593	1.16859e-22	artQ_1
OJEPCDOL_01859	10525	12015	10666	5498	3793	4981	1.47334	1.15505e-17	artI
OJEPCDOL_01860	8648	8597	6760	2733	2254	2243	1.97839	4.2167e-55	artP
OJEPCDOL_01861	17796	18767	17483	36497	33807	38010	-0.747342	8.59236e-09	ybjP
OJEPCDOL_01862	4835	6787	5153	13241	10802	11371	-0.831844	4.02743e-08	NA
OJEPCDOL_01863	930	1057	923	1588	1325	1444	-0.329408	0.0209111	NA
OJEPCDOL_01864	1832	2109	2033	1441	1363	1572	0.706898	1.24131e-05	amiD_2
OJEPCDOL_01865	1735	1636	1562	1585	1673	1849	0.204536	0.210783	auaH_2
OJEPCDOL_01866	1768	2181	1705	2192	1912	2126	0.106096	0.440061	NA
OJEPCDOL_01867	259	293	254	1254	1279	1270	-1.98858	3.24772e-49	NA
OJEPCDOL_01868	3602	3288	3064	30773	29348	33453	-2.97903	9.63612e-106	ltaE
OJEPCDOL_01869	6897	6348	5933	65993	67101	75024	-3.18633	1.09447e-117	poxB
OJEPCDOL_01870	460	499	368	684	607	558	-0.234647	0.129195	hcr
OJEPCDOL_01871	776	814	624	1005	941	845	-0.0887197	0.539582	hcp
OJEPCDOL_01872	591	679	493	1308	1417	1312	-0.954145	1.76692e-14	lysO_2
OJEPCDOL_01873	5061	5803	5506	3632	3189	3730	0.89136	4.14433e-09	NA
OJEPCDOL_01874	1185	1461	911	1654	1263	1552	-0.095994	0.607103	NA
OJEPCDOL_01875	770	953	806	1645	2050	1750	-0.857004	1.11082e-07	macA_2
OJEPCDOL_01876	2394	2496	1967	2602	3052	2764	-0.0515141	0.72188	macB_2
OJEPCDOL_01877	51446	53778	47100	11640	7713	10315	2.61407	1.42147e-51	cspD
OJEPCDOL_01878	4821	4847	3236	4604	5248	4053	0.128515	0.47272	clpS
OJEPCDOL_01879	48478	50935	43706	38482	41954	43124	0.461336	0.000133068	clpA
OJEPCDOL_01880	2180	1875	1334	2574	2818	2333	-0.280181	0.136176	infA
OJEPCDOL_01881	612	842	398	985	766	759	-0.218405	0.373042	aat
OJEPCDOL_01882	1787	2368	1676	2598	1833	2294	0.0357286	0.855854	msbA_1
OJEPCDOL_01883	1658	1943	1418	2463	1753	2186	-0.108157	0.544551	cydD
OJEPCDOL_01884	40	124	83	106	97	90	-0.00699935	0.987942	gstB_4
OJEPCDOL_01885	443	543	443	726	342	611	0.0187396	0.954383	cynR_2
OJEPCDOL_01886	5319	6632	5685	11052	9978	10711	-0.595739	7.28886e-06	trxB
OJEPCDOL_01887	11944	19792	14607	11383	10713	11775	0.695021	0.000201163	lrp_2
OJEPCDOL_01888	24041	30691	23285	29073	30087	29775	0.054538	0.670036	ftsK
OJEPCDOL_01889	2956	3287	2546	3558	4441	4105	-0.218926	0.140313	lolA
OJEPCDOL_01890	2880	3342	2441	2947	2775	3124	0.21054	0.0849724	rarA
OJEPCDOL_01891	20363	25303	18573	26148	25628	25027	-0.0156584	0.892081	serS
OJEPCDOL_01892	98	92	81	233	342	273	-1.39781	1.91943e-08	ycaD_2
OJEPCDOL_01893	2106	2548	1864	2555	1623	2342	0.242603	0.243924	pflA
OJEPCDOL_01894	25750	33188	20563	85922	48764	72237	-1.14589	2.40875e-07	pflB
OJEPCDOL_01895	4937	4273	2816	9518	6674	7632	-0.748916	0.00036148	focA_1
OJEPCDOL_01896	1086	968	597	2391	3551	2691	-1.47379	2.09057e-10	ycaO
OJEPCDOL_01897	8650	10783	8327	14165	8907	11879	-0.0847478	0.690426	ansB
OJEPCDOL_01898	7012	6938	5795	8289	9145	7756	-0.102479	0.447308	serC
OJEPCDOL_01899	2591	2632	2236	4244	5635	5158	-0.764109	2.12116e-06	aroA
OJEPCDOL_01900	11735	13567	9645	18481	23226	17890	-0.530857	0.000480758	cmk
OJEPCDOL_01901	63673	64952	52310	43959	53182	44270	0.601587	7.08472e-06	rpsA
OJEPCDOL_01902	22511	20608	16673	11136	10375	10976	1.12643	1.56648e-19	ihfB
OJEPCDOL_01903	353	424	351	609	495	686	-0.418401	0.0336814	comEC
OJEPCDOL_01904	3202	3419	2528	7688	8005	7037	-1.07058	1.3884e-22	msbA_2
OJEPCDOL_01905	3212	3249	2824	3320	2859	3080	0.256	0.0399833	lpxK
OJEPCDOL_01906	20056	16859	18235	2488	2105	2488	3.2249	8.998e-81	NA
OJEPCDOL_01907	1826	1851	1210	1254	1370	1326	0.540987	0.000532395	cspE_2
OJEPCDOL_01908	1488	1972	1754	1213	1030	1204	0.851708	6.7828e-07	cspE_3
OJEPCDOL_01909	2281	2089	1733	1174	1232	1068	1.0612	1.28067e-14	NA
OJEPCDOL_01910	557	483	362	913	983	762	-0.679631	0.000339194	NA
OJEPCDOL_01911	1698	2199	1624	3481	3853	3649	-0.750672	5.15697e-09	kdsB
OJEPCDOL_01912	2449	3432	2458	6359	4898	5421	-0.757401	1.88899e-06	NA
OJEPCDOL_01913	1370	1398	1204	2697	1948	2295	-0.552443	0.000623119	NA
OJEPCDOL_01914	4038	4901	3449	5814	5197	4965	-0.126202	0.312447	cmoM
OJEPCDOL_01915	4351	5197	4356	7022	6166	5940	-0.208481	0.11122	mukF
OJEPCDOL_01916	2515	3087	2487	4035	4195	3986	-0.347321	0.0033964	mukE
OJEPCDOL_01917	15018	17045	14148	23479	21566	22779	-0.304161	0.00380921	mukB
OJEPCDOL_01918	17394	18110	15830	5941	5529	5459	1.85304	2.12892e-72	NA
OJEPCDOL_01919	10969	10596	9248	10350	10681	9108	0.284065	0.0271228	NA
OJEPCDOL_01920	2813	2392	2159	3330	3634	3319	-0.229883	0.144244	gloC
OJEPCDOL_01921	8231	7605	6412	13789	16990	15043	-0.794965	7.80897e-08	aspC
OJEPCDOL_01922	271572	327712	248735	147640	152582	140447	1.1884	2.13439e-33	ompN
OJEPCDOL_01923	10744	11040	8823	6988	7924	6742	0.745321	5.41687e-10	asnS
OJEPCDOL_01924	2607	2366	2145	10929	11434	12350	-2.03451	2.26638e-49	pncB
OJEPCDOL_01925	1428	1663	1075	1380	1092	1064	0.473627	0.00363495	dosC_2
OJEPCDOL_01926	25132	28528	23956	35340	42672	39324	-0.347846	0.0112871	pepN
OJEPCDOL_01927	118	110	80	218	246	264	-1.00135	1.0527e-05	ssuB_2
OJEPCDOL_01928	131	139	93	279	300	325	-1.07956	1.24772e-07	ssuC_1
OJEPCDOL_01929	138	129	134	299	451	506	-1.3929	4.33657e-07	ssuD_2
OJEPCDOL_01930	34	34	61	217	325	245	-2.3224	4.33142e-10	ssuA_1
OJEPCDOL_01931	50	106	108	345	374	343	-1.74423	8.17414e-08	ssuE
OJEPCDOL_01932	2680	2178	1607	4437	5939	4207	-0.933399	1.4073e-05	pyrD
OJEPCDOL_01933	11215	12349	10077	8003	6282	7616	0.867857	9.14495e-11	zapC
OJEPCDOL_01934	2391	2248	1574	2728	2781	2416	-0.111976	0.503731	ycbX_2
OJEPCDOL_01935	3976	4151	3148	13463	13094	13078	-1.57035	2.8452e-60	rlmL
OJEPCDOL_01936	5535	5227	4598	13210	13621	13307	-1.13466	1.32711e-22	uup
OJEPCDOL_01937	3422	2912	2551	5809	5939	5741	-0.726722	3.30686e-07	pqiA
OJEPCDOL_01938	5721	5473	4761	10758	10922	11192	-0.792588	9.07869e-12	pqiB
OJEPCDOL_01939	1720	1468	1316	3079	2784	3205	-0.758318	8.89034e-07	NA
OJEPCDOL_01940	2312	2815	2408	4875	5570	4270	-0.713445	4.79996e-06	fabF_2
OJEPCDOL_01941	345	303	201	676	832	686	-1.13421	5.77786e-08	NA
OJEPCDOL_01942	2510	2661	1684	12912	10805	8810	-2.00978	2.0175e-29	fabA
OJEPCDOL_01943	3516	3854	2598	8539	8619	7746	-1.08381	2.0578e-19	lon1
OJEPCDOL_01944	4754	5450	4139	2918	2553	2694	1.05727	2.52064e-24	matP
OJEPCDOL_01945	556444	537441	472244	214893	244671	237176	1.41882	3.63459e-29	ompA
OJEPCDOL_01946	1762	2053	1638	3196	2371	2709	-0.353134	0.0211508	sulA
OJEPCDOL_01947	1293	1868	1599	796	716	772	1.31216	1.33533e-13	sxy
OJEPCDOL_01948	2353	2740	2178	2896	2441	2280	0.181849	0.19419	yccS_1
OJEPCDOL_01949	1356	1347	1019	1577	1577	1553	-0.0958371	0.472195	yccF
OJEPCDOL_01950	4455	4507	3424	3212	2790	2905	0.719845	7.40826e-10	helD
OJEPCDOL_01951	2240	2237	1955	2922	2453	2867	-0.106075	0.47045	mgsA
OJEPCDOL_01952	2236	2935	1694	859	1110	1017	1.4265	4.93039e-15	NA
OJEPCDOL_01953	5300	7060	4656	7664	4640	7035	0.0522882	0.829546	yccU
OJEPCDOL_01954	4301	6046	4083	5349	10181	7886	-0.466069	0.0762227	hspQ
OJEPCDOL_01955	1784	2097	1393	2798	2895	2847	-0.459729	0.000194964	rlmI
OJEPCDOL_01956	2224	2227	1958	720	469	562	2.12681	5.69783e-32	yccX
OJEPCDOL_01957	959	934	776	1367	1278	1155	-0.260233	0.0587887	tusE
OJEPCDOL_01958	6866	6450	5256	1104	1729	1393	2.37967	1.44574e-33	yccA
OJEPCDOL_01959	18	27	18	15	8	17	0.89295	0.142833	NA
OJEPCDOL_01960	5791	7919	6102	4849	4107	3526	0.91504	2.69412e-08	NA
OJEPCDOL_01961	661	1344	965	96	77	128	3.542	2.3582e-33	NA
OJEPCDOL_01962	40	146	50	9	2	19	3.16309	1.86404e-05	yehC
OJEPCDOL_01963	231	372	275	246	182	229	0.662523	0.00596045	yehB_1
OJEPCDOL_01964	201	240	106	111	66	112	1.13677	0.000868181	NA
OJEPCDOL_01965	81	169	91	91	76	69	0.758421	0.0259576	NA
OJEPCDOL_01966	43	55	60	25	15	27	1.50235	0.000778012	rcsB_7
OJEPCDOL_01967	427	450	405	442	338	315	0.483792	0.0124242	soxR
OJEPCDOL_01968	9	8	4	21	25	24	-1.50583	0.0198229	NA
OJEPCDOL_01969	21	48	46	215	272	242	-2.40806	3.61279e-12	bepF_1
OJEPCDOL_01970	436	449	367	879	839	881	-0.80672	6.13895e-10	bepE_1
OJEPCDOL_01971	6379	6220	5962	1630	1111	1543	2.37351	2.35308e-38	nucA
OJEPCDOL_01972	287	353	348	524	495	523	-0.383148	0.0503837	NA
OJEPCDOL_01973	115	176	78	138	112	127	0.186808	0.562125	rhtC_2
OJEPCDOL_01974	591	723	676	680	635	679	0.253573	0.148278	trpI
OJEPCDOL_01975	1496	1385	1230	483	455	451	1.81761	2.13246e-40	NA
OJEPCDOL_01976	352	302	332	401	366	359	0.0718954	0.745627	sutR_2
OJEPCDOL_01977	352	510	410	652	539	600	-0.244769	0.216687	NA
OJEPCDOL_01978	373	505	413	554	541	504	-0.0594048	0.752351	rutG
OJEPCDOL_01979	45	33	15	43	61	45	-0.456976	0.369564	rutF
OJEPCDOL_01980	41	53	26	54	49	68	-0.287546	0.483613	rutD
OJEPCDOL_01981	6	38	14	21	36	17	-0.150489	0.855854	rutC_1
OJEPCDOL_01982	29	35	19	34	44	35	-0.215328	0.641812	rutB_1
OJEPCDOL_01983	89	63	86	49	31	28	1.41702	0.00041602	rutA
OJEPCDOL_01984	1910	2323	1669	2022	1885	1798	0.290624	0.0124763	rutR
OJEPCDOL_01985	11603	10430	12864	1375	2895	1861	2.77806	1.33319e-21	cycA_1
OJEPCDOL_01986	1006	756	863	110	51	65	3.80882	5.83094e-38	NA
OJEPCDOL_01987	240	382	319	367	258	361	0.184098	0.504117	yghB_1
OJEPCDOL_01988	990	1359	984	1216	1123	1191	0.158753	0.299082	ycnE_1
OJEPCDOL_01989	1167	1066	944	633	416	615	1.18534	9.18759e-09	NA
OJEPCDOL_01990	135	177	145	126	137	162	0.350736	0.16058	caiD
OJEPCDOL_01991	105	127	71	66	104	90	0.446501	0.171976	pbuE
OJEPCDOL_01992	311	336	204	270	302	309	0.18087	0.401626	hemA_1
OJEPCDOL_01993	206	219	142	116	122	103	0.970193	1.13755e-05	paaJ_2
OJEPCDOL_01994	193	145	144	147	116	148	0.485385	0.0686539	paaH_2
OJEPCDOL_01995	370	300	243	59	79	74	2.35029	2.61077e-21	anoR
OJEPCDOL_01996	24969	30098	25098	15893	8419	12837	1.36283	2.90287e-09	uspF
OJEPCDOL_01997	1404	1139	1078	588	481	754	1.24221	3.36089e-08	lhpD
[truncated: 2,629 more rows]

## Sheet: 477v477pA1M02
Supplementary File 1-DEGS. B) Complete dataset of differentially expressed genes of chromosomal transcripts between Se477 and Se477 (pA1M02). Cells are shaded blue where the transconjugant Se477 (pA1M02) transcript id upregulated, and blue when the naïve strain Se477 is upregulated, with an adjusted P-value cut off at .05. Log2 fold change >2 is represented with dark shading and light shaded cell…
transcript_id	Se477			Se477 (pA1M02)			log2FoldChange	padj	description
	1	2	3	1	2	3
OJEPCDOL_00001	33495	47405	35549	72951	65996	79181	-0.685539	5.48496e-06	cspC_1
OJEPCDOL_00002	1702	1783	1429	7169	8766	8678	-2.09766	9.30071e-79	NA
OJEPCDOL_00003	11888	26280	17404	7343	12813	13049	0.968803	0.000569576	NA
OJEPCDOL_00004	650	577	524	861	675	945	-0.27484	0.219963	aroP_1
OJEPCDOL_00005	334	322	267	208	212	180	0.842778	4.44793e-05	NA
OJEPCDOL_00006	557	639	552	357	397	530	0.679299	0.000427805	NA
OJEPCDOL_00007	780	732	627	917	936	905	-0.141944	0.42864	fosA
OJEPCDOL_00008	341	273	178	518	387	484	-0.602441	0.0284492	NA
OJEPCDOL_00009	141	217	104	285	232	266	-0.566211	0.054553	NA
OJEPCDOL_00010	744	804	606	2420	1020	1501	-0.996439	0.00136909	NA
OJEPCDOL_00011	6286	6978	6032	5582	5557	6936	0.325133	0.0218944	yccJ
OJEPCDOL_00012	1239	1146	917	1143	1048	1117	0.21761	0.217605	soxS
OJEPCDOL_00013	1192	1240	970	777	1259	1290	0.265022	0.246619	NA
OJEPCDOL_00014	1590	1430	1303	1361	1781	1772	0.0497818	0.81119	yhhW_1
OJEPCDOL_00015	376	382	230	522	554	530	-0.491776	0.0187918	NA
OJEPCDOL_00016	80055	86412	73786	81456	112864	110139	-0.10813	0.536958	ygaU
OJEPCDOL_00017	724	693	576	1148	686	1030	-0.305599	0.258047	NA
OJEPCDOL_00018	1839	2057	1446	3533	2638	2947	-0.562473	0.00210205	NA
OJEPCDOL_00019	12210	10587	13635	5327	4158	3574	1.71909	5.35674e-14	phoE_1
OJEPCDOL_00020	6079	5820	9123	5341	3593	2667	1.10374	0.0428043	astE
OJEPCDOL_00021	11305	11540	16005	9887	6881	4600	1.10064	0.0333099	astB
OJEPCDOL_00022	9885	9795	15085	11326	5550	4190	0.959118	0.187805	astD
OJEPCDOL_00023	10938	11837	15536	14752	7060	5064	0.736909	0.295859	astA
OJEPCDOL_00024	24232	24773	34546	27129	13597	10109	0.947501	0.169299	astC
OJEPCDOL_00025	5106	3746	4660	3503	3993	3842	0.500024	0.0145775	nlhH_1
OJEPCDOL_00026	976	839	822	656	703	686	0.599629	0.000304236	gsiA_1
OJEPCDOL_00027	56	85	128	180	163	121	-0.532556	0.260638	oppD_1
OJEPCDOL_00028	31	70	67	79	79	67	-0.189408	0.731078	oppC_1
OJEPCDOL_00029	55	82	85	81	91	108	-0.0925247	0.840749	dppB_1
OJEPCDOL_00030	230	336	197	438	412	468	-0.580629	0.00695773	appA_1
OJEPCDOL_00031	4152	6140	4429	5447	6091	6599	-0.0797672	0.68137	estA
OJEPCDOL_00032	2018	2523	1734	2523	2965	2760	-0.177715	0.240909	norG_1
OJEPCDOL_00033	8406	7459	6984	7413	8657	8887	0.106913	0.524245	cydA_1
OJEPCDOL_00034	4194	4053	3975	4274	4641	5219	0.0277322	0.883368	appB_1
OJEPCDOL_00035	968	951	943	831	1106	1121	0.145004	0.484165	NA
OJEPCDOL_00036	2785	2480	2456	2093	2276	2716	0.362436	0.0300234	NA
OJEPCDOL_00037	1024	1239	818	1053	1210	1304	0.0055725	0.981619	NA
OJEPCDOL_00038	893	992	894	1060	1287	1390	-0.19252	0.272107	NA
OJEPCDOL_00039	346	399	277	474	371	501	-0.18278	0.453559	NA
OJEPCDOL_00040	1289	1672	1265	1487	1663	1903	-0.0330394	0.865025	NA
OJEPCDOL_00041	1052	1443	1051	1091	1504	1525	0.00907313	0.973979	ahlD
OJEPCDOL_00042	1601	1843	1514	1779	1942	1989	0.0225429	0.88926	auaH_1
OJEPCDOL_00043	2315	2587	2064	2556	2517	2463	0.1076	0.469168	fabH_1
OJEPCDOL_00044	211	220	183	206	310	312	-0.198453	0.471046	narI
OJEPCDOL_00045	156	231	145	205	279	213	-0.176493	0.565777	narJ
OJEPCDOL_00046	432	391	383	620	682	522	-0.367525	0.0962621	narH
OJEPCDOL_00047	1249	1402	843	1558	1714	1832	-0.336002	0.0526035	narG
OJEPCDOL_00048	166	227	153	241	284	227	-0.2474	0.352502	NA
OJEPCDOL_00049	53	69	49	78	75	79	-0.222735	0.580769	NA
OJEPCDOL_00050	957	1037	702	1160	970	1049	-0.0278711	0.90471	NA
OJEPCDOL_00051	67	67	53	57	32	46	0.684597	0.125427	gnu
OJEPCDOL_00052	55	80	48	74	89	82	-0.208305	0.612143	hssR
OJEPCDOL_00053	238	434	284	398	472	548	-0.349861	0.196547	narK
OJEPCDOL_00054	476	508	360	791	773	831	-0.616645	6.18138e-05	narX
OJEPCDOL_00055	590	648	520	781	850	932	-0.318056	0.0322829	narL_1
OJEPCDOL_00056	1743	1832	1793	1863	2174	2271	0.00524369	0.983117	eae
OJEPCDOL_00057	123	153	122	52	63	77	1.28074	7.8164e-06	outO_1
OJEPCDOL_00058	760	599	606	467	533	433	0.687805	0.000767206	NA
OJEPCDOL_00059	3617	2537	2754	2157	2699	2756	0.468764	0.0235763	lppC
OJEPCDOL_00060	417	401	363	379	447	359	0.223194	0.307235	ddpA_1
OJEPCDOL_00061	347	195	234	166	208	303	0.447224	0.221672	ddpF_1
OJEPCDOL_00062	289	162	172	255	276	245	-0.0854091	0.822995	dppD_1
OJEPCDOL_00063	231	211	260	194	120	163	0.795913	0.0108846	ddpC_1
OJEPCDOL_00064	374	165	201	162	130	207	0.807751	0.0372735	dppB_2
OJEPCDOL_00065	1584	1281	1213	1067	1296	1466	0.327512	0.0943415	ddpA_2
OJEPCDOL_00066	85	111	84	87	118	116	0.0289407	0.943734	cbl
OJEPCDOL_00067	481	485	442	1176	1048	1089	-1.00856	1.34101e-10	chaC
OJEPCDOL_00068	7863	8926	7091	6458	4852	8433	0.500109	0.0185627	chaB
OJEPCDOL_00069	506	558	469	845	717	747	-0.369791	0.0437983	viuB_1
OJEPCDOL_00070	4711	4708	4782	4563	5488	5497	0.109503	0.543626	chaA
OJEPCDOL_00071	4781	5069	3545	4750	4075	3967	0.275992	0.122022	NA
OJEPCDOL_00072	36172	49010	41772	49616	46892	43909	0.0785655	0.70464	phoH
OJEPCDOL_00073	1374	1904	1260	1912	1894	1928	-0.125421	0.490007	fyuA_1
OJEPCDOL_00074	588	703	537	1258	1625	1558	-1.05525	8.35146e-14	efeB
OJEPCDOL_00075	1562	1631	1219	3150	3740	3280	-0.984725	9.74573e-15	efeO
OJEPCDOL_00076	626	384	389	990	855	771	-0.678496	0.0110678	efeU
OJEPCDOL_00077	10778	20220	8336	46248	24624	20174	-1.04843	0.098867	putP_1
OJEPCDOL_00078	32442	84541	25010	90659	114939	101767	-0.944692	0.111753	putA
OJEPCDOL_00079	1545	1269	1178	1432	1534	1366	0.11015	0.597201	artM_1
OJEPCDOL_00080	1505	1423	1319	1333	1471	984	0.390033	0.0798688	yecS_1
OJEPCDOL_00081	11535	11450	12409	6572	8839	8739	0.798383	2.62001e-06	fliY_1
OJEPCDOL_00082	2957	2372	2281	4147	3634	3770	-0.374674	0.0447017	dcyD
OJEPCDOL_00083	149	177	116	45	82	59	1.46806	2.33355e-06	fliZ
OJEPCDOL_00084	273	380	143	96	75	97	1.75454	6.00679e-08	fliA
OJEPCDOL_00085	246299	332676	256568	9389	12078	11576	4.88658	2.98014e-297	flaA
OJEPCDOL_00086	36227	53525	34941	2666	3138	3145	4.01552	2.54595e-180	fliD
OJEPCDOL_00087	3510	4834	2968	417	340	409	3.48418	2.22363e-99	fliS
OJEPCDOL_00088	2157	2732	1764	310	306	298	3.07384	7.57408e-99	fliT
OJEPCDOL_00089	1931	2289	1925	2119	2595	2524	-0.00642706	0.976011	ureR
OJEPCDOL_00090	42	44	48	42	43	54	0.187666	0.71214	fliE
OJEPCDOL_00091	172	215	167	266	244	191	-0.12472	0.691214	fliF
OJEPCDOL_00092	131	132	63	46	20	25	2.02368	1.03155e-05	fliG
OJEPCDOL_00093	91	136	64	21	34	64	1.50501	0.0014561	fliH
OJEPCDOL_00094	273	340	391	320	345	513	0.0231292	0.9523	fliI
OJEPCDOL_00095	136	129	89	97	83	79	0.661792	0.0364903	fliJ
OJEPCDOL_00096	669	837	640	1064	968	1104	-0.327206	0.0435781	fliK
OJEPCDOL_00097	105	143	60	77	86	101	0.42043	0.288812	NA
OJEPCDOL_00098	213	252	177	130	99	105	1.1537	3.5225e-06	fliM
OJEPCDOL_00099	108	112	75	58	82	59	0.784275	0.0209585	fliN
OJEPCDOL_00100	76	128	40	22	34	35	1.60991	0.000830189	fliO
OJEPCDOL_00101	86	103	49	58	50	91	0.464189	0.308285	fliP
OJEPCDOL_00102	39	32	58	30	39	48	0.412153	0.485531	NA
OJEPCDOL_00103	93	127	63	38	65	40	1.18823	0.00282608	spaR
OJEPCDOL_00104	47	52	38	15	19	13	1.76155	0.000321649	NA
OJEPCDOL_00105	19123	24681	18332	1671	1813	1807	3.77408	4.04902e-250	flgL
OJEPCDOL_00106	30632	40212	28933	2426	2766	2962	3.83414	3.04317e-232	flgK
OJEPCDOL_00107	53	131	98	63	60	68	0.78367	0.0716876	flgJ
OJEPCDOL_00108	175	190	97	98	150	116	0.550458	0.102992	flgI
OJEPCDOL_00109	105	138	76	79	104	71	0.533856	0.137692	flgH
OJEPCDOL_00110	174	196	169	95	73	62	1.44699	4.134e-07	flgG
OJEPCDOL_00111	109	187	108	70	47	48	1.48916	2.49657e-05	flgF
OJEPCDOL_00112	462	516	256	206	246	256	1.00498	3.31592e-05	flgE
OJEPCDOL_00113	354	525	290	282	371	311	0.484746	0.043343	flgD
OJEPCDOL_00114	91	174	51	41	19	9	2.33863	0.000127053	flgC
OJEPCDOL_00115	189	223	93	47	32	73	1.92964	1.17043e-06	flgB
OJEPCDOL_00116	644	729	637	602	726	681	0.23092	0.179754	flgA
OJEPCDOL_00117	4385	6216	4499	804	922	969	2.70749	3.87431e-85	flgM
OJEPCDOL_00118	2048	3155	2004	317	401	430	2.86646	1.23217e-61	flgN
OJEPCDOL_00119	634	866	646	995	1198	1104	-0.397488	0.0169523	higA-2_1
OJEPCDOL_00120	451	572	437	479	594	688	-0.0426314	0.860054	flhE
OJEPCDOL_00121	397	356	277	315	535	436	-0.0916748	0.764818	flhA
OJEPCDOL_00122	166	228	134	57	84	139	1.13821	0.0014561	flhB
OJEPCDOL_00123	4268	4507	3636	374	552	504	3.34712	1.02297e-116	cheZ
OJEPCDOL_00124	1626	1511	1201	183	263	206	2.9592	9.408e-66	cheY
OJEPCDOL_00125	5117	5652	4979	872	825	917	2.81918	2.02392e-121	cheB
OJEPCDOL_00126	2940	3212	2157	283	397	371	3.20169	2.51947e-96	cheR
OJEPCDOL_00127	8617	9576	6985	965	1155	1010	3.22683	6.3322e-165	tap
OJEPCDOL_00128	11063	11105	8965	1053	1242	1276	3.35067	5.8888e-201	tsr_1
OJEPCDOL_00129	4384	5199	4305	446	468	541	3.48287	4.6864e-176	cheW
OJEPCDOL_00130	16473	19315	14609	1641	1584	1887	3.52283	6.60505e-219	cheA
OJEPCDOL_00131	3327	3837	2613	270	224	455	3.58753	6.3627e-57	motB_1
OJEPCDOL_00132	3943	4613	2846	335	319	351	3.71261	3.42213e-140	motA
OJEPCDOL_00133	841	1047	694	386	379	380	1.38532	1.35086e-19	flhC
OJEPCDOL_00134	825	1058	622	392	483	509	1.0678	1.70876e-09	flhD
OJEPCDOL_00135	1293	1190	884	1046	884	869	0.479127	0.0136821	cnu
OJEPCDOL_00136	2291	1828	1601	1978	2088	2345	0.0642726	0.767579	uspC
OJEPCDOL_00137	10473	8811	9500	15290	19017	19613	-0.661819	6.25065e-05	curA
OJEPCDOL_00138	406	376	213	416	514	447	-0.260728	0.343548	pcp_1
OJEPCDOL_00139	2320	2227	1992	2730	2541	2693	-0.0577397	0.743726	pcpR
OJEPCDOL_00140	33824	37186	29190	32836	35329	34734	0.184076	0.0924003	vgrG1_1
OJEPCDOL_00141	4050	4602	3512	3673	3543	3787	0.364461	0.00192879	NA
OJEPCDOL_00142	26557	30788	24305	29552	30050	30705	0.076839	0.550288	pipB2
OJEPCDOL_00143	8960	9421	6743	8561	8197	8567	0.203679	0.150664	NA
OJEPCDOL_00144	8203	9523	7574	6927	9823	8988	0.204275	0.221719	NA
OJEPCDOL_00145	3374	3855	3279	2975	3966	3331	0.262608	0.102752	NA
OJEPCDOL_00146	6157	7096	6497	6839	8216	7723	0.0280556	0.878789	NA
OJEPCDOL_00147	5248	6053	4715	5144	6440	5564	0.125166	0.413283	NA
OJEPCDOL_00148	12037	13779	11432	13364	15130	14295	0.0263629	0.860054	NA
OJEPCDOL_00149	9253	9905	7967	9865	10631	10902	0.013513	0.922914	motB_2
OJEPCDOL_00150	24072	27599	22409	26236	28591	29024	0.0468069	0.719316	NA
OJEPCDOL_00151	5807	6118	4909	6025	6698	6667	0.0206441	0.884516	NA
OJEPCDOL_00152	9979	10818	9630	12534	14197	13726	-0.180272	0.168659	NA
OJEPCDOL_00153	12459	16213	12849	21151	20498	20378	-0.357953	0.0111419	NA
OJEPCDOL_00154	32395	40060	33561	50695	58141	50776	-0.363953	0.00941829	NA
OJEPCDOL_00155	6707	8470	6875	8714	11963	9519	-0.226048	0.211199	NA
OJEPCDOL_00156	27692	43480	33897	30404	49694	46110	-0.03184	0.913398	hcp1_1
OJEPCDOL_00157	2570	3272	1975	0	0	0	13.9978	2.22956e-30	NA
OJEPCDOL_00158	2375	2889	2058	0	0	0	13.9126	3.58657e-30	NA
OJEPCDOL_00159	5590	6800	5368	0	0	0	15.1966	6.52392e-36	NA
OJEPCDOL_00160	2350	2493	1804	0	0	0	13.7736	1.38027e-29	NA
OJEPCDOL_00161	5919	7221	4942	0	0	0	15.2145	5.86684e-36	NA
OJEPCDOL_00162	1712	1905	1272	0	0	0	13.3263	1.0856e-27	NA
OJEPCDOL_00163	14833	17564	16442	19485	23858	24759	-0.241786	0.143174	NA
OJEPCDOL_00164	5958	6768	5850	6788	8860	8477	-0.144437	0.364436	prpC_1
OJEPCDOL_00165	9293	11602	10166	14790	17674	17252	-0.446339	0.00155825	NA
OJEPCDOL_00166	6044	6878	6778	9263	11392	11498	-0.466474	0.00303636	NA
OJEPCDOL_00167	3376	3720	2959	5183	5698	5171	-0.452568	0.000113233	NA
OJEPCDOL_00168	12428	14057	12555	18644	21826	21579	-0.435907	0.000435435	NA
OJEPCDOL_00169	5726	6754	5529	7061	8158	8909	-0.192933	0.162288	NA
OJEPCDOL_00170	14707	16675	14732	25614	29479	30655	-0.662453	1.57705e-08	clpV1
OJEPCDOL_00171	8358	9782	8254	13709	16597	15744	-0.573632	1.76343e-06	spk1
OJEPCDOL_00172	10541	13823	10821	15855	20058	18649	-0.406824	0.00447858	vgrG1_2
OJEPCDOL_00173	3142	3821	2991	2141	2279	2370	0.775343	4.45804e-12	NA
OJEPCDOL_00174	263	321	234	7	8	7	5.43594	1.10728e-45	NA
OJEPCDOL_00175	582	564	374	300	282	257	1.06663	1.37818e-07	sbmC
OJEPCDOL_00176	1862	1067	1321	877	997	867	0.873943	0.000395016	kynA
OJEPCDOL_00177	1451	1481	1204	1745	1807	2193	-0.246947	0.103317	ccpA_1
OJEPCDOL_00178	207	152	86	195	175	199	-0.148792	0.713573	ttuB_1
OJEPCDOL_00179	204	222	200	162	191	262	0.262961	0.357817	fabG_1
OJEPCDOL_00180	75	145	113	91	104	122	0.299138	0.450249	rbsD_1
OJEPCDOL_00181	539	613	404	453	626	567	0.136985	0.54086	umuC
OJEPCDOL_00182	460	397	375	372	420	544	0.120165	0.637564	umuD
OJEPCDOL_00183	717	827	741	1029	976	1001	-0.168135	0.350788	smtB
OJEPCDOL_00184	1335	959	889	1191	1226	1124	0.072724	0.779792	nodD2_1
OJEPCDOL_00185	1022	1114	977	1488	1603	1732	-0.401457	0.00255414	fdhD
OJEPCDOL_00186	935	719	680	629	694	774	0.387791	0.0546137	NA
OJEPCDOL_00187	74	85	81	120	94	117	-0.23519	0.52249	moaD_1
OJEPCDOL_00188	130	211	164	128	148	155	0.454387	0.120389	moaA_1
OJEPCDOL_00189	30	13	8	15	27	14	0.0793622	0.940529	NA
OJEPCDOL_00190	145	134	113	148	173	138	-0.00373131	0.993943	appB_2
OJEPCDOL_00191	66	19	61	51	83	82	-0.281634	0.68137	appC
OJEPCDOL_00192	284	286	229	280	315	362	-0.0334535	0.897174	ydeP_1
OJEPCDOL_00193	4801	5910	5338	5383	6888	6805	-0.0133299	0.950823	yfeX_1
OJEPCDOL_00194	2085	1700	1823	1864	2214	2048	0.11201	0.596794	ydeP_2
OJEPCDOL_00195	1115	1024	945	908	1126	860	0.321313	0.0976661	pcaR_1
OJEPCDOL_00196	155	176	149	117	186	178	0.231133	0.458282	pcaI
OJEPCDOL_00197	117	114	99	79	141	134	0.13549	0.73096	pcaJ
OJEPCDOL_00198	209	130	190	162	270	214	-0.0313845	0.945844	pcaF
OJEPCDOL_00199	143	103	112	117	215	115	-0.0810844	0.863726	catD_1
OJEPCDOL_00200	244	243	186	299	295	304	-0.19608	0.387418	catB
OJEPCDOL_00201	369	254	209	235	388	310	0.0638899	0.864572	catC
OJEPCDOL_00202	471	397	394	435	390	458	0.208187	0.362105	catA
OJEPCDOL_00203	89	69	87	97	130	122	-0.263574	0.490007	cbdA_1
OJEPCDOL_00204	883	854	656	779	949	1009	0.0315417	0.881454	cbdA_2
OJEPCDOL_00205	35	15	29	65	110	74	-1.39915	0.00538892	cbdB
OJEPCDOL_00206	72	55	56	244	242	240	-1.75884	5.72688e-12	benC
OJEPCDOL_00207	342	365	315	464	439	483	-0.213527	0.272278	lvr
OJEPCDOL_00208	99	99	85	92	118	132	-0.0412032	0.915215	NA
OJEPCDOL_00209	715	855	697	655	797	896	0.179542	0.3363	NA
OJEPCDOL_00210	925	916	896	903	1094	1246	-0.00500372	0.98637	NA
OJEPCDOL_00211	3280	359	224	702	541	513	1.33699	NA	mgtB
OJEPCDOL_00212	439	92	54	391	146	203	-0.154393	0.914398	mgtC
OJEPCDOL_00213	2633	1947	2099	2369	1940	1889	0.337751	0.150467	yfdE_1
OJEPCDOL_00214	1177	1056	791	817	930	890	0.417805	0.0149431	gcvA_1
OJEPCDOL_00215	632	713	499	752	716	875	-0.12773	0.505407	ddc_1
OJEPCDOL_00216	3687	3962	2549	4205	4167	4045	-0.0748981	0.691236	NA
OJEPCDOL_00217	12224	14063	10494	24424	23522	22077	-0.713079	9.38768e-09	rcsA_1
OJEPCDOL_00218	77	66	52	62	99	99	-0.184626	0.670929	dsrB
OJEPCDOL_00219	1295	1368	1025	2113	2096	1965	-0.526469	0.000134262	xerD_1
OJEPCDOL_00220	144	204	202	1150	1307	1257	-2.51932	1.32262e-39	NA
OJEPCDOL_00221	71	88	101	389	578	539	-2.28639	8.55903e-20	NA
OJEPCDOL_00222	518	793	769	1431	2063	1877	-1.12583	4.55119e-07	NA
OJEPCDOL_00223	101	138	97	200	268	327	-1.01585	9.49033e-05	NA
OJEPCDOL_00224	38	40	25	112	148	190	-1.90339	1.76402e-08	NA
OJEPCDOL_00225	61	46	30	158	233	240	-1.97991	5.25416e-10	NA
OJEPCDOL_00226	60	98	92	220	338	305	-1.5478	8.98703e-08	NA
OJEPCDOL_00227	90	96	53	194	250	211	-1.24411	4.70177e-06	dam_1
OJEPCDOL_00228	37	54	33	116	89	106	-1.11848	0.00188307	cysH_1
OJEPCDOL_00229	57	104	93	171	168	281	-1.04801	0.00316151	NA
OJEPCDOL_00230	67	53	63	148	175	187	-1.23681	2.1393e-05	NA
OJEPCDOL_00231	250	273	187	1699	2344	1878	-2.841	9.26425e-65	NA
OJEPCDOL_00232	307	312	192	2010	2626	2084	-2.83832	7.14999e-57	NA
OJEPCDOL_00233	310	460	296	998	1067	1113	-1.36185	1.38304e-16	NA
OJEPCDOL_00234	323	390	235	1562	1627	1534	-2.1078	8.3483e-42	NA
OJEPCDOL_00235	1076	1547	796	7546	7573	6747	-2.48083	2.13441e-43	NA
OJEPCDOL_00236	1546	1956	1559	8625	11468	9087	-2.3021	6.38957e-56	NA
OJEPCDOL_00237	494	691	493	3008	3376	2631	-2.21071	6.36373e-41	NA
OJEPCDOL_00238	200	351	137	1737	1610	1720	-2.69487	3.01936e-29	NA
OJEPCDOL_00239	174	213	129	1101	1124	1090	-2.4729	4.00609e-51	NA
OJEPCDOL_00240	421	420	241	1779	2034	1642	-2.1284	1.25543e-28	NA
OJEPCDOL_00241	806	977	694	3684	4749	4419	-2.15424	1.23357e-61	NA
OJEPCDOL_00242	297	469	223	1524	1875	1768	-2.18512	3.32472e-27	NA
OJEPCDOL_00243	201	348	174	1327	1432	1137	-2.23379	6.761e-24	NA
OJEPCDOL_00244	236	439	247	1787	1815	1508	-2.26986	8.07997e-26	NA
OJEPCDOL_00245	208	255	150	986	1083	1038	-2.13104	8.82457e-38	NA
OJEPCDOL_00246	269	504	394	1762	2242	1794	-2.08821	3.61547e-21	NA
OJEPCDOL_00247	547	591	411	1844	2118	1848	-1.69112	2.15933e-33	NA
OJEPCDOL_00248	75	56	55	256	197	187	-1.56153	2.61084e-07	NA
OJEPCDOL_00249	279	343	261	876	1080	1034	-1.53546	6.97245e-25	NA
OJEPCDOL_00250	121	177	61	311	318	304	-1.19367	0.000150434	NA
OJEPCDOL_00251	675	906	679	2395	2197	2223	-1.37547	1.03261e-20	NA
OJEPCDOL_00252	310	309	244	950	883	702	-1.33968	1.36314e-11	NA
OJEPCDOL_00253	123	191	145	451	442	439	-1.31738	3.66698e-10	NA
OJEPCDOL_00254	419	589	327	982	1116	1169	-1.08327	1.16895e-09	NA
OJEPCDOL_00255	1435	1885	786	1253	782	799	0.710031	0.0225985	cspC_2
OJEPCDOL_00256	42	54	22	67	36	31	-0.00913352	0.99284	NA
OJEPCDOL_00257	748	661	636	455	186	216	1.46363	2.49657e-05	NA
OJEPCDOL_00258	2597	2638	2076	4888	5632	5530	-0.910419	1.59346e-16	qorA_1
OJEPCDOL_00259	301	330	245	499	573	508	-0.631134	0.000224537	NA
OJEPCDOL_00260	1388	1730	1678	1010	1246	1308	0.668664	0.00016084	dmlR_1
OJEPCDOL_00261	4924	6686	5851	4756	7073	6583	0.160618	0.475245	NA
OJEPCDOL_00262	29855	38735	34436	35494	40763	51612	-0.074049	0.738475	NA
OJEPCDOL_00263	57928	74473	63648	56194	75234	76733	0.148122	0.433085	yqjD_1
OJEPCDOL_00264	12685	11130	10920	9120	11924	11883	0.316284	0.0606426	NA
OJEPCDOL_00265	390	327	231	394	365	415	-0.0927606	0.740747	NA
OJEPCDOL_00266	3539	3324	2485	3509	3736	3910	-0.0348408	0.849839	cph2
OJEPCDOL_00267	2700	2037	1803	5649	7596	6879	-1.39048	3.74565e-15	NA
OJEPCDOL_00268	7915	481	1539	1065	685	651	2.26966	0.0737685	paaZ
OJEPCDOL_00269	10519	71	1575	479	100	87	4.37898	0.01802	paaA
OJEPCDOL_00270	3088	51	450	150	82	72	3.77424	0.0154871	paaB
OJEPCDOL_00271	3725	57	579	228	95	126	3.4944	0.0278285	paaC
OJEPCDOL_00272	2808	16	476	104	38	45	4.35314	0.0130945	paaD
OJEPCDOL_00273	5501	64	1013	223	76	85	4.30837	0.00805339	paaE
OJEPCDOL_00274	3315	54	570	167	81	82	3.79334	0.0142008	paaF_1
OJEPCDOL_00275	5075	65	606	208	75	78	4.19223	0.0115177	paaG
OJEPCDOL_00276	6296	147	848	311	158	163	3.73903	0.0123824	paaH_1
OJEPCDOL_00277	1398	41	192	81	43	49	3.45103	0.0174379	paaI
OJEPCDOL_00278	4458	74	689	191	110	72	4.01779	0.00989731	paaJ_1
OJEPCDOL_00279	5904	220	927	407	199	255	3.24974	0.0188711	paaK
OJEPCDOL_00280	3430	2435	1868	2122	2374	2091	0.449751	0.0491304	paaX
OJEPCDOL_00281	5248	3880	3559	3393	4100	4240	0.345436	0.0805888	yrdA_1
OJEPCDOL_00282	613	763	561	822	1217	1111	-0.475878	0.01083	NA
OJEPCDOL_00283	722	992	620	1339	1315	1218	-0.522995	0.00282608	NA
OJEPCDOL_00284	352	148	226	429	459	478	-0.663836	0.0593612	gabP
OJEPCDOL_00285	428	295	241	562	416	479	-0.380311	0.200852	amnD
OJEPCDOL_00286	2096	1404	1381	2694	2550	2782	-0.487389	0.023275	NA
OJEPCDOL_00287	952	1325	1140	1273	1295	1292	0.0518141	0.816509	dmlR_2
OJEPCDOL_00288	226	245	256	267	273	332	-0.0224631	0.942972	gstB_1
OJEPCDOL_00289	201	208	175	214	300	350	-0.33049	0.213076	NA
OJEPCDOL_00290	1493	1309	1492	5841	3962	6833	-1.71204	1.54764e-14	glgS
OJEPCDOL_00291	11872	10608	10281	6591	8502	8642	0.70359	2.70276e-06	davD
OJEPCDOL_00292	1956	1924	1872	1430	1770	1660	0.479774	0.00146059	NA
OJEPCDOL_00293	1038	1082	949	1262	1417	1323	-0.154636	0.318873	pgrR_1
OJEPCDOL_00294	401	312	286	361	444	451	-0.0980006	0.710088	iolS_1
OJEPCDOL_00295	626	693	685	780	886	797	-0.0624911	0.778751	tycC_1
OJEPCDOL_00296	19199	17400	16994	12696	16007	15846	0.504828	0.000628959	gcd
OJEPCDOL_00297	63	55	45	108	120	74	-0.672332	0.0896275	NA
OJEPCDOL_00298	136	151	117	232	164	191	-0.32429	0.285027	NA
OJEPCDOL_00299	141381	185715	130355	156727	194549	171697	0.0250159	0.893467	NA
OJEPCDOL_00300	54786	74435	46833	57246	68547	60945	0.12606	0.479369	NA
OJEPCDOL_00301	442	548	333	490	485	366	0.183331	0.49348	NA
OJEPCDOL_00302	1049	1258	892	1116	1232	1129	0.0965376	0.570602	dsdC_1
OJEPCDOL_00303	2117	2091	1635	1587	2284	1939	0.234495	0.204821	NA
OJEPCDOL_00304	224	339	280	324	290	314	0.0850723	0.772767	rcsB_1
OJEPCDOL_00305	2609	3112	2217	2485	2442	2364	0.33734	0.0136501	NA
OJEPCDOL_00306	1117	1367	999	1118	1104	1138	0.269611	0.0634811	yfcP_1
OJEPCDOL_00307	972	949	594	820	785	717	0.321468	0.139332	yfcQ_1
OJEPCDOL_00308	893	1175	823	756	1122	931	0.262922	0.204464	yfcQ_2
OJEPCDOL_00309	1645	1820	1264	1296	1509	1498	0.354281	0.0108846	lpfA_1
OJEPCDOL_00310	1744	2299	1552	1762	2400	2012	0.07541	0.715106	yfcS_1
OJEPCDOL_00311	3725	4114	3027	3108	3328	3467	0.353747	0.00184172	papC_1
OJEPCDOL_00312	1263	1457	1049	821	789	960	0.771579	3.45683e-08	papH_1
OJEPCDOL_00313	50830	73080	56548	36436	41455	44164	0.789783	5.76787e-08	smfA_1
OJEPCDOL_00314	2270	2924	2213	2625	2701	2926	0.0657959	0.683302	NA
OJEPCDOL_00315	1890	1820	1397	1061	1085	1152	0.851827	1.22473e-10	yeeO
OJEPCDOL_00316	22480	18247	19384	0	0	0	16.9705	2.69268e-44	NA
OJEPCDOL_00317	1431	1359	1321	167	127	114	3.55803	7.88204e-70	NA
OJEPCDOL_00318	203	191	292	11	16	15	4.29352	3.26223e-28	holE_1
OJEPCDOL_00319	334	391	338	650	699	595	-0.645714	0.000266772	NA
OJEPCDOL_00320	29	50	56	125	97	48	-0.774416	0.172587	NA
OJEPCDOL_00321	61	69	68	99	121	122	-0.552603	0.0914634	phoC_1
OJEPCDOL_00322	490	538	369	596	539	784	-0.2392	0.293609	NA
OJEPCDOL_00323	2074	2231	1864	1863	2157	2077	0.244207	0.0566198	virS
OJEPCDOL_00324	581	610	485	855	562	789	-0.179513	0.490583	NA
OJEPCDOL_00325	3644	4144	3489	4011	4817	4959	-0.0596311	0.703822	mtfA
OJEPCDOL_00326	61	46	56	31	48	52	0.565044	0.235019	NA
OJEPCDOL_00327	501	599	557	855	932	937	-0.484445	0.00352729	gap1
OJEPCDOL_00328	975	977	1059	1601	1725	1644	-0.483284	0.00552119	cdhR_1
OJEPCDOL_00329	589	718	507	1099	1221	1109	-0.701783	9.70211e-07	fabG_2
OJEPCDOL_00330	1787	2058	1608	3044	3623	3331	-0.650876	3.84503e-08	luxA_1
OJEPCDOL_00331	282	320	185	444	322	456	-0.430248	0.10711	tenA
OJEPCDOL_00332	56	83	70	55	98	55	0.236799	0.627817	ssuB_1
OJEPCDOL_00333	66	81	44	57	55	79	0.210631	0.64152	ribX
OJEPCDOL_00334	166	246	102	227	232	240	-0.251459	0.464416	NA
OJEPCDOL_00335	1041	1095	893	1271	1223	1364	-0.125127	0.426916	pgrR_2
OJEPCDOL_00336	29	6	8	19	19	28	-0.382248	0.702417	NA
OJEPCDOL_00337	358	223	228	268	248	308	0.206438	0.52249	dkgA_1
OJEPCDOL_00338	1789	1242	1241	1270	1695	1390	0.207039	0.407242	mltF_1
OJEPCDOL_00339	1184	810	733	1481	1153	1240	-0.286202	0.284733	mdoB
OJEPCDOL_00340	5025	4653	3886	4840	5390	5651	-0.000314902	0.999348	amn
OJEPCDOL_00341	850	1107	920	1163	1064	1151	-0.00758453	0.976493	gltC_1
OJEPCDOL_00342	4738	2520	2612	2341	2754	2493	0.612115	0.022623	hcp1_2
OJEPCDOL_00343	5780	3012	3007	3146	3588	3134	0.487118	0.0898962	NA
OJEPCDOL_00344	77	38	28	19	26	14	1.49161	0.0136943	NA
OJEPCDOL_00345	824	807	635	892	986	958	-0.10102	0.563492	NA
OJEPCDOL_00346	615	710	533	805	773	932	-0.212571	0.212458	cnrA
OJEPCDOL_00347	302	325	321	311	503	543	-0.27155	0.335105	mdtA_1
OJEPCDOL_00348	918	1222	926	1157	1592	1663	-0.296827	0.123012	fadR_1
OJEPCDOL_00349	64	46	71	107	126	114	-0.686857	0.0710587	NA
OJEPCDOL_00350	243	301	402	901	1387	1754	-1.82638	1.85596e-10	NA
OJEPCDOL_00351	4875	5667	4589	6582	8490	9257	-0.454106	0.00183817	rutE
OJEPCDOL_00352	206	314	233	341	344	359	-0.251373	0.299796	gcvA_2
OJEPCDOL_00353	37	84	48	105	113	141	-0.874895	0.0237529	ywqN
OJEPCDOL_00354	55	88	49	93	78	114	-0.361266	0.375667	soxC_1
OJEPCDOL_00355	53	60	39	32	73	100	-0.197932	0.742174	ygcS
OJEPCDOL_00356	15	28	12	8	45	35	-0.460755	0.613346	metQ_1
OJEPCDOL_00357	63	56	59	55	44	29	0.699527	0.145322	metI_1
OJEPCDOL_00358	11	18	18	6	38	9	0.0776633	0.94959	metN_1
OJEPCDOL_00359	56	44	14	16	17	45	0.753866	0.331261	dmoA_1
OJEPCDOL_00360	15	41	37	58	67	75	-0.868396	0.100928	mnmC_1
OJEPCDOL_00361	36	44	20	76	67	112	-1.14359	0.00878363	msuD
OJEPCDOL_00362	357	496	475	766	855	801	-0.632048	0.00205275	hyfR
OJEPCDOL_00363	103	90	79	172	283	224	-1.08717	0.000107442	NA
OJEPCDOL_00364	57	68	71	142	163	130	-0.916128	0.00331353	luxA_2
OJEPCDOL_00365	134	75	92	183	178	188	-0.62945	0.0627046	gsiA_2
OJEPCDOL_00366	114	174	152	125	150	239	0.016834	0.973971	ddpC_2
OJEPCDOL_00367	46	61	28	68	46	72	-0.264992	0.613217	nikB
OJEPCDOL_00368	62	67	53	115	93	192	-0.905557	0.0176233	gsiB_1
OJEPCDOL_00369	274	340	291	135	96	224	1.22713	0.000106905	NA
OJEPCDOL_00370	322	476	290	395	411	488	-0.0375848	0.891176	NA
OJEPCDOL_00371	1077	1232	981	1041	1258	1077	0.186617	0.255622	dmlR_3
OJEPCDOL_00372	898	1142	998	746	1045	1069	0.323472	0.110882	alkB
OJEPCDOL_00373	449	427	397	681	679	669	-0.444011	0.00936292	rarD_1
OJEPCDOL_00374	600	753	602	979	1179	1373	-0.62304	0.000174833	entA
OJEPCDOL_00375	214	281	185	430	479	492	-0.826414	4.92363e-06	entC_1
OJEPCDOL_00376	829	958	630	1116	1607	1325	-0.526746	0.00399578	entD
OJEPCDOL_00377	8131	8803	6492	5610	8368	7904	0.324554	0.0626582	agp
OJEPCDOL_00378	101	133	122	170	108	185	-0.150078	0.708844	ttdT
OJEPCDOL_00379	21	32	38	27	47	89	-0.573012	0.390815	citG
OJEPCDOL_00380	24	27	0	11	13	41	-0.180097	0.903189	citX
OJEPCDOL_00381	48	49	46	31	106	77	-0.333232	0.579377	citF
OJEPCDOL_00382	21	19	5	41	58	35	-1.3851	0.0328317	citE
OJEPCDOL_00383	4	2	7	8	22	37	-2.06601	0.0424082	citD
OJEPCDOL_00384	79	89	51	70	101	167	-0.402386	0.379653	citC
OJEPCDOL_00385	673	884	633	567	2013	2800	-1.04984	0.14953	dpiA_1
OJEPCDOL_00386	1071	1130	1027	1412	2160	1921	-0.529699	0.0039031	lacZ
OJEPCDOL_00387	6	3	2	4	2	10	-0.310404	0.857434	NA
OJEPCDOL_00388	303	283	251	257	268	324	0.210136	0.362654	nepI_1
OJEPCDOL_00389	247	215	216	284	283	309	-0.136284	0.594428	NA
OJEPCDOL_00390	345	381	252	302	403	384	0.0635017	0.804793	pgrR_3
OJEPCDOL_00391	62	88	82	101	103	137	-0.319728	0.391525	NA
OJEPCDOL_00392	668	761	637	975	973	1102	-0.335242	0.0236336	gcvA_3
OJEPCDOL_00393	1003	1498	1148	1457	1960	1825	-0.295908	0.14405	hchA_1
OJEPCDOL_00394	2098	2883	2071	1590	2320	1868	0.509466	0.005277	hchA_2
OJEPCDOL_00395	16419	15632	14893	9059	10938	11275	0.822848	2.86805e-10	katG
OJEPCDOL_00396	1016	1222	1028	875	961	1162	0.354611	0.031708	pgrR_4
OJEPCDOL_00397	1386	1097	945	1229	1255	1196	0.121545	0.579377	bmr3_1
OJEPCDOL_00398	4697	3295	3239	5049	5109	5356	-0.234495	0.27654	NA
OJEPCDOL_00399	272	350	324	280	355	261	0.309777	0.23759	mdtD_1
OJEPCDOL_00400	25	38	37	11	20	4	1.74516	0.016507	yphA_1
OJEPCDOL_00401	37	47	62	49	64	71	-0.0774059	0.892104	cpo
OJEPCDOL_00402	330	287	412	236	179	169	1.06318	0.000396888	ydjE
OJEPCDOL_00403	307	222	146	350	333	352	-0.405034	0.181429	sotB
OJEPCDOL_00404	6692	6980	5795	4905	6402	6635	0.34897	0.0149431	NA
OJEPCDOL_00405	1164	992	1006	632	736	731	0.828243	4.78609e-07	livF_1
OJEPCDOL_00406	1355	1014	1191	792	814	852	0.776629	7.405e-05	lptB_1
OJEPCDOL_00407	1168	885	1081	605	685	767	0.855752	3.20266e-05	livH_1
OJEPCDOL_00408	1096	950	1008	509	845	901	0.687198	0.00376924	livH_2
OJEPCDOL_00409	22288	16338	17471	7039	10486	11218	1.21156	2.72959e-09	livJ_1
OJEPCDOL_00410	10	7	7	1	5	6	1.2521	0.325639	NA
OJEPCDOL_00411	11000	13682	9495	15674	12550	12627	-0.0493786	0.8237	NA
OJEPCDOL_00412	12908	17799	13726	23979	22015	21881	-0.393095	0.0139606	xecA1
OJEPCDOL_00413	647	711	607	826	1011	1022	-0.310547	0.0477633	NA
OJEPCDOL_00414	230	337	173	313	220	309	0.0108243	0.98046	kgtP_1
OJEPCDOL_00415	227	345	195	241	285	266	0.161489	0.564523	ais
OJEPCDOL_00416	207	214	234	339	380	434	-0.573077	0.0108846	cynR_1
OJEPCDOL_00417	18	22	9	45	34	44	-1.13091	0.0502612	dgkA_1
OJEPCDOL_00418	62	72	22	196	233	238	-1.9044	7.03304e-08	NA
OJEPCDOL_00419	145	117	154	1382	1422	1481	-3.12072	1.15194e-58	NA
OJEPCDOL_00420	87	57	26	369	405	437	-2.62632	1.11586e-15	NA
OJEPCDOL_00421	38	37	42	231	255	263	-2.44255	1.65877e-20	acpP_1
OJEPCDOL_00422	182	141	99	898	1179	989	-2.64174	2.12978e-35	bioF_1
OJEPCDOL_00423	135	110	109	648	1069	800	-2.5927	1.09415e-29	tmk_1
OJEPCDOL_00424	254	375	214	1543	1424	1475	-2.19321	3.06215e-35	tmk_2
OJEPCDOL_00425	166	256	152	1015	1037	1006	-2.20486	3.70589e-34	tmk_3
OJEPCDOL_00426	208	245	156	722	609	693	-1.52288	2.46931e-16	yghQ
OJEPCDOL_00427	282	326	233	807	1144	1258	-1.70522	2.05221e-20	NA
OJEPCDOL_00428	94	194	115	420	504	522	-1.63052	1.14747e-10	ytfJ_1
OJEPCDOL_00429	160	135	76	394	387	369	-1.42648	3.55629e-08	lptF_1
OJEPCDOL_00430	557	723	584	775	971	921	-0.289145	0.10521	lptG_1
OJEPCDOL_00431	2058	2011	1628	2787	2345	2214	-0.150527	0.466825	NA
OJEPCDOL_00432	907	1011	721	1164	1286	1149	-0.231057	0.148404	NA
OJEPCDOL_00433	616	630	392	184	156	115	2.04821	1.16615e-16	NA
OJEPCDOL_00434	28	79	32	0	0	0	8.16222	5.60128e-09	nylB'
OJEPCDOL_00435	1131	1251	743	0	0	0	12.6746	6.32992e-25	allS
OJEPCDOL_00436	585	550	449	649	665	663	-0.0967511	0.619618	dmlR_4
OJEPCDOL_00437	1654	1435	1299	1937	1737	1896	-0.117886	0.544654	purR_1
OJEPCDOL_00438	532	511	542	428	456	460	0.476162	0.012227	rbsC_1
OJEPCDOL_00439	670	418	628	489	454	365	0.637979	0.0333419	rbsA_1
OJEPCDOL_00440	871	702	967	468	461	347	1.23907	8.29718e-07	rbsB_1
OJEPCDOL_00441	1559	1341	1767	786	817	644	1.3009	4.24946e-09	eltD
OJEPCDOL_00442	444	494	445	388	540	758	-0.042839	0.89733	tsaR_1
OJEPCDOL_00443	105	103	87	69	109	90	0.369209	0.292187	hipO_1
OJEPCDOL_00444	141	174	163	150	217	174	0.0567351	0.86972	argT_1
OJEPCDOL_00445	10590	15192	10805	12683	15639	18657	-0.135961	0.509625	NA
OJEPCDOL_00446	840	983	820	1166	1269	1236	-0.247901	0.0902646	yeeA
OJEPCDOL_00447	2437	2666	2596	2276	3537	3329	-0.00446736	0.98967	amiD_1
OJEPCDOL_00448	2634	3160	2334	2712	2857	2805	0.175796	0.184051	prtR
OJEPCDOL_00449	620	607	457	785	840	736	-0.269588	0.142544	lgrD
OJEPCDOL_00450	116	72	78	112	112	111	-0.100195	0.813539	NA
OJEPCDOL_00451	71	47	45	55	73	66	-0.0190657	0.975429	holE_2
OJEPCDOL_00452	1481	2109	1449	2226	2556	2585	-0.330107	0.0379179	sbcB
OJEPCDOL_00453	2275	1368	1337	1974	2192	2142	-0.11011	0.705067	plaP
OJEPCDOL_00454	5919	19160	17264	18332	12843	11729	0.203779	0.798984	puuA_1
OJEPCDOL_00455	1099	2457	2152	3018	1970	1623	0.00329031	0.999001	puuR_1
OJEPCDOL_00456	550	909	805	1152	742	636	0.054632	0.893982	puuB_1
OJEPCDOL_00457	253	303	328	401	468	463	-0.348867	0.150467	rbsA_2
OJEPCDOL_00458	150	171	164	173	207	256	-0.152004	0.616383	rbsC_2
OJEPCDOL_00459	224	332	210	271	384	424	-0.27402	0.315946	cirA
OJEPCDOL_00460	92	109	84	119	155	178	-0.436765	0.147692	NA
OJEPCDOL_00461	206	296	230	604	699	623	-1.17287	1.77786e-10	fepC_1
OJEPCDOL_00462	349	435	323	1189	829	908	-1.19205	1.39125e-08	hmuU_1
OJEPCDOL_00463	401	325	380	520	452	516	-0.188926	0.471046	dosC_1
OJEPCDOL_00464	12683	10138	8891	9108	9827	9404	0.38868	0.0198729	lysP
OJEPCDOL_00465	1642	1974	1673	1547	1839	2278	0.135393	0.500118	cysL_1
OJEPCDOL_00466	1218	1075	871	866	1041	1186	0.261409	0.173639	NA
OJEPCDOL_00467	218	260	241	449	583	565	-0.916009	1.60898e-06	NA
OJEPCDOL_00468	3457	4197	3169	4414	5096	4696	-0.171184	0.210521	nfo
OJEPCDOL_00469	233	269	237	240	413	281	-0.10423	0.750256	fruA
OJEPCDOL_00470	55	58	50	90	117	87	-0.624591	0.0789169	lacC
OJEPCDOL_00471	79	43	95	116	137	143	-0.596074	0.18712	fruB
OJEPCDOL_00472	1305	1206	1114	559	793	792	0.995	6.53503e-09	rppH_1
OJEPCDOL_00473	6087	8223	4744	3276	3999	3935	0.97404	4.10103e-10	torY
OJEPCDOL_00474	12511	18201	9774	6820	9814	8963	0.868719	5.62798e-06	dmsA
OJEPCDOL_00475	247	209	248	301	263	272	-0.00972115	0.98046	setB
OJEPCDOL_00476	74	61	41	48	66	48	0.335758	0.476555	NA
OJEPCDOL_00477	365	437	245	585	464	577	-0.432456	0.0671524	mtr
OJEPCDOL_00478	1094	1159	1043	2110	2212	2352	-0.787374	1.44949e-10	yeiP
OJEPCDOL_00479	2712	2196	2411	1165	1433	1571	1.05685	2.08648e-09	uxuA
OJEPCDOL_00480	1848	1568	1468	1269	1676	1611	0.335681	0.0630816	por
OJEPCDOL_00481	9649	13091	8486	6498	10194	12037	0.344791	0.14583	ymdA
OJEPCDOL_00482	2649	2851	2119	3971	4319	4436	-0.519581	2.55786e-06	yeiR
OJEPCDOL_00483	626	700	434	1033	946	1004	-0.553197	0.00169177	lpxT
OJEPCDOL_00484	16650	19486	14883	22509	23192	25281	-0.254457	0.0216208	mepS_1
OJEPCDOL_00485	887	1002	628	829	778	912	0.209631	0.277282	nicS
OJEPCDOL_00486	2235	2214	1668	1452	1407	1453	0.722599	5.53915e-08	pdeN
OJEPCDOL_00487	3081	3103	2362	3137	3768	3747	-0.0943714	0.544401	appA_2
OJEPCDOL_00488	1307	1554	1123	1364	1363	1332	0.189425	0.210886	yejB
OJEPCDOL_00489	535	550	512	614	442	486	0.27372	0.26518	yejE
OJEPCDOL_00490	2140	2695	1952	2485	2715	2916	-0.0375249	0.818707	yejF
OJEPCDOL_00491	721	756	502	1133	569	662	-0.0614462	0.87767	yejG
OJEPCDOL_00492	515	500	457	901	771	841	-0.545741	0.00186802	bcr_1
OJEPCDOL_00493	773	853	605	1193	1139	1275	-0.476309	0.000994922	rsuA
OJEPCDOL_00494	1800	1968	1415	2706	2688	2753	-0.436018	0.000554995	radD
OJEPCDOL_00495	4339	3795	2363	5987	4635	5104	-0.380322	0.109443	rplY
OJEPCDOL_00496	2685	2772	2215	3489	3688	3890	-0.304533	0.00868287	yejK
OJEPCDOL_00497	4197	4585	2652	5213	4200	4614	-0.0946585	0.693803	yejM
OJEPCDOL_00498	27	31	7	38	16	26	-0.136093	0.88448	NA
OJEPCDOL_00499	709	925	697	893	1058	1270	-0.239666	0.214294	dinI_1
OJEPCDOL_00500	1576	1721	1473	1261	1538	1407	0.410576	0.00264937	NA
OJEPCDOL_00501	183	282	181	236	325	253	-0.118793	0.699281	NA
OJEPCDOL_00502	969	1032	821	287	354	348	1.73867	5.53545e-35	NA
OJEPCDOL_00503	1910	2412	1578	0	0	0	13.5964	8.5422e-29	NA
OJEPCDOL_00504	191	181	177	0	0	0	10.1913	5.45344e-16	NA
OJEPCDOL_00505	117	175	102	0	0	0	9.68669	3.25296e-14	NA
OJEPCDOL_00506	73	61	43	0	0	0	8.54145	1.43062e-10	NA
OJEPCDOL_00507	588	629	487	701	809	650	-0.122115	0.550416	NA
OJEPCDOL_00508	144	172	197	224	247	258	-0.262258	0.379877	NA
OJEPCDOL_00509	617	814	719	582	797	739	0.256386	0.233381	NA
OJEPCDOL_00510	181	232	179	306	306	409	-0.560327	0.0121244	NA
OJEPCDOL_00511	76	114	119	134	189	136	-0.330304	0.387982	NA
OJEPCDOL_00512	85	71	64	127	145	80	-0.45753	0.266733	rrrD_1
OJEPCDOL_00513	14	13	27	35	34	57	-0.94699	0.15025	NA
OJEPCDOL_00514	110	102	85	171	150	156	-0.462568	0.107625	NA
OJEPCDOL_00515	1243	1244	876	1232	1007	1112	0.216557	0.284733	NA
OJEPCDOL_00516	618	683	501	591	474	467	0.445711	0.0294116	NA
OJEPCDOL_00517	839	978	656	798	649	643	0.449887	0.0230124	NA
OJEPCDOL_00518	108769	129455	119132	71075	91112	116293	0.601892	0.0013627	osmE
OJEPCDOL_00519	213	237	243	315	324	399	-0.343556	0.154062	NA
OJEPCDOL_00520	756	806	734	663	661	769	0.365099	0.0230378	mtrR_1
OJEPCDOL_00521	449	563	505	764	863	1005	-0.560296	0.0017968	fosB_1
OJEPCDOL_00522	16977	13535	16849	75287	126904	84562	-2.34647	4.17261e-26	ompC
OJEPCDOL_00523	62	35	18	121	169	134	-1.67222	0.00012068	NA
OJEPCDOL_00524	1577	1816	1286	1914	1805	2034	-0.0818419	0.619254	ybjJ
OJEPCDOL_00525	8035	8857	5752	9317	7631	8861	0.0190091	0.93376	rcsD
OJEPCDOL_00526	13105	15985	11810	13855	16588	17413	-0.00328748	0.987628	rcsB_2
OJEPCDOL_00527	2054	2230	1261	2620	2264	2678	-0.244687	0.257555	rcsC
OJEPCDOL_00528	16538	20022	15439	26105	30465	29759	-0.507591	4.12428e-06	gyrA
OJEPCDOL_00529	2740	3139	2653	5048	5232	5916	-0.696096	2.09166e-09	ubiG
OJEPCDOL_00530	22116	22263	18269	15232	16013	15991	0.631631	1.23182e-09	nrdA
OJEPCDOL_00531	5940	5447	5022	3866	4530	4966	0.531237	0.000155914	nrdB
OJEPCDOL_00532	710	628	568	387	433	544	0.716976	0.000131175	ycbX_1
OJEPCDOL_00533	917	1722	1274	0	0	2	11.1568	4.40287e-25	hokA
OJEPCDOL_00534	4316	3596	3431	3889	4346	4141	0.106432	0.567479	pncC_1
OJEPCDOL_00535	4305	2469	3172	2405	2255	2562	0.705134	0.0038601	tyrP_1
OJEPCDOL_00536	3781	4498	2922	3386	5022	4639	-0.00123519	0.998616	NA
OJEPCDOL_00537	263174	272440	230648	113368	144755	141184	1.17114	9.93242e-24	katA
OJEPCDOL_00538	4725	6761	4551	6271	7472	7778	-0.206391	0.225735	menE
OJEPCDOL_00539	5643	7958	5031	6911	8329	8599	-0.141117	0.439119	menC
OJEPCDOL_00540	6106	8472	5174	6713	9229	9591	-0.154575	0.463279	menB
OJEPCDOL_00541	2814	3567	2412	2892	3586	3472	0.0394335	0.82828	menH
OJEPCDOL_00542	5746	7424	5075	6546	7396	7155	0.00642936	0.975072	menD
OJEPCDOL_00543	18777	18945	18171	10369	13203	12344	0.875203	7.19722e-11	ndvB
OJEPCDOL_00544	18614	17594	18307	13406	14156	20531	0.426448	0.0351333	elaB
OJEPCDOL_00545	303	313	323	321	438	565	-0.248058	0.382175	idnD
OJEPCDOL_00546	258	350	245	436	337	391	-0.236581	0.34695	idnO
OJEPCDOL_00547	1446	1417	1113	1524	1564	1559	-0.00382857	0.986676	gntR_1
OJEPCDOL_00548	115	140	110	115	129	158	0.0880705	0.793907	ycdZ
OJEPCDOL_00549	253	262	180	336	282	250	-0.112672	0.707976	NA
OJEPCDOL_00550	357	352	282	302	218	442	0.270619	0.406647	gltC_2
OJEPCDOL_00551	6079	7974	5591	12534	13096	12733	-0.750151	9.07443e-10	nuoN
OJEPCDOL_00552	6419	7888	5839	12286	13218	12531	-0.698071	4.13304e-10	nuoM
OJEPCDOL_00553	7682	10380	7054	13737	16581	13916	-0.601825	4.37715e-05	nuoL
OJEPCDOL_00554	1623	2148	1394	3217	2998	2839	-0.602012	0.000160464	nuoK
OJEPCDOL_00555	3496	5147	3623	7636	7875	7425	-0.687938	6.32879e-06	nuoJ
OJEPCDOL_00556	3169	4458	3492	6158	6688	6316	-0.562454	0.000155914	nuoI
OJEPCDOL_00557	6134	7887	5410	11877	12909	12294	-0.717445	3.41379e-09	nuoH
OJEPCDOL_00558	22385	27496	20311	42263	48528	45576	-0.73799	1.78047e-11	nuoG
OJEPCDOL_00559	9744	12396	9056	21393	24788	22975	-0.928907	1.25378e-15	nuoF
OJEPCDOL_00560	5419	6338	4638	10453	10752	10754	-0.745141	1.6462e-12	nuoE
OJEPCDOL_00561	14604	17541	13279	31447	31384	30435	-0.819524	2.40146e-13	nuoC
OJEPCDOL_00562	8769	10445	7767	15542	15992	15384	-0.580194	1.88371e-07	nuoB
OJEPCDOL_00563	5109	5741	3471	9141	7301	7437	-0.537003	0.0051887	ndhC
OJEPCDOL_00564	3329	3580	2614	5531	5929	5807	-0.640293	9.57803e-09	oxyR_1
OJEPCDOL_00565	1082	1321	1117	1511	2308	2372	-0.57809	0.00282608	alaA
OJEPCDOL_00566	1174	1356	1101	1753	2256	2307	-0.568976	6.18138e-05	yfbR_1
OJEPCDOL_00567	1303	1556	1266	1993	2289	2457	-0.480091	0.000238231	NA
OJEPCDOL_00568	2805	2584	2177	3775	4187	4940	-0.54014	0.000192179	hxpA
OJEPCDOL_00569	2585	2775	2115	4273	5579	5810	-0.840451	4.66276e-10	NA
OJEPCDOL_00570	901	990	795	464	564	587	0.961343	6.21701e-12	NA
OJEPCDOL_00571	9	6	7	5	2	3	1.36257	0.287708	NA
OJEPCDOL_00572	2	1	2	5	1	3	-0.614238	0.776655	NA
OJEPCDOL_00573	744	828	675	602	772	849	0.246169	0.178856	dkgB
OJEPCDOL_00574	1431	1541	1267	1077	1147	1120	0.566714	3.15343e-06	dmlR_5
OJEPCDOL_00575	61	84	60	55	56	84	0.296587	0.487187	ydhP_1
OJEPCDOL_00576	1092	1177	1054	1088	1416	1580	-0.0607676	0.778093	NA
OJEPCDOL_00577	16558	20168	13877	29012	26619	25288	-0.467095	0.0014561	mltD
OJEPCDOL_00578	2452	3388	2365	2820	3234	2970	0.0795211	0.659107	gloB
OJEPCDOL_00579	668	936	637	881	1114	955	-0.179687	0.372774	NA
OJEPCDOL_00580	1401	1571	1230	1212	1497	1562	0.203339	0.182294	rnhA
OJEPCDOL_00581	4661	5092	4019	4579	5257	5447	0.0751902	0.578266	dnaQ
OJEPCDOL_00582	116	132	98	139	103	114	0.172399	0.621237	NA
OJEPCDOL_00583	34	19	20	61	57	65	-1.09583	0.021844	fpvA
OJEPCDOL_00584	174	141	123	156	123	131	0.315774	0.32444	NA
OJEPCDOL_00585	1107	1039	1054	1066	1028	1019	0.272963	0.132159	fecR_1
OJEPCDOL_00586	3813	4313	3365	3050	2882	3306	0.536674	5.85077e-06	hxuA
OJEPCDOL_00587	85	62	62	46	70	102	0.184938	0.715106	bamA_1
OJEPCDOL_00588	74	79	55	58	66	106	0.0815655	0.866446	tolQ_1
OJEPCDOL_00589	16	2	3	7	13	8	-0.18267	0.903093	exbD_1
OJEPCDOL_00590	18	14	21	15	38	29	-0.366971	0.635502	NA
OJEPCDOL_00591	116	154	127	186	166	199	-0.248287	0.388522	NA
OJEPCDOL_00592	41	57	34	47	36	50	0.198239	0.70591	NA
OJEPCDOL_00593	90	123	105	153	159	123	-0.229153	0.506076	NA
OJEPCDOL_00594	83	127	78	129	112	141	-0.196523	0.58374	NA
OJEPCDOL_00595	312	266	229	345	278	369	-0.0732857	0.802476	NA
OJEPCDOL_00596	657	823	644	582	629	783	0.318336	0.0805888	pucI
OJEPCDOL_00597	501	609	586	1211	1242	1218	-0.881134	9.83454e-08	rspR_1
OJEPCDOL_00598	186	290	303	700	745	724	-1.23716	2.38071e-07	hyuA
OJEPCDOL_00599	393	551	486	889	1078	1280	-0.946481	1.47894e-06	NA
OJEPCDOL_00600	461	491	322	545	602	475	-0.138024	0.568619	iutA
OJEPCDOL_00601	188	181	144	218	234	189	-0.101715	0.731078	iucD_1
OJEPCDOL_00602	153	173	101	351	221	123	-0.519252	0.265638	iucC
OJEPCDOL_00603	102	113	117	253	133	128	-0.41261	0.345312	iucB
OJEPCDOL_00604	178	238	90	373	231	131	-0.37614	0.47384	iucA
OJEPCDOL_00605	204	256	145	270	246	383	-0.35981	0.217393	NA
OJEPCDOL_00606	187	152	117	356	252	207	-0.631477	0.0596217	viuB_2
OJEPCDOL_00607	49	40	63	96	94	64	-0.493693	0.304507	NA
OJEPCDOL_00608	182	245	226	296	203	216	0.0913969	0.802135	atzE
OJEPCDOL_00609	66	81	72	36	37	13	1.56516	0.00164695	NA
OJEPCDOL_00610	159	132	176	195	140	192	0.0704265	0.86141	hpxW
OJEPCDOL_00611	905	1217	883	841	1081	1112	0.209986	0.262829	hexR_1
OJEPCDOL_00612	84	117	98	136	173	127	-0.318501	0.342179	fliY_2
OJEPCDOL_00613	12	56	4	42	48	50	-0.828845	0.359252	glnM_1
OJEPCDOL_00614	49	42	43	43	56	54	0.0454067	0.93376	yecS_2
OJEPCDOL_00615	292	326	223	128	278	206	0.684267	0.0256571	glnQ_1
OJEPCDOL_00616	648	707	728	728	962	1123	-0.187315	0.438929	pucG
OJEPCDOL_00617	546	723	633	793	911	938	-0.242333	0.209516	hyuC_1
OJEPCDOL_00618	347	318	261	263	402	381	0.0555047	0.849839	NA
OJEPCDOL_00619	597	558	515	498	541	723	0.158918	0.491707	hiuH
OJEPCDOL_00620	3067	3380	2801	2106	2885	3001	0.44316	0.00460151	yafV
OJEPCDOL_00621	2248	2204	1810	1658	2122	2343	0.263296	0.118258	ybdL_1
OJEPCDOL_00622	1160	1423	905	876	1240	1131	0.319898	0.0938444	mtnB
OJEPCDOL_00623	769	1031	638	808	1194	1402	-0.260802	0.295985	mtnC
OJEPCDOL_00624	669	724	436	599	996	977	-0.272988	0.302476	mtnD_1
OJEPCDOL_00625	662	583	489	393	593	611	0.352362	0.128702	mtnA
OJEPCDOL_00626	723	791	636	508	786	749	0.305273	0.147287	mtnK
OJEPCDOL_00627	6769	6523	22192	6840	5146	4443	1.41366	0.127186	fadE
OJEPCDOL_00628	10018	13055	10261	12032	13824	15053	-0.0685262	0.683302	gmhA
OJEPCDOL_00629	2373	3044	2288	3499	3981	3939	-0.34548	0.00797544	yafJ
OJEPCDOL_00630	5892	6510	4448	8561	8617	9437	-0.444412	0.00038729	NA
OJEPCDOL_00631	6215	7754	5853	9235	10539	9945	-0.362881	0.00281776	nqrA
OJEPCDOL_00632	4994	6088	5370	7112	7912	7722	-0.236738	0.104724	nqrB
OJEPCDOL_00633	4643	5828	4309	6514	6658	7154	-0.239833	0.0587039	nqrC
OJEPCDOL_00634	2743	3648	2633	3716	3994	4127	-0.17227	0.244911	nqrD
OJEPCDOL_00635	1651	2393	1748	2326	2605	2490	-0.137847	0.456251	nqrE
OJEPCDOL_00636	6601	8280	6378	9384	10936	10728	-0.322545	0.00965478	nqrF
OJEPCDOL_00637	4414	5253	4041	6997	6587	6999	-0.366896	0.00309136	apbE_1
OJEPCDOL_00638	297	450	325	332	343	300	0.35283	0.133935	NA
OJEPCDOL_00639	588	671	482	942	1266	1094	-0.702237	1.11786e-05	NA
OJEPCDOL_00640	582	657	442	686	766	767	-0.184375	0.297253	NA
OJEPCDOL_00641	1331	1431	1403	899	1056	864	0.797272	1.52612e-06	dinB_1
OJEPCDOL_00642	16631	17791	14464	16291	18390	17575	0.128874	0.287266	pepD
OJEPCDOL_00643	1570	1174	957	2014	2149	2327	-0.585982	0.00247426	gpt
OJEPCDOL_00644	3834	4726	3370	4574	5606	6100	-0.225908	0.138617	NA
OJEPCDOL_00645	8633	10003	8259	12276	6126	6172	0.334079	0.318887	crl
OJEPCDOL_00646	4073	4417	3332	4313	4244	4494	0.0765863	0.586608	proB
OJEPCDOL_00647	5399	5501	4575	6752	7297	7847	-0.273531	0.0182584	proA
OJEPCDOL_00648	1641	1543	1203	2099	2092	2162	-0.313731	0.0338096	NA
OJEPCDOL_00649	835	880	719	712	1133	1280	-0.124274	0.636447	rluA_1
OJEPCDOL_00650	21	27	21	30	22	14	0.27226	0.715106	NA
OJEPCDOL_00651	691	934	463	609	649	691	0.299451	0.203595	yodB_1
OJEPCDOL_00652	15231	12846	13967	9434	12442	11752	0.566328	0.00110529	dppA_1
OJEPCDOL_00653	1338	1326	1140	1073	1441	1350	0.20889	0.226469	NA
OJEPCDOL_00654	638	689	528	572	703	659	0.16337	0.35116	ytcD
OJEPCDOL_00655	1344	1432	1278	1001	1394	1274	0.378414	0.024111	ywrO_1
OJEPCDOL_00656	2170	2511	2480	1624	1791	2243	0.581649	0.00105424	NA
OJEPCDOL_00657	1909	2220	1547	2228	2467	2358	-0.0969544	0.524245	NA
OJEPCDOL_00658	2001	2348	1565	1769	1942	2316	0.190587	0.261517	dsbA_1
OJEPCDOL_00659	307	344	208	377	358	459	-0.26308	0.274054	phoC_2
OJEPCDOL_00660	402	331	262	558	442	582	-0.449373	0.058509	leuE_1
OJEPCDOL_00661	715	714	560	604	686	733	0.200425	0.238951	ada
OJEPCDOL_00662	392	329	310	230	378	395	0.280926	0.32712	NA
OJEPCDOL_00663	593	562	434	475	473	503	0.351868	0.0467117	tehB
OJEPCDOL_00664	2439	2163	1898	2211	2080	2204	0.226538	0.171445	NA
OJEPCDOL_00665	3943	2166	3230	1884	1546	1663	1.12109	1.84633e-05	ipdC
OJEPCDOL_00666	886	741	556	785	572	620	0.353554	0.165466	pagP
OJEPCDOL_00667	3036	2717	3097	2638	2734	2734	0.368885	0.0424082	NA
OJEPCDOL_00668	598	571	446	554	579	713	0.0323212	0.88932	NA
OJEPCDOL_00669	3863	3428	2894	3914	4034	4452	-0.0573478	0.748998	NA
OJEPCDOL_00670	611	1112	738	631	737	709	0.460294	0.0460242	srlR_1
OJEPCDOL_00671	850	1095	985	906	1038	1208	0.130422	0.542116	NA
OJEPCDOL_00672	2618	3679	2884	3369	4164	4166	-0.122474	0.516648	dmlR_6
OJEPCDOL_00673	456	551	434	654	691	640	-0.240499	0.170662	yhhW_2
OJEPCDOL_00674	302	417	261	335	372	388	0.0533851	0.83372	NA
OJEPCDOL_00675	1093	1277	1199	889	1204	1282	0.32082	0.103629	NA
OJEPCDOL_00676	4075	3902	3277	3671	3057	3778	0.32249	0.0478143	NA
OJEPCDOL_00677	14859	15528	13548	8521	11511	10986	0.735825	4.88527e-08	NA
OJEPCDOL_00678	4777	3912	3615	4781	5702	5115	-0.111395	0.56845	NA
OJEPCDOL_00679	785	917	760	635	750	636	0.510187	0.00124602	NA
OJEPCDOL_00680	495	642	473	440	571	575	0.246051	0.21083	ycgJ
OJEPCDOL_00681	47388	47582	52381	29360	36352	39214	0.737606	1.2512e-05	aqpZ
OJEPCDOL_00682	13	25	7	22	7	13	0.259489	0.807372	NA
OJEPCDOL_00683	3253	2797	2699	2678	3033	2834	0.267034	0.103919	NA
OJEPCDOL_00684	3588	2699	2946	2367	2591	3113	0.436876	0.0274804	NA
OJEPCDOL_00685	622	491	586	818	731	763	-0.205002	0.410315	ydgH_1
OJEPCDOL_00686	479	430	433	370	499	499	0.212371	0.353495	NA
OJEPCDOL_00687	496	529	434	501	569	671	-0.0257896	0.908442	NA
OJEPCDOL_00688	60	122	107	199	178	223	-0.823338	0.0161627	NA
OJEPCDOL_00689	72	106	55	293	201	221	-1.42288	3.34569e-06	fhuA_1
OJEPCDOL_00690	135	84	70	301	244	238	-1.22234	9.62218e-05	NA
OJEPCDOL_00691	124	81	93	196	214	154	-0.68788	0.037786	aroL
OJEPCDOL_00692	126	140	148	164	185	222	-0.221917	0.471799	iolS_2
OJEPCDOL_00693	1970	2346	2121	2403	2786	3019	-0.115826	0.510162	NA
OJEPCDOL_00694	832	903	950	728	668	796	0.53154	0.00505276	nimR_1
OJEPCDOL_00695	138	172	90	111	87	86	0.690558	0.0372143	NA
OJEPCDOL_00696	4734	4937	4647	8277	3118	5738	-0.0431469	0.921195	yaiA
OJEPCDOL_00697	3865	4008	3548	4408	3365	5171	0.0485164	0.844646	ppnP
OJEPCDOL_00698	1707	1727	1319	2077	2086	2216	-0.204071	0.148647	rdgC
OJEPCDOL_00699	1858	1578	1335	1388	1587	1797	0.229176	0.216548	cckA
OJEPCDOL_00700	1104	332	648	523	421	491	0.78772	0.0592338	rbsA_3
OJEPCDOL_00701	630	155	322	317	227	270	0.688315	0.170569	rbsC_3
OJEPCDOL_00702	3831	883	1817	1364	1606	1485	0.803656	0.298171	rbsB_2
OJEPCDOL_00703	911	364	521	523	481	440	0.553085	0.137923	NA
OJEPCDOL_00704	1261	1132	1054	1363	1182	1087	0.148454	0.504322	ompR_1
OJEPCDOL_00705	2631	2516	2328	2545	2745	2955	0.0912797	0.569673	mak
OJEPCDOL_00706	948	1006	725	846	1069	849	0.173051	0.374392	licT
OJEPCDOL_00707	2352	2450	2116	4329	4362	4260	-0.67895	8.2237e-09	sbcC
OJEPCDOL_00708	743	761	513	1157	1095	1184	-0.555319	0.000606759	sbcD
OJEPCDOL_00709	4969	4518	3738	2793	2591	2843	0.907528	2.65367e-11	phoB
OJEPCDOL_00710	5343	4426	3481	3738	3711	4326	0.392793	0.0248759	phoR
OJEPCDOL_00711	2011	2145	1582	2509	2632	3044	-0.290978	0.0323469	pstS_1
OJEPCDOL_00712	823	1199	795	1097	1200	1335	-0.150023	0.449976	brnQ_1
OJEPCDOL_00713	208	359	239	516	543	677	-0.888322	8.21711e-05	proY_1
OJEPCDOL_00714	987	1138	792	1386	1260	1241	-0.202256	0.256305	yddM
OJEPCDOL_00715	580	707	478	1031	844	753	-0.368563	0.100247	higB_1
OJEPCDOL_00716	277	422	262	500	471	404	-0.311787	0.217267	NA
OJEPCDOL_00717	3509	3425	3007	4158	4426	3921	-0.105084	0.52249	ybdG
OJEPCDOL_00718	603	753	583	984	991	929	-0.36301	0.0236353	malZ
OJEPCDOL_00719	14491	15868	15362	12134	13236	12280	0.51446	0.000243166	ggt_1
OJEPCDOL_00720	34541	54859	35088	29019	38326	39188	0.441849	0.0191327	ahpC
OJEPCDOL_00721	606	915	613	1177	1389	1410	-0.68029	6.88922e-05	acpH
OJEPCDOL_00722	615	609	408	1964	1927	2057	-1.65202	1.03558e-28	queA
OJEPCDOL_00723	4103	4520	3045	4997	5104	4818	-0.142721	0.371401	tgt
OJEPCDOL_00724	7744	10395	7378	8541	10516	9301	0.0664175	0.710716	yajC
OJEPCDOL_00725	10393	11980	8843	15689	17113	16091	-0.428747	0.000104301	secD
OJEPCDOL_00726	5597	7055	5080	7872	7940	8150	-0.21733	0.0984928	secF
OJEPCDOL_00727	12080	13994	12891	8178	11553	12583	0.511122	0.00440927	yajI
OJEPCDOL_00728	2591	3341	2330	3266	3174	3424	-0.0402951	0.815857	nrdR
OJEPCDOL_00729	3270	4262	3228	4465	4530	5052	-0.162669	0.275726	ribD
OJEPCDOL_00730	3548	4196	3384	5257	5584	5506	-0.330812	0.00460103	ribE
OJEPCDOL_00731	1029	1222	841	1500	1322	1458	-0.256379	0.126359	nusB
OJEPCDOL_00732	1223	1520	1029	2140	2327	2824	-0.731686	6.00862e-07	thiL
OJEPCDOL_00733	819	924	783	827	1124	1144	-0.0601065	0.778149	pgpA
OJEPCDOL_00734	10099	8667	8217	5380	6791	6431	0.771731	1.54491e-07	iolS_3
OJEPCDOL_00735	6470	7736	6264	10721	10835	11791	-0.479114	2.28478e-05	dxs_1
OJEPCDOL_00736	4293	4326	3318	5117	5413	5706	-0.222037	0.0792282	ispA
OJEPCDOL_00737	2488	2766	1974	2974	3073	3217	-0.140564	0.30563	xseB
OJEPCDOL_00738	1997	1809	1409	3345	3624	3367	-0.766555	7.11079e-08	thiI
OJEPCDOL_00739	526	905	606	486	682	514	0.492562	0.0457296	cdiA
OJEPCDOL_00740	227	281	192	175	228	188	0.461705	0.0487342	shlB_1
OJEPCDOL_00741	1003	1007	1051	992	1033	965	0.270175	0.150652	yajL
OJEPCDOL_00742	2512	2849	2108	2730	2624	2717	0.105533	0.476195	panE
OJEPCDOL_00743	5154	5561	4355	5797	7351	6634	-0.167676	0.241065	NA
OJEPCDOL_00744	933	946	671	811	1015	1049	0.0484851	0.81744	NA
OJEPCDOL_00745	4916	5052	3739	4495	5157	5014	0.122816	0.388232	NA
OJEPCDOL_00746	777	918	629	1268	1165	1354	-0.489651	0.00127129	yajR
OJEPCDOL_00747	12979	15554	11959	18040	17181	17272	-0.155781	0.266733	cyoE
OJEPCDOL_00748	9875	11877	8940	15123	14907	14548	-0.32062	0.0101418	cyoD
OJEPCDOL_00749	20822	24093	19868	28590	30426	27917	-0.200329	0.127811	cyoC
OJEPCDOL_00750	79004	89554	71126	108815	115562	106090	-0.241791	0.0461976	cyoB
OJEPCDOL_00751	60187	66438	49269	78171	76911	71345	-0.148715	0.309781	cyoA
OJEPCDOL_00752	2134	2131	1671	3540	3143	3312	-0.533495	0.00017728	ampG
OJEPCDOL_00753	4298	5023	4082	6152	7740	7875	-0.470245	0.000282325	NA
OJEPCDOL_00754	14240	16952	11674	9320	11937	13253	0.534779	0.000319294	bolA
OJEPCDOL_00755	17502	19730	15293	27805	29688	28422	-0.488821	2.12602e-06	tig
OJEPCDOL_00756	11031	12309	9695	10426	12368	12069	0.14737	0.234633	clpP
OJEPCDOL_00757	24153	27543	23177	26175	32406	31689	-0.0395673	0.803853	clpX
OJEPCDOL_00758	13902	17802	13488	21170	24169	23560	-0.386094	0.00157411	lon
OJEPCDOL_00759	185167	239658	179584	127968	160487	162297	0.647979	7.04097e-07	hupB
OJEPCDOL_00760	12978	15299	12520	17401	20270	20072	-0.273785	0.0217556	ppiD
OJEPCDOL_00761	1051	1335	1156	763	1025	1256	0.456949	0.0301258	NA
OJEPCDOL_00762	3585	3049	5182	2698	2417	2587	0.881898	0.00112476	fadM
OJEPCDOL_00763	2247	2199	1947	2672	3053	3083	-0.231752	0.0883467	queC
OJEPCDOL_00764	1644	1752	1561	1594	1681	2067	0.125317	0.475245	sgrR_1
OJEPCDOL_00765	448	405	281	373	454	443	0.0554166	0.83392	cof
OJEPCDOL_00766	331	377	229	467	557	592	-0.571987	0.00338216	sbnA
OJEPCDOL_00767	431	565	308	1043	884	1063	-0.995235	3.98023e-07	decR
OJEPCDOL_00768	1391	2047	1322	2778	2800	2893	-0.620185	7.73109e-05	yheI
OJEPCDOL_00769	1523	1922	1267	2509	3157	3071	-0.673791	2.27278e-06	mdlB
OJEPCDOL_00770	21	14	0	21	20	8	-0.337108	0.813592	glnK
OJEPCDOL_00771	165	311	137	192	192	221	0.212867	0.556204	amtB
OJEPCDOL_00772	1190	1423	1037	1386	1793	1505	-0.139401	0.437886	tesB
OJEPCDOL_00773	197277	266718	210661	179009	220318	223945	0.342079	0.0233055	ybaY
OJEPCDOL_00774	2400	2681	2300	2328	2252	2521	0.283103	0.0334555	atl
OJEPCDOL_00775	1854	1701	1207	2162	2038	1906	-0.146614	0.483135	NA
OJEPCDOL_00776	334	186	135	266	139	119	0.51593	0.29741	NA
OJEPCDOL_00777	0	8	5	27	10	12	-1.72671	0.166875	NA
OJEPCDOL_00778	45	7	15	26	24	11	0.362268	0.730756	epsC
OJEPCDOL_00779	281	405	219	262	234	203	0.569652	0.0318287	pulD
OJEPCDOL_00780	227	228	220	189	218	239	0.298956	0.211679	epsE
OJEPCDOL_00781	87	87	33	66	82	43	0.302048	0.596794	epsF_1
OJEPCDOL_00782	103	110	162	108	181	136	0.0829441	0.861458	pulG
OJEPCDOL_00783	95	115	102	132	111	111	0.0413282	0.915664	gspH
OJEPCDOL_00784	17	49	37	35	34	29	0.28992	0.668962	xcpV
OJEPCDOL_00785	80	107	75	101	94	128	-0.0818181	0.83372	xcpW
OJEPCDOL_00786	137	91	61	108	143	122	-0.15106	0.73488	gspK
OJEPCDOL_00787	131	99	92	100	165	145	-0.11245	0.779715	epsL
OJEPCDOL_00788	26	68	25	59	53	70	-0.425802	0.461055	NA
OJEPCDOL_00789	394	337	281	328	359	323	0.226322	0.324276	outO_2
OJEPCDOL_00790	2349	2319	2515	2159	2630	2412	0.239023	0.207119	pulS
OJEPCDOL_00791	465	503	541	493	401	398	0.457347	0.0559614	gbpA_1
OJEPCDOL_00792	140	201	104	222	173	210	-0.244306	0.460572	yceJ_1
OJEPCDOL_00793	215	213	100	321	233	350	-0.578457	0.0825208	adeQ
OJEPCDOL_00794	115	82	85	411	371	356	-1.78526	1.74407e-13	ade2
OJEPCDOL_00795	547	835	496	715	602	840	0.00850867	0.98046	oxyR_2
OJEPCDOL_00796	1020	661	629	3042	1881	2087	-1.38531	1.96423e-07	ymoA
OJEPCDOL_00797	3574	2801	2756	8522	7683	8678	-1.21537	5.86955e-14	tomB
OJEPCDOL_00798	339	394	193	1115	1288	1047	-1.69893	1.44609e-15	NA
OJEPCDOL_00799	37	19	5	61	75	46	-1.38787	0.0429107	znuC_1
OJEPCDOL_00800	24	15	12	32	27	29	-0.569018	0.39926	mntB_1
OJEPCDOL_00801	106	98	87	258	260	358	-1.35805	1.35274e-08	mntA
OJEPCDOL_00802	101	126	102	209	247	222	-0.818273	0.000448329	ykgO
OJEPCDOL_00803	211	274	206	592	486	511	-0.986149	7.5257e-07	rpmE2
OJEPCDOL_00804	38336	36778	32155	72769	87749	80301	-0.937158	2.86786e-15	acrB_1
OJEPCDOL_00805	22430	21596	19795	47083	51919	48480	-0.978064	7.99664e-17	acrA
OJEPCDOL_00806	1707	1860	1452	1825	2019	2013	0.000348572	0.999348	acrR
OJEPCDOL_00807	1555	1534	1233	1425	1791	1869	-0.00633067	0.978385	ychN
OJEPCDOL_00808	1523	1814	967	1934	1682	1779	-0.12811	0.596794	mscK_1
OJEPCDOL_00809	824	600	459	520	340	465	0.719765	0.00906444	NA
OJEPCDOL_00810	762	669	553	784	772	719	0.0235988	0.922061	priC
OJEPCDOL_00811	954	1377	981	1397	1532	1508	-0.203531	0.257186	ybaN
OJEPCDOL_00812	1403	1376	1357	2123	2209	2435	-0.474389	0.00113353	apt
OJEPCDOL_00813	6738	8146	5855	10721	10133	10772	-0.392999	0.00157674	dnaX
OJEPCDOL_00814	2671	3451	2793	5410	5395	6061	-0.694311	1.13442e-07	ybaB
OJEPCDOL_00815	2700	3291	2437	4052	4342	4530	-0.396214	0.000600437	recR
OJEPCDOL_00816	2377	3940	2598	6374	7144	6278	-0.938757	1.19801e-07	htpG
OJEPCDOL_00817	6789	8470	6030	9496	9148	9668	-0.195609	0.156199	adk
OJEPCDOL_00818	1330	1306	953	978	1497	1439	0.101114	0.668335	cdaR
OJEPCDOL_00819	849	703	704	865	781	919	0.0476732	0.844459	ygbN
OJEPCDOL_00820	512	505	426	639	665	633	-0.200399	0.261903	garK
OJEPCDOL_00821	2497	3040	2160	3242	4085	3879	-0.321356	0.0213101	hemH
OJEPCDOL_00822	1112	1254	863	1448	1788	1801	-0.421996	0.00409848	gsk
OJEPCDOL_00823	4202	4841	3813	7712	7251	7068	-0.558052	1.19445e-05	ybaL
OJEPCDOL_00824	3035	2892	2505	3309	3443	3553	-0.0621238	0.688931	fsr
OJEPCDOL_00825	1476	1699	1220	2227	2427	2699	-0.521963	2.99947e-05	ushA
OJEPCDOL_00826	3875	4068	3428	3855	4640	4584	0.0272934	0.863637	dacC_1
OJEPCDOL_00827	1762	1774	1398	1910	2149	2201	-0.119183	0.415101	ybaK
OJEPCDOL_00828	1204	1770	1288	1805	2042	2081	-0.255023	0.14953	NA
OJEPCDOL_00829	1216	1586	1276	1698	1789	2145	-0.237966	0.163354	copA
OJEPCDOL_00830	2955	3723	3040	3682	4678	4932	-0.220965	0.182161	cueR
OJEPCDOL_00831	3794	4846	4179	3746	5332	5562	0.0452323	0.847983	ybbJ
OJEPCDOL_00832	8375	10859	8179	9145	11648	10924	0.0136703	0.944361	qmcA
OJEPCDOL_00833	5226	4064	4281	2873	3167	3044	0.816148	7.95862e-07	cfa_1
OJEPCDOL_00834	3428	4092	3376	4338	5138	5084	-0.189957	0.168444	ybbN
OJEPCDOL_00835	2416	3081	2400	3344	3478	3341	-0.142681	0.349464	phaB
OJEPCDOL_00836	2323	2559	1868	3156	2905	2789	-0.176937	0.28563	tesA
OJEPCDOL_00837	746	864	636	1036	1184	1050	-0.322897	0.0329558	lolD_1
OJEPCDOL_00838	2647	2769	2129	3306	3269	3305	-0.16952	0.215861	NA
OJEPCDOL_00839	2047	2949	1626	5073	4957	5319	-1.01043	1.21384e-09	purK
OJEPCDOL_00840	727	1292	642	2336	2204	2412	-1.18944	1.7401e-08	purE
OJEPCDOL_00841	1723	1815	1469	2425	2676	2717	-0.41767	0.000257333	lpxH
OJEPCDOL_00842	12542	14151	11664	14461	18257	18563	-0.188788	0.182161	ppiB
OJEPCDOL_00843	5149	5850	4203	8056	7386	7603	-0.386055	0.00395266	cysS
OJEPCDOL_00844	800	857	629	889	620	757	0.224114	0.341531	ybcJ
OJEPCDOL_00845	1068	1338	1182	1987	1927	2068	-0.508686	0.000843476	folD
OJEPCDOL_00846	27	39	15	208	242	170	-2.7399	2.43792e-15	NA
OJEPCDOL_00847	5	10	5	59	39	44	-2.6279	2.39596e-05	NA
OJEPCDOL_00848	380	569	458	782	765	968	-0.610514	0.00251316	NA
OJEPCDOL_00849	41	0	31	36	51	36	-0.477275	0.701306	NA
OJEPCDOL_00850	5151	5480	3883	6397	5777	5756	-0.0927852	0.602026	oatA_1
OJEPCDOL_00851	43	49	19	39	32	42	0.167663	0.793164	NA
OJEPCDOL_00852	964	880	571	321	350	472	1.29756	8.51193e-10	NA
OJEPCDOL_00853	2437	2511	2492	2406	3165	3208	0.00259809	0.993099	fldP
OJEPCDOL_00854	1546	1498	1415	1771	1721	2078	-0.087503	0.631858	dgcM
OJEPCDOL_00855	166	135	113	173	143	146	0.0606603	0.867822	NA
OJEPCDOL_00856	3065	3298	2222	2607	3325	3771	0.044362	0.836715	csp
OJEPCDOL_00857	2064	1706	1832	1512	1860	1775	0.363332	0.0487494	fosB_2
OJEPCDOL_00858	285	259	248	197	246	194	0.545747	0.0187878	glnQ_2
OJEPCDOL_00859	314	428	383	340	431	476	0.0880245	0.747462	yecS_3
OJEPCDOL_00860	59	65	58	45	56	60	0.409442	0.313202	NA
OJEPCDOL_00861	304	261	194	262	275	264	0.140634	0.599809	moxC
OJEPCDOL_00862	3271	1036	1487	441	470	435	2.34487	1.7918e-05	yxeP
OJEPCDOL_00863	48173	75122	38439	23074	9428	16606	1.90236	5.3226e-05	cspE_1
OJEPCDOL_00864	729	818	606	819	813	914	-0.0217535	0.909269	bcr_2
OJEPCDOL_00865	565	675	412	484	497	569	0.303551	0.120835	NA
OJEPCDOL_00866	17	24	16	26	12	21	0.156614	0.852083	NA
OJEPCDOL_00867	160	168	81	113	114	163	0.27442	0.476733	crcB
OJEPCDOL_00868	1799	1276	1030	2544	2508	2525	-0.664207	0.00146059	phnO
OJEPCDOL_00869	4212	4501	4642	7007	5779	9395	-0.489844	0.0243581	tatA_1
OJEPCDOL_00870	4898	5604	4394	7166	8292	9037	-0.491168	2.39437e-05	lipA
OJEPCDOL_00871	3144	3324	2314	3380	3814	3834	-0.111114	0.472675	lipB
OJEPCDOL_00872	2361	1936	1826	1959	1264	1951	0.469293	0.0512598	NA
OJEPCDOL_00873	3534	3524	2780	4743	4815	4758	-0.320299	0.0113823	dacA
OJEPCDOL_00874	6085	6561	5343	6623	7919	7874	-0.090043	0.508886	rlpA
OJEPCDOL_00875	1420	1434	1178	1685	1487	1579	-0.0158486	0.939527	mrdB
OJEPCDOL_00876	1899	2052	1303	2381	1632	1962	0.016916	0.955388	mrdA_1
OJEPCDOL_00877	1139	1350	894	1432	1617	1597	-0.242648	0.111753	rlmH
OJEPCDOL_00878	1824	2267	1608	2209	2347	2595	-0.108273	0.48152	rsfS
OJEPCDOL_00879	1240	1129	860	1168	1398	1465	-0.0960271	0.626456	nadD
OJEPCDOL_00880	2851	2433	2149	2461	2611	2920	0.125139	0.487825	holA
OJEPCDOL_00881	4610	4568	4032	6225	6486	6765	-0.331204	0.00552119	lptE
OJEPCDOL_00882	20557	21716	17774	26111	28578	27204	-0.223155	0.0486055	leuS
OJEPCDOL_00883	1216	1299	1610	1255	1761	1419	0.148519	0.593537	NA
OJEPCDOL_00884	1001	1291	1044	1471	1658	1487	-0.244249	0.140136	azoR_1
OJEPCDOL_00885	2122	2669	2172	5837	7750	7693	-1.38112	4.91106e-23	rihA
OJEPCDOL_00886	2397	2150	2596	2233	1829	1616	0.568203	0.0152193	glnQ_3
OJEPCDOL_00887	1145	1033	1189	1225	795	743	0.513735	0.0726813	gltK_1
OJEPCDOL_00888	2399	2400	2298	2329	1169	1026	0.859191	0.00868287	glnM_2
OJEPCDOL_00889	42812	36623	45805	29206	19439	16769	1.16931	7.74598e-06	gltI
OJEPCDOL_00890	1549	1479	1235	1784	1842	2115	-0.202357	0.185531	lnt
OJEPCDOL_00891	5702	5934	4729	6601	7317	7663	-0.17411	0.148421	corC
OJEPCDOL_00892	4393	4563	3795	5957	5260	5781	-0.192416	0.198127	ybeY
OJEPCDOL_00893	7698	7354	6770	9978	11327	10702	-0.321123	0.0149011	ybeZ
OJEPCDOL_00894	689	1117	663	600	899	879	0.269382	0.29063	NA
OJEPCDOL_00895	3398	4119	3030	3986	5138	4773	-0.175326	0.250079	miaB
OJEPCDOL_00896	1714	2185	1733	2163	2358	2458	-0.0843204	0.60041	ubiF
OJEPCDOL_00897	133	151	48	164	102	140	-0.11448	0.83372	NA
OJEPCDOL_00898	379	374	130	429	331	398	-0.209682	0.620025	NA
OJEPCDOL_00899	700	750	297	850	705	909	-0.307799	0.353495	NA
OJEPCDOL_00900	1077	1160	473	1240	1054	1324	-0.227721	0.483135	NA
OJEPCDOL_00901	1150	1209	504	1383	1007	1373	-0.206796	0.544733	NA
OJEPCDOL_00902	814	849	364	904	664	850	-0.0664476	0.859295	NA
OJEPCDOL_00903	4828	5840	4327	4793	5746	5284	0.143475	0.309584	asnB
OJEPCDOL_00904	16652	20370	15796	1872	2122	2641	3.22088	7.20787e-127	chiD
OJEPCDOL_00905	1680	1937	1575	1908	2351	2525	-0.156201	0.327706	nagD
OJEPCDOL_00906	3944	4687	3380	4014	4858	4761	0.0381123	0.811548	nagC
OJEPCDOL_00907	5314	5634	4140	4085	5194	5013	0.300688	0.0300385	nagA
OJEPCDOL_00908	4861	5284	3812	2438	3878	3874	0.681233	0.000229467	nagB
OJEPCDOL_00909	26843	25376	22759	14342	18887	17821	0.788266	5.82431e-09	nagE
OJEPCDOL_00910	7325	8058	6830	9730	11794	10162	-0.284893	0.0355564	glnS
OJEPCDOL_00911	229	274	240	134	95	71	1.52334	5.43446e-07	chiP
OJEPCDOL_00912	29	23	26	18	12	17	0.964659	0.134177	chiQ
OJEPCDOL_00913	466	556	435	294	454	301	0.698627	0.00218316	chb
OJEPCDOL_00914	14042	13215	10539	12087	12582	14014	0.190731	0.181617	fur
OJEPCDOL_00915	2679	3409	2706	5134	5390	5736	-0.662178	4.8194e-08	fldA
OJEPCDOL_00916	264	300	227	376	351	326	-0.196164	0.390403	ybfE
OJEPCDOL_00917	1564	1736	1357	2028	2312	2141	-0.254154	0.0508274	ybfF
OJEPCDOL_00918	3736	4030	2583	4906	4119	3909	-0.117876	0.597309	seqA
OJEPCDOL_00919	8814	10482	8666	11735	16055	14891	-0.379268	0.0111819	pgm
OJEPCDOL_00920	854	1484	866	872	1076	1196	0.239238	0.33237	yqjI
OJEPCDOL_00921	327	461	262	274	324	284	0.458295	0.0453017	NA
OJEPCDOL_00922	2585	2686	2335	2031	2389	2365	0.395056	0.0014806	kdpE
OJEPCDOL_00923	4792	4640	4164	3441	3922	3898	0.50292	3.65831e-05	kdpD
OJEPCDOL_00924	161	101	95	110	167	137	0.0192644	0.968777	kdpC
OJEPCDOL_00925	283	167	155	305	270	293	-0.296548	0.3789	kdpB
OJEPCDOL_00926	198	118	155	137	99	122	0.634243	0.078006	kdpA
OJEPCDOL_00927	5657	6416	6900	4937	8436	14109	-0.27149	0.46609	NA
OJEPCDOL_00928	3315	2899	2745	3161	3941	3714	-0.0371029	0.853621	NA
OJEPCDOL_00929	1852	1916	1622	2010	2685	2487	-0.183444	0.262829	phrB
OJEPCDOL_00930	1226	1579	1086	1345	1850	1932	-0.175293	0.375923	NA
OJEPCDOL_00931	3472	3375	3023	3396	4846	4879	-0.173965	0.361844	ybgI
OJEPCDOL_00932	1727	2513	1816	2295	2366	2617	-0.0454536	0.822271	ybgJ
OJEPCDOL_00933	1660	2387	1766	2129	2633	2733	-0.142191	0.464416	ybgK
OJEPCDOL_00934	1974	2511	2020	2307	2696	2576	0.00556127	0.979994	NA
OJEPCDOL_00935	1166	1616	1430	1543	1732	1742	-0.0201953	0.932782	NA
OJEPCDOL_00936	1824	2404	1998	1931	2166	2182	0.215844	0.184702	NA
OJEPCDOL_00937	2641	2761	2307	2428	2469	2584	0.268755	0.0263352	pcp_2
OJEPCDOL_00938	2480	2617	2230	1996	2549	2574	0.273182	0.0611129	nei
OJEPCDOL_00939	26021	45726	32637	54689	42328	36196	-0.145636	0.624448	gltA_1
OJEPCDOL_00940	3048	4535	2958	6542	4395	3302	-0.239792	0.468197	sdhC
OJEPCDOL_00941	8810	12640	8344	19608	13274	10081	-0.333039	0.27548	sdhD
OJEPCDOL_00942	35941	51207	37142	82413	62287	49508	-0.439217	0.07966	sdhA
OJEPCDOL_00943	21107	30161	23036	46433	35236	28113	-0.355073	0.171112	sdhB
OJEPCDOL_00944	84644	118250	94907	172578	157376	134219	-0.422754	0.0274669	sucA
OJEPCDOL_00945	33601	45570	37049	63836	58497	50434	-0.353392	0.0617028	sucB
OJEPCDOL_00946	18841	24364	19883	26148	27791	21593	-0.0389187	0.862399	sucC
OJEPCDOL_00947	24069	33525	28020	42392	37220	30719	-0.147487	0.542182	sucD
OJEPCDOL_00948	2782	3129	2510	4591	4221	3909	-0.376725	0.013176	yfkN
OJEPCDOL_00949	67517	81028	56048	82092	193071	177194	-0.912852	0.00062279	cydA_2
OJEPCDOL_00950	25486	32139	20716	41157	71961	66189	-0.972559	9.9725e-07	cydB
OJEPCDOL_00951	3925	5208	3275	5813	8426	8858	-0.677493	0.000182306	cydX
OJEPCDOL_00952	8107	10921	6583	9266	15482	13614	-0.366379	0.0961362	NA
OJEPCDOL_00953	1839	2250	1314	2859	2821	2405	-0.379845	0.0490162	ybgC
OJEPCDOL_00954	1954	2118	1564	3501	3078	3215	-0.5824	3.97262e-05	tolQ_2
OJEPCDOL_00955	624	775	511	1054	995	1144	-0.52784	0.000814113	tolR
OJEPCDOL_00956	2812	2991	1957	5342	3870	4037	-0.569264	0.00605706	tolA_1
OJEPCDOL_00957	28400	30794	25257	43969	38410	39591	-0.3102	0.0304771	tolB_1
OJEPCDOL_00958	23708	26574	20967	35773	38269	33225	-0.369961	0.00400735	pal
OJEPCDOL_00959	12762	14653	11446	18440	17467	15984	-0.199666	0.196634	cpoB
OJEPCDOL_00960	552	537	338	722	395	570	-0.0415954	0.913398	NA
OJEPCDOL_00961	386	349	234	540	308	467	-0.234952	0.485531	NA
OJEPCDOL_00962	445	411	293	494	394	509	-0.067117	0.80785	NA
OJEPCDOL_00963	96	114	84	245	121	239	-0.827892	0.0223011	NA
OJEPCDOL_00964	25	40	31	54	35	39	-0.201805	0.738475	NA
OJEPCDOL_00965	1402	1239	961	1133	1371	1328	0.134332	0.490405	nadA
OJEPCDOL_00966	1888	1988	1702	2308	2419	2560	-0.15783	0.237823	pnuC
OJEPCDOL_00967	2659	2644	2440	2768	3130	3386	-0.0276944	0.875938	zitB
OJEPCDOL_00968	1888	1835	1451	1971	1648	1743	0.165552	0.381365	bvgS_1
OJEPCDOL_00969	1314	1399	1220	1174	1289	1249	0.311744	0.0211077	bvgA
OJEPCDOL_00970	4510	4512	4183	5691	5915	6020	-0.185371	0.181328	aroG
OJEPCDOL_00971	4895	6153	4369	8093	8429	8010	-0.454511	0.000274362	yjgN
OJEPCDOL_00972	2175	2928	2376	3491	3606	3335	-0.257077	0.123887	bepA_1
OJEPCDOL_00973	16086	18478	15386	15984	18834	19516	0.108103	0.437003	gpmA
OJEPCDOL_00974	22880	16132	17930	12910	16725	18188	0.497417	0.0177008	psiF
OJEPCDOL_00975	457	309	320	255	366	399	0.332818	0.259107	galM
OJEPCDOL_00976	259	334	235	314	432	505	-0.369324	0.127653	galK
OJEPCDOL_00977	369	429	411	402	457	498	0.0698706	0.771785	galT
OJEPCDOL_00978	2419	3041	1919	3009	3503	3278	-0.196054	0.228547	NA
OJEPCDOL_00979	611	558	488	554	489	617	0.224427	0.274976	yecD_1
OJEPCDOL_00980	2186	2185	2020	2433	2249	1864	0.189551	0.359921	ylmA
OJEPCDOL_00981	1857	1705	1588	1506	1963	1869	0.183438	0.302575	modE
OJEPCDOL_00982	1467	1651	1136	11445	4089	7256	-2.22619	3.81411e-06	acrZ_1
OJEPCDOL_00983	9476	8579	14787	22779	31299	32265	-1.11752	4.72395e-05	modA
OJEPCDOL_00984	4483	4644	5952	8680	11327	10902	-0.778688	0.000243456	modB
OJEPCDOL_00985	3483	3242	4527	7920	9511	10027	-1.02652	2.06242e-06	cysA_1
OJEPCDOL_00986	1249	1604	1175	2067	2309	2099	-0.466125	0.00078911	ybhA
OJEPCDOL_00987	12041	16113	12414	10403	14757	14520	0.260988	0.154353	pgl_1
OJEPCDOL_00988	6555	7573	6557	4231	5885	5519	0.637842	1.77017e-05	NA
OJEPCDOL_00989	232	194	85	68	156	121	0.77524	0.0814965	czcD
OJEPCDOL_00990	308	308	234	346	418	408	-0.240133	0.244911	frmR
OJEPCDOL_00991	326	555	371	521	594	652	-0.278994	0.251222	NA
OJEPCDOL_00992	237	318	263	272	316	291	0.12282	0.622092	bioA
OJEPCDOL_00993	307	245	171	306	244	286	0.00229472	0.997755	bioB
OJEPCDOL_00994	175	185	144	174	241	182	-0.0207843	0.950823	bioF_2
OJEPCDOL_00995	58	49	57	58	47	53	0.289396	0.534381	bioC_1
OJEPCDOL_00996	175	200	186	202	199	202	0.125441	0.643854	bioD1_1
OJEPCDOL_00997	146	175	88	183	197	168	-0.221713	0.505281	livF_2
OJEPCDOL_00998	6927	6908	5488	7169	7728	7663	-0.000543968	0.999001	uvrB
OJEPCDOL_00999	662	534	419	561	591	648	0.0663243	0.793907	NA
OJEPCDOL_01000	1224	1164	1162	2122	1977	2256	-0.60595	7.86346e-05	ybhK
OJEPCDOL_01001	2630	3352	2446	1344	1270	1407	1.28541	3.50234e-24	moaA_2
OJEPCDOL_01002	281	266	174	195	213	156	0.563438	0.0381467	moaB
OJEPCDOL_01003	284	206	143	235	215	159	0.262358	0.4831	moaC
OJEPCDOL_01004	256	232	168	195	154	197	0.480358	0.0706954	moaD_2
OJEPCDOL_01005	332	323	266	288	318	327	0.207087	0.318104	moaE
OJEPCDOL_01006	11726	13670	11721	11695	14903	15591	0.0486811	0.789205	ybhL
OJEPCDOL_01007	1583	1551	1132	1036	1176	1417	0.456644	0.00621929	ybhR
OJEPCDOL_01008	1412	1235	1186	895	1023	1143	0.560584	0.000552817	ybhS
OJEPCDOL_01009	3274	3139	2655	1832	2602	2627	0.594206	0.000281478	ybhF
OJEPCDOL_01010	2449	2095	1729	1347	1809	1952	0.527607	0.00405292	NA
OJEPCDOL_01011	1459	1258	1041	719	903	967	0.767055	6.04443e-06	cecR
OJEPCDOL_01012	654	773	540	1869	2270	2250	-1.47958	4.98297e-30	rhlE
OJEPCDOL_01013	8418	5583	5890	6105	6254	6589	0.305413	0.16933	NA
OJEPCDOL_01014	1020	619	587	760	884	798	0.0955411	0.76125	dusC
OJEPCDOL_01015	5446	7751	5993	8740	10360	11966	-0.4668	0.00533592	NA
OJEPCDOL_01016	466	450	355	959	695	915	-0.797703	7.57419e-05	nat
OJEPCDOL_01017	834	507	467	177	183	209	1.89697	4.23355e-14	fabG_3
OJEPCDOL_01018	9284	9159	7761	2137	2513	2381	2.12583	5.53703e-82	NA
OJEPCDOL_01019	559	530	407	489	628	631	0.000837275	0.999001	dsdC_2
OJEPCDOL_01020	569	571	552	560	654	576	0.151968	0.454859	NA
OJEPCDOL_01021	2026	2810	2044	3224	3548	3454	-0.352521	0.0170265	ansP2
OJEPCDOL_01022	249	263	230	167	282	254	0.314121	0.259595	NA
OJEPCDOL_01023	676	783	624	742	801	692	0.119769	0.52301	yhaJ_1
OJEPCDOL_01024	1935	2253	1912	1938	2370	2620	0.0489479	0.796707	rhtC_1
OJEPCDOL_01025	934	1327	1044	815	1355	1254	0.181781	0.48152	yohD
OJEPCDOL_01026	102	169	101	114	145	137	0.12257	0.736496	inhA
OJEPCDOL_01027	1207	1334	980	2278	2508	2955	-0.91351	3.28167e-12	cdhR_2
OJEPCDOL_01028	1409	1533	1280	2155	3375	3318	-0.832412	2.91428e-06	ahcY
OJEPCDOL_01029	2494	2085	2102	3242	3157	3703	-0.360848	0.0343263	pbpG_1
OJEPCDOL_01030	430	341	273	292	287	365	0.370028	0.135925	NA
OJEPCDOL_01031	2632	2280	2053	2117	2237	2427	0.268806	0.0893456	yedI
OJEPCDOL_01032	482	435	336	335	410	531	0.202775	0.433085	pat_1
OJEPCDOL_01033	78	87	55	68	101	110	-0.12134	0.777399	NA
OJEPCDOL_01034	1151	1504	1119	1338	1714	1571	-0.0696375	0.714832	dsdC_3
OJEPCDOL_01035	1877	2131	1819	2182	2414	2297	-0.0149627	0.931339	nolA
OJEPCDOL_01036	1436	1261	1087	1427	1434	1413	0.0490536	0.805781	nlpA
OJEPCDOL_01037	1143	1137	910	1234	1086	1318	0.0324121	0.874352	NA
OJEPCDOL_01038	949	865	797	888	1092	1041	0.0223523	0.917086	wecD_1
OJEPCDOL_01039	2081	1801	1635	2003	2109	2299	0.0139078	0.947097	fdtC
OJEPCDOL_01040	10218	10248	9489	7152	9212	9076	0.471903	0.000737983	yohC
OJEPCDOL_01041	6463	5840	5468	5965	7610	7329	0.00110951	0.998616	dld
OJEPCDOL_01042	4280	3874	3152	3557	4182	3966	0.175107	0.274157	map_1
OJEPCDOL_01043	211	134	140	335	329	242	-0.67559	0.0293779	NA
OJEPCDOL_01044	73	126	73	87	130	108	-0.0441539	0.922368	NA
OJEPCDOL_01045	2903	2879	2465	3509	3629	3816	-0.182471	0.16543	ddlA
OJEPCDOL_01046	367	541	377	342	500	506	0.155283	0.557545	argT_2
OJEPCDOL_01047	210	273	122	233	246	278	-0.125119	0.71214	ybdL_2
OJEPCDOL_01048	1147	1392	1080	1176	1469	1608	-0.00507909	0.984559	gcvA_4
OJEPCDOL_01049	5769	5746	4608	6769	7717	7558	-0.226631	0.0680998	NA
OJEPCDOL_01050	10844	10232	10045	8978	11532	11154	0.21386	0.198332	aziB2
OJEPCDOL_01051	149	147	153	245	187	186	-0.232895	0.471824	NA
OJEPCDOL_01052	115	67	69	149	100	80	-0.174258	0.7382	NA
OJEPCDOL_01053	33	21	7	7	16	4	1.36816	0.162735	NA
OJEPCDOL_01054	38	18	9	11	2	9	1.75617	0.0716544	NA
OJEPCDOL_01055	55	50	42	51	56	36	0.259346	0.605449	rcsB_3
OJEPCDOL_01056	6817	10565	7583	10993	12017	11710	-0.257425	0.154422	catD_2
OJEPCDOL_01057	4395	4997	3831	7255	8449	8781	-0.664513	6.59586e-10	cdh_1
OJEPCDOL_01058	1394	1587	1035	1717	2187	2012	-0.343185	0.0332168	NA
OJEPCDOL_01059	1641	2171	1596	2728	2833	2695	-0.392503	0.00583494	NA
OJEPCDOL_01060	1015	1126	840	1024	1147	1166	0.0587274	0.718033	NA
OJEPCDOL_01061	1322	957	1085	1147	1104	1058	0.260243	0.264809	dmlR_7
OJEPCDOL_01062	192	227	199	160	230	236	0.216796	0.439357	nepI_2
OJEPCDOL_01063	11621	9650	10455	7102	7995	7834	0.70872	7.34119e-06	lsrK
OJEPCDOL_01064	26179	20781	21658	13626	15351	16077	0.8459	6.69805e-08	lsrG
OJEPCDOL_01065	1290	1180	1024	927	826	858	0.643554	6.05945e-05	eamB_1
OJEPCDOL_01066	2058	1664	1338	1504	1726	1561	0.301305	0.120389	araC
OJEPCDOL_01067	2860	3264	2451	2861	3189	3526	0.0639616	0.668485	NA
OJEPCDOL_01068	5601	4471	4254	2848	3418	3347	0.809617	2.86068e-07	amyA
OJEPCDOL_01069	825	923	618	925	1264	1101	-0.257749	0.173712	NA
OJEPCDOL_01070	55272	67767	68747	732	788	937	6.52902	0	bhsA_1
OJEPCDOL_01071	27163	34793	29341	182	193	199	7.54146	0	bhsA_2
OJEPCDOL_01072	2484	3483	2989	522	1082	869	2.09708	8.17524e-19	comR_1
OJEPCDOL_01073	295	362	334	139	159	171	1.31367	1.61848e-10	metQ_2
OJEPCDOL_01074	63	57	58	32	67	76	0.273852	0.60041	metP
OJEPCDOL_01075	136	118	140	89	117	119	0.524439	0.0978851	metN_2
OJEPCDOL_01076	880	931	796	448	560	469	1.04751	6.08842e-12	yjaB_1
OJEPCDOL_01077	563	701	505	691	832	716	-0.121083	0.534031	dmlR_8
OJEPCDOL_01078	239	337	272	297	423	444	-0.224532	0.396508	NA
OJEPCDOL_01079	1270	1507	1003	1887	1963	2076	-0.434196	0.00143886	NA
OJEPCDOL_01080	4503	4762	3628	4719	5196	5230	-0.0105728	0.946419	NA
OJEPCDOL_01081	2573	2514	2175	2512	2523	3008	0.081899	0.619992	sttH
OJEPCDOL_01082	1141	956	1012	1131	1396	1471	-0.120825	0.580769	garR
OJEPCDOL_01083	25	19	10	31	20	10	0.00913063	0.99502	trpS2
OJEPCDOL_01084	126	203	126	81	134	102	0.737468	0.022024	phnC
OJEPCDOL_01085	176	147	124	91	177	163	0.288809	0.439897	phnD
OJEPCDOL_01086	62	42	12	12	19	20	1.38203	0.054553	phnE_1
OJEPCDOL_01087	92	86	84	37	89	65	0.699886	0.103608	phnE_2
OJEPCDOL_01088	507	344	258	356	377	368	0.228473	0.456889	NA
OJEPCDOL_01089	93	206	151	198	263	224	-0.383199	0.291435	atzF
OJEPCDOL_01090	65	61	15	41	43	38	0.38711	0.568755	accA1
OJEPCDOL_01091	115	69	79	48	71	83	0.626857	0.139743	lgoR
OJEPCDOL_01092	137	147	144	145	99	103	0.526799	0.112013	amiC_1
OJEPCDOL_01093	15	12	18	35	39	40	-1.09298	0.0597744	livH_3
OJEPCDOL_01094	39	61	50	61	26	57	0.277483	0.640389	NA
OJEPCDOL_01095	36	46	44	26	26	13	1.17863	0.0322133	cbiO
OJEPCDOL_01096	50	60	21	36	33	36	0.507188	0.374224	livF_3
OJEPCDOL_01097	425	454	380	447	502	446	0.0769935	0.71214	NA
OJEPCDOL_01098	283	244	218	245	239	262	0.225448	0.350788	NA
OJEPCDOL_01099	1007	1109	830	855	1174	1202	0.093244	0.643344	NA
OJEPCDOL_01100	91	100	53	104	170	168	-0.642318	0.0687769	oxyE
OJEPCDOL_01101	19	49	14	39	28	53	-0.370589	0.611972	NA
OJEPCDOL_01102	1792	2129	1732	1587	1649	1973	0.34567	0.0154871	yofA
OJEPCDOL_01103	2976	3746	2745	2059	2481	2777	0.595926	2.23378e-05	sseA
OJEPCDOL_01104	655	917	828	16294	17376	19046	-4.22367	3.37496e-168	NA
OJEPCDOL_01105	1915	2088	2052	96911	123158	116078	-5.55586	0	NA
OJEPCDOL_01106	1921	1956	1714	233295	272922	250396	-6.85129	0	NA
OJEPCDOL_01107	1432	1750	1137	552126	769099	714781	-8.6629	0	fabG_4
OJEPCDOL_01108	2792	3019	2949	2965	3759	3877	-0.034938	0.866595	norG_2
OJEPCDOL_01109	54	78	60	91	74	108	-0.284934	0.482743	NA
OJEPCDOL_01110	206	294	211	295	323	359	-0.237243	0.312868	gstB_2
OJEPCDOL_01111	5399	2047	4510	3894	3881	3672	0.32641	0.604553	iolG_1
OJEPCDOL_01112	1816	1553	1707	1020	1384	1345	0.682694	0.000248542	nfdA
OJEPCDOL_01113	300	300	256	226	182	193	0.731299	0.000887094	NA
OJEPCDOL_01114	524	666	417	379	440	418	0.589999	0.000911855	ycaC_1
OJEPCDOL_01115	3067	3258	2481	2694	3040	2982	0.236655	0.0537994	yhaJ_2
OJEPCDOL_01116	1710	2015	1593	1557	1843	1669	0.293221	0.0325179	tolA_2
OJEPCDOL_01117	555	633	546	426	457	498	0.557684	0.000381129	iolT
OJEPCDOL_01118	6671	6983	4944	5172	4227	4076	0.673425	9.49033e-05	NA
OJEPCDOL_01119	19820	23117	19769	15535	19947	19610	0.419102	0.00208149	yehZ
OJEPCDOL_01120	5610	6109	5142	5423	5568	5243	0.279047	0.0268451	yehY
OJEPCDOL_01121	5843	5912	5140	6499	6177	6493	0.0436922	0.785567	yehX
OJEPCDOL_01122	3794	4448	4047	3681	4373	4526	0.201246	0.203595	yehW
OJEPCDOL_01123	4487	4709	4340	3733	4575	4664	0.29692	0.0372174	NA
OJEPCDOL_01124	957	908	868	887	791	1028	0.247436	0.200441	yghA
OJEPCDOL_01125	367	386	232	533	489	454	-0.37896	0.105889	dmlR_9
OJEPCDOL_01126	420	257	195	1171	682	1003	-1.50185	9.64137e-07	NA
OJEPCDOL_01127	388	383	300	400	461	543	-0.163714	0.452569	yedA
OJEPCDOL_01128	604	644	505	438	494	477	0.538347	0.000329904	NA
OJEPCDOL_01129	1463	1470	1210	1450	1661	1601	0.0401772	0.80816	NA
OJEPCDOL_01130	184	196	162	256	217	183	-0.0587105	0.860054	NA
OJEPCDOL_01131	743	873	745	865	1311	1211	-0.28611	0.164181	sutR_1
OJEPCDOL_01132	847	910	735	1676	1821	1754	-0.851534	9.11961e-13	ttr_1
OJEPCDOL_01133	4354	3863	3561	9299	11449	10881	-1.192	5.11487e-19	hel
OJEPCDOL_01134	2613	2101	2022	6114	6714	6252	-1.27071	3.06523e-17	mshD
OJEPCDOL_01135	1650	1629	1421	1035	1018	1103	0.801879	3.59317e-10	phoE_2
OJEPCDOL_01136	3230	2528	2633	2501	2944	3017	0.22707	0.244911	gst
OJEPCDOL_01137	58	27	21	64	118	99	-1.1776	0.0199247	NA
OJEPCDOL_01138	39	48	30	48	78	50	-0.373618	0.456251	NA
OJEPCDOL_01139	1742	2060	1642	2300	2479	2642	-0.221794	0.0863977	dinG_1
OJEPCDOL_01140	867	1265	880	878	1217	1275	0.0616859	0.803679	lrpC
OJEPCDOL_01141	85	142	89	108	121	117	0.0821151	0.831607	eamA
OJEPCDOL_01142	325	352	298	424	401	494	-0.208785	0.308176	stp_1
OJEPCDOL_01143	506	660	566	750	835	888	-0.283585	0.120883	dmlR_10
OJEPCDOL_01144	1037	1126	1003	1210	1198	1569	-0.0961301	0.627632	leuE_2
OJEPCDOL_01145	2143	2669	2283	2027	2631	2688	0.183287	0.304845	NA
OJEPCDOL_01146	130	209	217	190	247	336	-0.224133	0.563715	stp_2
OJEPCDOL_01147	383	325	292	305	353	254	0.357791	0.159909	paiB
OJEPCDOL_01148	1204	1194	1128	1366	1599	1522	-0.11411	0.506479	ybiB
OJEPCDOL_01149	10159	8553	8121	8358	9868	9193	0.201909	0.235364	NA
OJEPCDOL_01150	155	150	77	118	126	92	0.383673	0.314421	NA
OJEPCDOL_01151	144	164	162	152	156	294	-0.110504	0.792251	bhsA_3
OJEPCDOL_01152	740	871	635	907	942	990	-0.118712	0.467438	NA
OJEPCDOL_01153	767	691	652	991	1005	1029	-0.28931	0.0863977	rlmF
OJEPCDOL_01154	1555	1809	1575	3940	4832	4481	-1.19321	5.12342e-21	ybiO
OJEPCDOL_01155	3273	3523	3120	3498	2658	2653	0.390869	0.0486888	glnQ_4
OJEPCDOL_01156	1592	1464	1378	1856	1250	1246	0.245975	0.353529	glnP
OJEPCDOL_01157	13509	16479	15542	20616	13592	12050	0.195419	0.512533	glnH_1
OJEPCDOL_01158	1545	1397	1481	1466	1480	1733	0.158819	0.41981	ybiI
OJEPCDOL_01159	59524	78317	64149	34742	57849	62127	0.622692	0.00366247	dps
OJEPCDOL_01160	1547	1712	1403	2011	1842	1989	-0.10303	0.521845	aroK_1
OJEPCDOL_01161	1818	2495	1786	1921	2183	2584	0.0898224	0.644447	yhcH
OJEPCDOL_01162	475	473	340	798	641	840	-0.607431	0.00180266	rhtA
OJEPCDOL_01163	114138	130241	104837	141879	171613	179955	-0.270424	0.0296744	ompX
OJEPCDOL_01164	331	290	194	322	449	393	-0.29573	0.266487	ramA
OJEPCDOL_01165	797	1028	868	915	914	1081	0.117039	0.551585	hcaR_1
OJEPCDOL_01166	1031	1260	965	919	720	873	0.591555	0.000667748	NA
OJEPCDOL_01167	661	713	590	465	601	533	0.524317	0.00117526	otnI
OJEPCDOL_01168	381	288	240	335	317	336	0.101908	0.720744	yedY1_1
OJEPCDOL_01169	552	376	314	266	411	384	0.458156	0.114709	yedZ1_1
OJEPCDOL_01170	1891	1443	1562	1075	1216	1301	0.687584	0.00017117	NA
OJEPCDOL_01171	866	821	851	589	797	639	0.56498	0.00361082	czcR
OJEPCDOL_01172	1456	1294	1167	1121	1567	1593	0.107765	0.619618	czcS
OJEPCDOL_01173	1062	1044	1064	1157	1315	1586	-0.114473	0.58994	resE
OJEPCDOL_01174	917	974	877	983	991	1164	0.0504446	0.792251	walR
OJEPCDOL_01175	16	25	12	15	34	28	-0.325447	0.673461	yedZ1_2
OJEPCDOL_01176	24	24	11	55	77	45	-1.38261	0.0079033	yedY1_2
OJEPCDOL_01177	152	256	227	200	244	278	0.0513785	0.889176	mrpX
OJEPCDOL_01178	175	234	159	349	270	248	-0.403999	0.154898	betT
OJEPCDOL_01179	280	341	249	387	244	175	0.309242	0.429358	betI_1
OJEPCDOL_01180	895	1004	911	1331	1034	861	0.0198562	0.950035	betB_1
OJEPCDOL_01181	46	68	35	39	54	30	0.47737	0.362171	NA
OJEPCDOL_01182	2011	2648	2141	2503	2611	2677	0.0286284	0.878789	betA
OJEPCDOL_01183	233	111	273	1661	1017	670	-2.18534	0.00122059	gltA_2
OJEPCDOL_01184	356	450	375	519	662	752	-0.478006	0.0157878	NA
OJEPCDOL_01185	348	385	305	595	571	604	-0.548362	0.00065133	pdeH
OJEPCDOL_01186	598	432	403	755	818	676	-0.424044	0.0691326	lpfA_2
OJEPCDOL_01187	97	163	72	171	149	213	-0.485806	0.174628	lpfB_1
OJEPCDOL_01188	607	626	351	910	756	816	-0.447318	0.0546557	fimD
OJEPCDOL_01189	285	210	179	388	272	385	-0.411883	0.168444	NA
OJEPCDOL_01190	4459	4938	5651	5588	2954	2353	0.687303	0.251088	actP
OJEPCDOL_01191	1196	1082	1536	1800	702	626	0.511928	0.508359	yjcH
OJEPCDOL_01192	9897	10740	13093	14715	6643	5249	0.56274	0.393424	acs
OJEPCDOL_01193	7918	9297	6686	7325	11340	12159	-0.138803	0.536518	gltP
OJEPCDOL_01194	83	116	43	88	108	95	-0.0750322	0.879894	dhbF_1
OJEPCDOL_01195	340	461	312	737	544	455	-0.439431	0.117376	tycC_2
OJEPCDOL_01196	28	51	41	489	301	288	-2.95838	3.50968e-18	mbtB
OJEPCDOL_01197	159	267	237	724	545	556	-1.23857	2.61097e-06	fyuA_2
OJEPCDOL_01198	484	508	472	691	852	857	-0.478462	0.00389741	dhbF_2
OJEPCDOL_01199	624	656	506	1241	987	1120	-0.690347	6.42211e-05	yncE_1
OJEPCDOL_01200	127	211	99	278	281	223	-0.647155	0.0346547	fepA
OJEPCDOL_01201	689	641	466	435	455	525	0.564312	0.00182697	fes
OJEPCDOL_01202	59	52	44	79	68	50	-0.130233	0.799912	mbtH
OJEPCDOL_01203	414	488	381	689	681	811	-0.541548	0.00062695	entF
OJEPCDOL_01204	33	49	40	46	45	56	-0.0419613	0.942604	entS
OJEPCDOL_01205	80	52	78	92	52	48	0.363851	0.506767	entC_2
OJEPCDOL_01206	118	163	148	95	143	118	0.504612	0.111468	entE
OJEPCDOL_01207	241	347	247	243	293	299	0.221396	0.357686	entB
OJEPCDOL_01208	516	746	457	213	240	272	1.45867	1.72156e-14	yncE_2
OJEPCDOL_01209	3205	11410	3881	1714	2971	2726	1.50143	0.0214251	can_1
OJEPCDOL_01210	4965	19827	6612	3476	5106	5095	1.37709	0.0431252	dauA_1
OJEPCDOL_01211	961	1331	821	2221	2103	2375	-0.896429	7.66464e-09	NA
OJEPCDOL_01212	8309	10977	7987	0	0	0	15.8111	9.33026e-39	NA
OJEPCDOL_01213	2764	2900	1931	0	0	0	13.9614	2.83195e-30	tnpR
OJEPCDOL_01214	482	704	489	0	0	0	11.7836	1.42892e-21	cdhR_3
OJEPCDOL_01215	127	150	165	0	0	0	9.88717	8.19321e-15	NA
OJEPCDOL_01216	115	198	146	0	0	0	9.91987	6.96188e-15	lysO_1
OJEPCDOL_01217	420	559	444	0	0	0	11.5558	8.59954e-21	pncA_1
OJEPCDOL_01218	110	156	105	0	0	0	9.60751	5.0475e-14	rfnT
OJEPCDOL_01219	22	13	19	0	0	0	6.86124	8.72852e-06	NA
OJEPCDOL_01220	93	37	43	0	0	0	8.52543	5.99435e-10	NA
OJEPCDOL_01221	64	59	40	0	0	0	8.421	2.97193e-10	NA
OJEPCDOL_01222	9	36	5	0	0	0	6.64108	0.000118603	NA
OJEPCDOL_01223	356	333	296	0	0	0	11.0295	6.26806e-19	NA
OJEPCDOL_01224	19912	16882	15876	0	0	0	16.7732	2.00192e-43	NA
OJEPCDOL_01225	9821	7407	7293	0	0	0	15.6718	8.85581e-38	NA
OJEPCDOL_01226	2561	1340	1379	0	0	0	13.4551	2.58395e-27	mipA_1
OJEPCDOL_01227	2888	1973	1763	0	0	0	13.7775	4.10465e-29	ycaD_1
OJEPCDOL_01228	3977	2449	2773	0	0	0	14.2628	5.21365e-31	NA
OJEPCDOL_01229	2716	2022	2037	0	0	0	13.8171	1.86281e-29	NA
OJEPCDOL_01230	4613	4879	3506	0	0	0	14.7406	8.10512e-34	NA
OJEPCDOL_01231	5892	5292	4456	0	0	0	15.0156	5.5246e-35	bvgS_2
OJEPCDOL_01232	2224	1929	1802	0	0	0	13.628	7.12808e-29	rcsB_4
OJEPCDOL_01233	2551	2477	2031	0	0	0	13.8668	5.5792e-30	NA
OJEPCDOL_01234	131	101	138	0	0	0	9.63869	6.88558e-14	NA
OJEPCDOL_01235	4022	4453	3719	0	0	0	14.6572	1.71068e-33	NA
OJEPCDOL_01236	204	154	137	0	0	0	10.0356	2.43792e-15	NA
OJEPCDOL_01237	1247	1308	812	0	0	0	12.7844	2.28071e-25	NA
OJEPCDOL_01238	747	595	294	0	0	0	11.7335	1.0514e-20	NA
OJEPCDOL_01239	2191	2778	2265	0	0	0	13.9031	4.37409e-30	baeR_1
OJEPCDOL_01240	3761	4053	3027	0	0	0	14.4811	1.08046e-32	baeS_1
OJEPCDOL_01241	94	94	52	0	0	0	8.96993	7.63775e-12	NA
OJEPCDOL_01242	76	157	88	0	0	0	9.38823	5.41463e-13	NA
OJEPCDOL_01243	69	50	44	0	0	0	8.43218	3.18643e-10	NA
OJEPCDOL_01244	64	79	62	0	0	0	8.7596	2.32692e-11	NA
OJEPCDOL_01245	48	42	61	0	0	0	8.35034	7.33695e-10	traC_1
OJEPCDOL_01246	199	209	113	0	0	0	10.0866	1.88047e-15	ykfI
OJEPCDOL_01247	143	252	163	0	0	0	10.194	8.67134e-16	NA
OJEPCDOL_01248	1595	1660	1122	0	0	0	13.1672	5.23037e-27	NA
OJEPCDOL_01249	1303	1980	1142	0	0	0	13.1743	7.52389e-27	NA
OJEPCDOL_01250	1986	2639	1643	0	0	0	13.6809	4.36205e-29	pgrR_5
OJEPCDOL_01251	13311	12047	10379	0	0	0	16.2091	1.08371e-40	fabG_5
OJEPCDOL_01252	766	649	553	0	0	0	12.0254	1.77199e-22	NA
OJEPCDOL_01253	499	490	288	0	0	0	11.3835	5.75935e-20	NA
OJEPCDOL_01254	840	993	793	0	0	0	12.4396	3.32346e-24	xerC_1
OJEPCDOL_01255	1164	1633	970	21	18	12	6.4109	4.51266e-120	NA
OJEPCDOL_01256	4087	5179	3867	4825	5410	5257	-0.0173981	0.916987	NA
OJEPCDOL_01257	4304	4908	3367	3721	3477	3997	0.382545	0.00507377	dsbD_1
OJEPCDOL_01258	1678	1950	1244	1719	1578	1809	0.142584	0.435878	cutA
OJEPCDOL_01259	4288	6014	3546	2222	7164	8035	-0.0999751	0.897324	dcuA
OJEPCDOL_01260	29790	43376	29027	30864	50456	50059	-0.138246	0.579377	aspA
OJEPCDOL_01261	741	1099	706	936	966	1166	-0.0541236	0.816509	NA
OJEPCDOL_01262	2089	3128	1712	2491	4471	3467	-0.379218	0.144503	groS
OJEPCDOL_01263	14172	21306	14740	24680	30240	25932	-0.470385	0.00509321	groL
OJEPCDOL_01264	927	954	587	510	581	597	0.760127	2.16725e-05	tsr_2
OJEPCDOL_01265	8478	9608	6889	7388	8454	9164	0.219088	0.0925633	NA
OJEPCDOL_01266	2189	2468	1655	2545	2729	2786	-0.138017	0.363593	epmB
OJEPCDOL_01267	9372	10198	7856	11843	12520	13423	-0.239767	0.0277318	efp
OJEPCDOL_01268	5655	5754	5932	3572	2226	3594	1.11822	3.6589e-07	NA
OJEPCDOL_01269	2127	3488	2410	200	288	284	3.60026	1.03325e-77	sugE
OJEPCDOL_01270	5921	9651	6382	3149	5348	5376	0.886834	8.5711e-05	frdD
OJEPCDOL_01271	8752	13128	8297	7485	13817	12773	0.0469558	0.878789	frdC
OJEPCDOL_01272	11494	17254	10750	11086	19162	16958	-0.0379672	0.896633	frdB
OJEPCDOL_01273	24990	36390	23912	24596	40696	37074	-0.0413911	0.878503	frdA
OJEPCDOL_01274	1952	2192	1583	1296	1404	1714	0.597918	2.58515e-05	epmA
OJEPCDOL_01275	4640	4990	3995	4979	4406	5084	0.13469	0.375488	mscM
OJEPCDOL_01276	2073	2641	1851	2623	2570	2897	-0.0845603	0.6048	psd
OJEPCDOL_01277	2819	3521	2777	3098	3055	3303	0.170116	0.237354	rsgA
OJEPCDOL_01278	2114	2480	2070	2180	2277	2574	0.150777	0.302643	orn
OJEPCDOL_01279	730	771	368	1234	618	837	-0.342616	0.354312	NA
OJEPCDOL_01280	706	769	379	1133	602	907	-0.323187	0.349963	NA
OJEPCDOL_01281	103	116	72	146	120	142	-0.278076	0.40012	NA
OJEPCDOL_01282	624	892	701	620	833	870	0.162521	0.479791	queG
OJEPCDOL_01283	4993	6514	4452	5885	6397	6052	0.0144049	0.938286	nnr
OJEPCDOL_01284	1268	1551	1021	1388	1399	1336	0.108528	0.544701	tsaE
OJEPCDOL_01285	7351	8720	6626	8263	7438	8265	0.139974	0.344304	amiB
OJEPCDOL_01286	5145	6195	4396	7339	6311	6871	-0.17013	0.300644	mutL
OJEPCDOL_01287	27801	38880	25780	13652	14578	14067	1.34094	1.502e-24	miaA
OJEPCDOL_01288	22586	35785	22882	22682	26065	24842	0.355219	0.0453006	hfq
OJEPCDOL_01289	11657	12850	8840	11046	11237	9819	0.266168	0.0896156	hflX
OJEPCDOL_01290	19493	24078	17899	22737	24510	23734	0.0118892	0.941645	hflK
OJEPCDOL_01291	15196	19488	14698	18141	19945	20979	-0.0357782	0.818707	hflC
OJEPCDOL_01292	172	207	139	209	188	204	-0.00118453	0.999001	NA
OJEPCDOL_01293	11025	15491	10172	11880	12202	12661	0.210343	0.18421	purA
OJEPCDOL_01294	1541	1908	1215	1666	1662	1632	0.120688	0.5011	nsrR_1
OJEPCDOL_01295	23721	30984	22595	25931	32447	31245	0.00880856	0.964384	rnr
OJEPCDOL_01296	1820	2301	1819	2236	2286	2426	-0.00259607	0.991344	rlmB
OJEPCDOL_01297	9308	8744	8680	5193	6938	6906	0.73068	2.14052e-06	aidB
OJEPCDOL_01298	2000	2418	1880	1506	1925	2253	0.37781	0.0267414	NA
OJEPCDOL_01299	546	624	425	422	392	504	0.491953	0.0076516	NA
OJEPCDOL_01300	459	450	480	464	420	597	0.148981	0.568656	bsmA
OJEPCDOL_01301	830	970	669	880	1181	1231	-0.192875	0.316411	NA
OJEPCDOL_01302	180	202	197	226	320	361	-0.405131	0.131138	NA
OJEPCDOL_01303	4510	5617	3413	10093	11576	10231	-1.0282	8.45764e-13	rpsF
OJEPCDOL_01304	1569	2133	1266	4109	4209	3891	-1.09219	1.74833e-12	rpsR
OJEPCDOL_01305	3045	3971	2355	7797	7680	7883	-1.11206	1.56326e-14	rplI
OJEPCDOL_01306	609	871	599	614	829	879	0.0631808	0.800439	NA
OJEPCDOL_01307	5980	7375	5820	6548	6692	7344	0.12171	0.38109	oapA
OJEPCDOL_01308	6350	5651	5051	5416	6326	6274	0.151583	0.33865	fklB
OJEPCDOL_01309	3400	3980	2953	4234	5063	4840	-0.230537	0.0710594	cpdB
OJEPCDOL_01310	6886	8135	7980	6966	7170	7874	0.300899	0.0683845	cysQ
OJEPCDOL_01311	25110	30225	43793	18344	24174	24737	0.82822	0.00196432	ytfJ_2
OJEPCDOL_01312	16086	22858	18505	18264	18983	22547	0.170541	0.357194	NA
OJEPCDOL_01313	3098	3454	2271	2747	2654	2777	0.320703	0.030227	NA
OJEPCDOL_01314	7298	8594	6599	6336	7458	8537	0.236986	0.100048	msrA
OJEPCDOL_01315	5116	5379	4681	6413	6473	6540	-0.129221	0.336204	tamA
OJEPCDOL_01316	15328	16599	13072	16361	15675	17052	0.0959514	0.471799	tamB
OJEPCDOL_01317	3209	4485	2194	3547	3168	3190	0.18977	0.438929	ytfP
OJEPCDOL_01318	10148	11988	8875	11709	12350	12864	-0.0318135	0.818492	ppa
OJEPCDOL_01319	1633	2035	1294	807	661	816	1.3279	5.29864e-16	tsr_3
OJEPCDOL_01320	8503	9146	7570	9277	10625	10162	-0.0270395	0.851387	fbp
OJEPCDOL_01321	4724	5821	4568	5814	7020	7004	-0.16636	0.241322	mpl
OJEPCDOL_01322	74	129	44	194	185	234	-1.12438	0.00147651	ydgH_2
OJEPCDOL_01323	181	249	143	296	395	328	-0.620365	0.00942286	mcbA
OJEPCDOL_01324	1487	2163	1589	1816	2032	2094	0.0397796	0.848602	argR
OJEPCDOL_01325	62031	84613	64275	45843	58585	56349	0.616943	1.68113e-05	mdh
OJEPCDOL_01326	120	132	132	141	126	156	0.0945991	0.781346	NA
OJEPCDOL_01327	1875	2695	1695	2037	2264	2544	0.0861804	0.668485	NA
OJEPCDOL_01328	5130	6169	4585	5643	6198	6833	-0.0110684	0.947097	ispB
OJEPCDOL_01329	6019	6206	4221	10512	14062	11592	-0.920237	1.75014e-09	rplU
OJEPCDOL_01330	2343	2474	1595	3014	4378	3416	-0.538198	0.00414119	rpmA
OJEPCDOL_01331	788	952	577	1304	1154	1175	-0.444192	0.0165579	yhbE
OJEPCDOL_01332	3863	4173	3557	4703	5780	5954	-0.272352	0.0422867	obgE
OJEPCDOL_01333	1861	2022	1305	1795	1682	1701	0.211664	0.236245	basS
OJEPCDOL_01334	1586	1862	1652	2087	1941	2178	-0.0546408	0.77005	basR
OJEPCDOL_01335	5584	6241	4475	5693	5576	5780	0.151143	0.268414	dacB
OJEPCDOL_01336	4202	6069	4704	5294	6131	6247	-0.0135802	0.95015	greA
OJEPCDOL_01337	4272	4848	2961	3611	2731	3132	0.552776	0.00417013	yhbY
OJEPCDOL_01338	11258	12909	8312	10193	9228	9253	0.386902	0.0139293	rlmE
OJEPCDOL_01339	28197	32433	26178	31556	33650	34277	0.0280873	0.835806	ftsH
OJEPCDOL_01340	1105	1159	764	1253	1014	1249	-0.00552732	0.986275	folP
OJEPCDOL_01341	4084	4711	3587	4461	5090	5520	-0.0592518	0.686103	glmM
OJEPCDOL_01342	6498	6845	3732	8662	7328	7445	-0.25972	0.264737	secG
OJEPCDOL_01343	562	510	241	630	406	410	0.0452933	0.917925	NA
OJEPCDOL_01344	282	234	67	316	60	89	0.46508	0.707048	NA
OJEPCDOL_01345	2076	1986	1533	3253	3040	2693	-0.468287	0.00560398	rimP
OJEPCDOL_01346	8749	9947	7566	14556	15799	15097	-0.570918	3.03837e-08	nusA
OJEPCDOL_01347	20306	23887	17292	35286	38210	35485	-0.608692	4.41678e-08	infB
OJEPCDOL_01348	1260	1424	1156	1674	2249	2195	-0.442201	0.00329273	rbfA
OJEPCDOL_01349	1366	1701	1017	2229	2326	2397	-0.559163	0.000268819	truB
OJEPCDOL_01350	10188	12394	6585	15073	8209	10821	-0.0378202	0.916925	rpsO
OJEPCDOL_01351	56600	65935	48552	61455	62746	63234	0.0863486	0.505237	pnp
OJEPCDOL_01352	30824	42752	26998	41058	44047	45476	-0.165434	0.310219	nlpI
OJEPCDOL_01353	1517	2366	1684	2929	3747	3776	-0.686176	0.000102396	deaD
OJEPCDOL_01354	5370	5692	4708	5389	6487	6241	0.0275591	0.858271	NA
OJEPCDOL_01355	1750	1971	1794	2538	2598	3129	-0.34993	0.0208373	yedF
OJEPCDOL_01356	2123	3032	2178	2568	3053	2921	1.88742e-05	0.99989	NA
OJEPCDOL_01357	208	193	205	249	304	305	-0.261925	0.2967	hsrA_1
OJEPCDOL_01358	3704	3445	2991	4622	4722	4856	-0.259095	0.0576334	limB_1
OJEPCDOL_01359	4269	4993	4051	3842	4723	4494	0.255183	0.053418	NA
OJEPCDOL_01360	2379	2627	2124	1690	1827	1967	0.604595	5.89774e-08	NA
OJEPCDOL_01361	1754	2199	1435	1572	2023	1949	0.175513	0.316411	NA
OJEPCDOL_01362	1501	1583	1075	1542	1706	1898	-0.0894804	0.619935	NA
OJEPCDOL_01363	1341	1376	1073	1583	1900	1758	-0.244147	0.0904243	yhbU
OJEPCDOL_01364	7068	8130	6386	5885	7739	7586	0.252899	0.0782359	NA
OJEPCDOL_01365	4621	5607	5047	4330	5108	6226	0.201425	0.287571	NA
OJEPCDOL_01366	805	1044	759	971	865	1073	0.060873	0.772461	NA
OJEPCDOL_01367	642	682	502	691	792	729	-0.0570502	0.769093	NA
OJEPCDOL_01368	2073	2323	1840	2297	2701	3031	-0.136834	0.375154	NA
OJEPCDOL_01369	357	456	239	443	476	669	-0.3849	0.146962	phnP
OJEPCDOL_01370	86	83	75	217	330	330	-1.60955	1.5289e-10	vat
OJEPCDOL_01371	32	45	37	43	55	39	-0.0407958	0.946419	phnN
OJEPCDOL_01372	62	103	65	103	130	137	-0.468192	0.175402	phnM
OJEPCDOL_01373	35	36	17	101	52	87	-1.25289	0.0100759	phnL
OJEPCDOL_01374	23	30	9	43	50	44	-0.954645	0.100048	phnK
OJEPCDOL_01375	29	34	48	45	82	80	-0.635576	0.220366	phnJ
OJEPCDOL_01376	65	40	16	79	44	73	-0.50425	0.437886	phnI
OJEPCDOL_01377	23	8	5	30	47	43	-1.51519	0.0358219	phnH
OJEPCDOL_01378	21	9	22	23	43	34	-0.671423	0.358718	phnG
OJEPCDOL_01379	29	30	10	71	72	76	-1.4709	0.00191094	phnF
OJEPCDOL_01380	281	609	310	730	780	686	-0.675467	0.0150808	NA
OJEPCDOL_01381	566	765	407	898	736	726	-0.246179	0.33723	NA
OJEPCDOL_01382	398	530	352	534	559	608	-0.194524	0.320612	NA
OJEPCDOL_01383	452	656	401	207	187	181	1.59748	5.5077e-15	nrdG
OJEPCDOL_01384	5347	8463	5400	4294	5202	5738	0.550922	0.00229366	nrdD
OJEPCDOL_01385	849	968	784	689	733	818	0.441842	0.00166269	dmlR_11
OJEPCDOL_01386	127	165	112	71	141	120	0.508852	0.150517	ywrO_2
OJEPCDOL_01387	1931	2013	1760	1632	2330	2303	0.0999813	0.617912	treC
OJEPCDOL_01388	2070	1924	1965	2232	3119	2817	-0.213423	0.279573	treB
OJEPCDOL_01389	974	884	778	1252	1094	1294	-0.239765	0.19035	treR
OJEPCDOL_01390	480	331	207	604	536	442	-0.433676	0.196547	mgtA
OJEPCDOL_01391	2972	3351	2632	2624	2743	2837	0.349184	0.00163743	exoI
OJEPCDOL_01392	1239	1622	1291	1429	1536	1596	0.0893773	0.606142	NA
OJEPCDOL_01393	228	279	143	149	169	150	0.675896	0.0120271	NA
OJEPCDOL_01394	111	88	70	93	108	133	-0.0846318	0.835639	NA
OJEPCDOL_01395	43	65	30	55	73	115	-0.604296	0.214043	NA
OJEPCDOL_01396	0	0	3	5	5	0	-1.40007	0.638155	NA
OJEPCDOL_01397	10189	11973	8425	14291	15528	14249	-0.311447	0.0136943	ridA
OJEPCDOL_01398	1988	2213	1630	4097	3257	3731	-0.713053	4.67891e-06	NA
OJEPCDOL_01399	1142	1001	784	2230	2653	2348	-1.08267	2.05678e-12	pyrI
OJEPCDOL_01400	2118	1879	1292	4965	4598	4477	-1.19793	2.70728e-12	pyrB
OJEPCDOL_01401	540	615	530	299	311	375	1.00489	1.09364e-09	ddpA_3
OJEPCDOL_01402	491	671	602	572	489	566	0.34498	0.119396	argI
OJEPCDOL_01403	4286	5651	3654	6999	6790	7096	-0.409493	0.00429976	rraB
OJEPCDOL_01404	1332	1028	890	1270	1452	1348	-0.0982004	0.665987	NA
OJEPCDOL_01405	3362	1350	1575	1100	1123	1133	1.1391	0.000364514	alkJ
OJEPCDOL_01406	2206	2081	1486	2160	1838	2190	0.114229	0.580769	NA
OJEPCDOL_01407	1224	1217	1031	1156	1255	1351	0.112241	0.476195	NA
OJEPCDOL_01408	9057	10273	8561	9962	10833	10349	0.0666449	0.627817	valS
OJEPCDOL_01409	1417	1770	1335	1616	1644	1425	0.165876	0.349963	holC
OJEPCDOL_01410	24780	33673	27540	33857	39093	38897	-0.151302	0.363099	pepA
OJEPCDOL_01411	2577	2745	2030	3333	2743	3002	-0.0903567	0.636609	lptF_2
OJEPCDOL_01412	2309	2524	2157	3149	2968	2804	-0.128904	0.444657	lptG_2
OJEPCDOL_01413	6	5	8	35	35	29	-2.14154	0.00168548	NA
OJEPCDOL_01414	3486	4255	2893	0	0	0	14.4483	1.72203e-32	NA
OJEPCDOL_01415	1653	2187	1503	0	0	0	13.4562	3.21798e-28	NA
OJEPCDOL_01416	14701	21992	15118	0	0	0	16.7337	3.70386e-43	NA
OJEPCDOL_01417	2888	3489	2671	0	0	0	14.222	1.5648e-31	hsdR
OJEPCDOL_01418	1575	2106	1365	0	0	0	13.3704	7.9244e-28	NA
OJEPCDOL_01419	2627	2900	2098	0	0	0	13.9717	1.96892e-30	hsdM
OJEPCDOL_01420	346	377	410	0	0	0	11.2443	1.58791e-19	NA
OJEPCDOL_01421	872	1167	854	0	0	0	12.5748	1.1401e-24	NA
OJEPCDOL_01422	1758	2035	1417	0	0	0	13.4203	3.9541e-28	hipA
OJEPCDOL_01423	308	384	308	0	0	0	11.0472	5.3001e-19	NA
OJEPCDOL_01424	2134	2197	1797	0	0	0	13.6629	3.68463e-29	NA
OJEPCDOL_01425	184	200	138	57	31	52	2.10923	2.1851e-11	NA
OJEPCDOL_01426	703	590	511	0	0	0	11.9006	5.15667e-22	NA
OJEPCDOL_01427	614	665	379	0	0	0	11.7585	2.23832e-21	NA
OJEPCDOL_01428	888	921	617	0	0	0	12.3156	1.26471e-23	NA
OJEPCDOL_01429	356	356	263	0	0	0	11.0056	7.56508e-19	NA
OJEPCDOL_01430	294	196	220	0	0	0	10.5668	5.2639e-17	NA
OJEPCDOL_01431	732	715	622	245	318	286	1.51515	7.47819e-21	bglH
OJEPCDOL_01432	768	707	604	456	483	502	0.755556	9.47351e-07	bglF_1
OJEPCDOL_01433	1304	1739	1199	1967	2215	2125	-0.355638	0.014955	ascG_1
OJEPCDOL_01434	745	864	606	617	936	950	0.0488583	0.84945	nimR_2
OJEPCDOL_01435	864	777	651	586	531	565	0.668709	7.57344e-05	ydhC_1
OJEPCDOL_01436	5717	5114	4586	1999	2493	2395	1.39471	4.59473e-25	yjiA
OJEPCDOL_01437	2353	2273	1683	1447	1667	1931	0.546186	0.000387884	NA
OJEPCDOL_01438	157	293	179	215	213	217	0.172418	0.596529	btsT
OJEPCDOL_01439	87	73	41	23	28	48	1.24036	0.0101544	NA
OJEPCDOL_01440	48	51	27	40	32	29	0.517573	0.332865	NA
OJEPCDOL_01441	139	180	129	147	73	150	0.489128	0.210048	NA
OJEPCDOL_01442	751	1070	851	496	520	660	0.901222	9.59286e-07	cdi
OJEPCDOL_01443	2528	3452	2428	2086	2724	2637	0.396454	0.0134514	cda_1
OJEPCDOL_01444	257	278	167	245	203	179	0.364308	0.214459	caa
OJEPCDOL_01445	2130	2495	2384	1959	1630	1902	0.583111	0.000752395	NA
OJEPCDOL_01446	71	62	53	44	38	43	0.796823	0.0455711	ssuD_1
OJEPCDOL_01447	92	65	34	33	33	34	1.13831	0.0190784	otsA
OJEPCDOL_01448	18	5	19	8	11	20	0.400145	0.710088	NA
OJEPCDOL_01449	109	112	91	238	362	379	-1.41699	5.06674e-09	puuA_2
OJEPCDOL_01450	123	145	71	248	240	264	-0.947243	0.000367552	NA
OJEPCDOL_01451	125	50	34	323	248	331	-1.89817	8.60697e-06	NA
OJEPCDOL_01452	4020	5009	4062	0	0	0	14.7585	7.08566e-34	NA
OJEPCDOL_01453	312	395	264	0	0	0	10.9949	8.38553e-19	NA
OJEPCDOL_01454	161	276	192	0	0	0	10.371	2.08749e-16	pphB
OJEPCDOL_01455	232	346	226	319	225	258	0.209115	0.492852	hcaR_2
OJEPCDOL_01456	78	37	56	80	55	40	0.19788	0.753731	scoA
OJEPCDOL_01457	51	85	75	57	44	32	0.88442	0.0561126	scoB
OJEPCDOL_01458	112	102	162	140	61	63	0.749109	0.14523	thlA
OJEPCDOL_01459	94	110	122	111	65	122	0.368766	0.384334	mmgB
OJEPCDOL_01460	183	172	131	125	99	105	0.778077	0.00466168	NA
OJEPCDOL_01461	282	263	244	232	280	168	0.44004	0.132159	bdhA
OJEPCDOL_01462	318	343	287	221	215	237	0.719644	9.81841e-05	NA
OJEPCDOL_01463	387	374	386	385	359	455	0.17351	0.468203	nimR_3
OJEPCDOL_01464	419	533	401	321	438	358	0.49965	0.0117609	NA
OJEPCDOL_01465	1009	1055	973	933	1338	1425	-0.0436588	0.85823	rob_1
OJEPCDOL_01466	1170	1211	1096	1492	1457	1492	-0.124794	0.44984	ybiS
OJEPCDOL_01467	611	692	429	724	471	614	0.139414	0.627817	NA
OJEPCDOL_01468	375	353	287	392	360	302	0.162768	0.52957	higA-2_2
OJEPCDOL_01469	40	68	24	49	30	55	0.162938	0.803679	NA
OJEPCDOL_01470	301	345	293	506	543	449	-0.450173	0.0214115	smfA_2
OJEPCDOL_01471	16	26	4	46	51	36	-1.36596	0.0458943	papH_2
OJEPCDOL_01472	210	179	149	191	268	198	-0.0624223	0.852897	papC_2
OJEPCDOL_01473	67	78	102	99	132	146	-0.353579	0.378082	yfcS_2
OJEPCDOL_01474	82	61	60	107	126	89	-0.437801	0.255622	papH_3
OJEPCDOL_01475	50	73	33	70	98	82	-0.477841	0.268086	yfcR_1
OJEPCDOL_01476	23	76	38	61	47	21	0.264576	0.731445	yfcQ_3
OJEPCDOL_01477	76	78	44	87	77	56	0.046956	0.929856	yfcP_2
OJEPCDOL_01478	193	307	258	257	264	315	0.0886811	0.777239	NA
OJEPCDOL_01479	32	56	21	80	54	51	-0.585145	0.28831	NA
OJEPCDOL_01480	88	76	92	60	106	62	0.413355	0.347881	NA
OJEPCDOL_01481	254	292	294	366	354	411	-0.192945	0.428607	fkpA_1
OJEPCDOL_01482	33	19	23	16	20	25	0.542341	0.42864	exbD_2
OJEPCDOL_01483	33	42	42	70	49	74	-0.490062	0.300051	fhaB
OJEPCDOL_01484	153	162	105	174	244	218	-0.380328	0.168419	fecA_1
OJEPCDOL_01485	18	19	18	13	22	38	-0.159824	0.84945	exbB_1
OJEPCDOL_01486	301	340	354	416	442	425	-0.129671	0.599416	ywiE
OJEPCDOL_01487	944	942	711	833	974	884	0.169489	0.324611	NA
OJEPCDOL_01488	185	239	161	190	202	251	0.0829326	0.776125	yhdG_1
OJEPCDOL_01489	271	352	302	0	0	0	10.9387	1.46703e-18	hipO_2
OJEPCDOL_01490	256	359	241	0	0	0	10.8134	4.06959e-18	proP_1
OJEPCDOL_01491	673	526	576	366	400	390	0.857129	1.43087e-05	bauC_1
OJEPCDOL_01492	568	442	385	353	389	401	0.515033	0.0140196	bauA
OJEPCDOL_01493	1606	1731	1471	1920	1460	1834	0.105448	0.616949	benM_1
OJEPCDOL_01494	318	355	270	354	318	399	0.0375359	0.880567	NA
OJEPCDOL_01495	1780	1843	1400	1625	1958	1907	0.0948686	0.549609	adh1
OJEPCDOL_01496	903	429	405	343	495	581	0.528602	0.153674	nreC
OJEPCDOL_01497	4619	1542	1872	1270	1303	1343	1.26991	0.034722	puuB_2
OJEPCDOL_01498	3894	1343	1689	825	1012	962	1.54559	0.00570276	NA
OJEPCDOL_01499	12078	4105	5067	3642	3900	4122	1.10138	0.0648327	feaB
OJEPCDOL_01500	1121	955	919	1290	1368	1550	-0.256223	0.153326	NA
OJEPCDOL_01501	1837	1644	1628	1452	1247	1178	0.625781	0.000679932	csgD
OJEPCDOL_01502	3500	2967	2659	4327	5209	4632	-0.40514	0.01142	atsA
OJEPCDOL_01503	1583	1214	1256	2124	2049	2237	-0.426844	0.0218896	atsB
OJEPCDOL_01504	1532	691	1048	727	676	593	0.955772	0.0022009	yhdG_2
OJEPCDOL_01505	1097	512	799	398	426	398	1.22867	3.64154e-05	NA
OJEPCDOL_01506	3680	1520	2809	1246	1439	1277	1.27376	4.16672e-05	xecD
OJEPCDOL_01507	2825	1363	2017	964	1035	1042	1.27845	2.34911e-06	moaF_1
OJEPCDOL_01508	1430	676	1056	567	531	575	1.16818	6.12975e-05	ucpA_1
OJEPCDOL_01509	1133	758	828	507	853	931	0.49651	0.0828081	badR
OJEPCDOL_01510	1814	716	893	663	458	420	1.37505	0.000128226	hpcE_1
OJEPCDOL_01511	1826	695	1115	711	525	475	1.32463	0.000184834	hpcE_2
OJEPCDOL_01512	4114	1453	2468	1696	969	1137	1.31568	0.0276672	betB_2
OJEPCDOL_01513	4315	1617	2677	1247	985	947	1.67883	0.00114138	bphC
OJEPCDOL_01514	648	218	397	161	182	141	1.63351	2.35074e-05	hpcD
OJEPCDOL_01515	1692	627	983	589	458	361	1.46414	5.82929e-05	hpcG
OJEPCDOL_01516	1546	594	884	586	399	380	1.3797	0.000131315	hpcH
OJEPCDOL_01517	1340	585	776	595	513	541	0.948971	0.00283769	ttuB_2
OJEPCDOL_01518	711	337	461	271	268	220	1.23034	9.17636e-05	btr_1
OJEPCDOL_01519	8576	623	1957	824	253	212	3.31381	0.013196	hpaB
OJEPCDOL_01520	2447	509	888	929	794	920	0.778504	0.357194	hpaC
OJEPCDOL_01521	2196	2744	1958	4345	5126	5365	-0.883776	4.5503e-13	ampH
OJEPCDOL_01522	1367	1820	1361	1678	1853	1868	-0.0259394	0.88932	lldR_1
OJEPCDOL_01523	177	283	246	183	148	126	0.848019	0.00531799	NA
OJEPCDOL_01524	149	178	208	101	149	95	0.878987	0.0077776	NA
OJEPCDOL_01525	441	514	447	375	421	282	0.602364	0.00932832	NA
OJEPCDOL_01526	240	332	377	281	285	156	0.629808	0.083854	NA
OJEPCDOL_01527	274	374	344	289	305	260	0.445547	0.0650575	bacC_1
OJEPCDOL_01528	154	219	213	211	191	136	0.349638	0.319997	NA
OJEPCDOL_01529	641	653	731	573	498	422	0.674112	0.00398389	fucP_1
OJEPCDOL_01530	545	683	610	546	555	600	0.342247	0.0604227	nepI_3
OJEPCDOL_01531	800	916	900	693	921	835	0.334362	0.0879933	dmlR_12
OJEPCDOL_01532	685	853	640	1199	1099	1054	-0.406114	0.0157645	dgcT_1
OJEPCDOL_01533	72	147	135	168	149	200	-0.311445	0.445796	NA
OJEPCDOL_01534	192	128	37	161	68	120	0.204738	0.770979	NA
OJEPCDOL_01535	498	404	129	479	175	334	0.228659	0.804074	NA
OJEPCDOL_01536	425	332	113	317	134	266	0.455289	0.390346	NA
OJEPCDOL_01537	411	556	468	394	502	506	0.265067	0.219215	pgrR_6
OJEPCDOL_01538	283	279	215	96	179	160	1.06776	6.74402e-05	iolS_4
OJEPCDOL_01539	17033	18135	15430	16118	16922	18428	0.20372	0.0800821	ssb
OJEPCDOL_01540	6452	6438	5354	5877	5943	5571	0.291804	0.027606	uvrA
OJEPCDOL_01541	848	1278	1032	747	1203	1051	0.306511	0.216759	yahK
OJEPCDOL_01542	2014	2330	2022	1119	1494	1598	0.83152	8.95911e-08	maa
OJEPCDOL_01543	256	452	471	363	465	325	0.27328	0.449661	yjbR
OJEPCDOL_01544	2206	2203	2355	1868	1688	2894	0.315756	0.217773	NA
OJEPCDOL_01545	22998	19843	18727	13675	17797	16671	0.590394	0.000107005	tyrB
OJEPCDOL_01546	382	389	222	358	286	233	0.374787	0.22967	lrp_1
OJEPCDOL_01547	504	675	513	510	522	599	0.275966	0.137738	pheC
OJEPCDOL_01548	1198	1438	1039	1573	1726	1984	-0.301891	0.0371642	alr
OJEPCDOL_01549	4583	5213	3613	5488	5499	5018	-0.0430422	0.810635	dnaB
OJEPCDOL_01550	4607	5213	4188	4381	4464	4837	0.258315	0.0239987	qorA_2
OJEPCDOL_01551	31	80	88	41	89	72	0.23729	0.713634	pspG
OJEPCDOL_01552	2248	2538	1819	3263	2647	2873	-0.199398	0.276516	dusA
OJEPCDOL_01553	959	987	749	566	675	691	0.703803	8.24242e-07	NA
OJEPCDOL_01554	1308	1365	1201	833	845	973	0.777226	4.8741e-09	ecfG
OJEPCDOL_01555	1089	1128	963	582	648	599	1.02453	1.50352e-14	NA
OJEPCDOL_01556	2449	2876	2391	1885	2316	2413	0.452739	0.000878569	zur
OJEPCDOL_01557	22572	26798	24523	8548	9700	11354	1.55666	4.34037e-29	NA
OJEPCDOL_01558	698	690	471	579	623	755	0.144895	0.504585	dinF
OJEPCDOL_01559	5473	6057	4866	5636	5042	5862	0.209561	0.137888	lexA
OJEPCDOL_01560	865	979	737	810	766	945	0.25537	0.120451	dgkA_2
OJEPCDOL_01561	11243	13107	9887	11672	13141	13189	0.0714223	0.580769	plsB
OJEPCDOL_01562	562	755	609	875	993	1153	-0.420293	0.0183575	ubiA
OJEPCDOL_01563	754	995	845	1144	1185	1323	-0.264433	0.133935	ubiC
OJEPCDOL_01564	1917	2312	1978	2079	2245	2422	0.109507	0.491587	proP_2
OJEPCDOL_01565	906	1073	776	752	758	817	0.46213	0.00089627	ccpA_2
OJEPCDOL_01566	311	280	358	201	209	171	0.952406	0.000244503	rihB_1
OJEPCDOL_01567	3316	2196	3201	578	1147	991	1.9474	8.27142e-13	NA
OJEPCDOL_01568	8561	5791	7942	1206	2126	2184	2.2781	5.00747e-20	lamB
OJEPCDOL_01569	2467	2005	2413	493	795	800	1.97635	6.00077e-20	malK
OJEPCDOL_01570	1380	868	1105	239	399	481	1.84179	2.15574e-11	malL
OJEPCDOL_01571	7784	6596	7392	2163	3012	2978	1.66507	2.0091e-21	malE
OJEPCDOL_01572	2065	1653	1807	743	1045	1051	1.20657	2.12377e-10	malF
OJEPCDOL_01573	1991	1638	1602	820	1053	1229	0.994401	5.59962e-08	malG
OJEPCDOL_01574	809	1130	793	1247	1088	1194	-0.155716	0.442302	psiE
OJEPCDOL_01575	21312	20032	18596	19671	28382	25500	-0.0582475	0.780173	NA
OJEPCDOL_01576	7162	8612	6520	8430	10713	10347	-0.178966	0.212414	pgi
OJEPCDOL_01577	3679	4000	3508	2421	3120	3186	0.59228	1.71208e-05	nhaP
OJEPCDOL_01578	1818	2275	1681	1964	2083	2055	0.139546	0.339476	lysC
OJEPCDOL_01579	1259	1685	1155	1175	1599	1808	0.0630158	0.792251	panS
OJEPCDOL_01580	542	621	406	380	406	445	0.565248	0.000996441	shlB_2
OJEPCDOL_01581	2167	4158	2424	1586	2079	2160	0.798552	0.000371308	shlA
OJEPCDOL_01582	3518	4283	3402	3908	4129	3945	0.125557	0.378915	NA
OJEPCDOL_01583	2602	2947	2106	2455	2048	2648	0.314261	0.0582989	potA_1
OJEPCDOL_01584	747	587	466	309	380	492	0.837863	0.000321649	phnV_1
OJEPCDOL_01585	997	894	656	483	467	649	0.893814	4.94882e-06	NA
OJEPCDOL_01586	1714	1586	1483	1182	1349	1316	0.546706	0.000111661	NA
OJEPCDOL_01587	3838	3575	3538	2118	2889	2891	0.712573	1.12387e-05	sbp_1
OJEPCDOL_01588	1768	1457	1225	1521	1553	1373	0.222454	0.271697	phnR_1
OJEPCDOL_01589	5343	7324	5315	7788	8245	8229	-0.213693	0.153431	metH
OJEPCDOL_01590	5558	7087	4754	7200	5549	5224	0.156887	0.501339	iclR
OJEPCDOL_01591	97	110	108	64	70	108	0.622394	0.0807544	gntK_1
OJEPCDOL_01592	94	104	73	101	135	169	-0.353332	0.300305	gntU
OJEPCDOL_01593	219	200	187	149	126	199	0.587954	0.0328814	edd
OJEPCDOL_01594	294	264	499	186	211	297	0.889042	0.0154924	eda_1
OJEPCDOL_01595	821	1178	2762	805	569	442	1.67239	0.0288061	aceK
OJEPCDOL_01596	3563	4358	10752	1758	1243	1049	2.48931	0.000353819	aceA
OJEPCDOL_01597	3682	4617	11224	2906	1565	1409	2.00816	0.00957946	aceB
OJEPCDOL_01598	792	931	495	2881	3618	3813	-2.00902	2.11278e-29	metAS
OJEPCDOL_01599	1	0	1	0	2	0	0.312287	0.94959	NA
OJEPCDOL_01600	2	0	0	0	0	0	2.07006	0.713573	NA
OJEPCDOL_01601	2	0	1	1	0	2	0.275746	0.942972	NA
OJEPCDOL_01602	167543	195095	237053	102982	116987	73158	1.2765	1.56156e-07	NA
OJEPCDOL_01603	1166	1334	748	1939	1689	2695	-0.751907	0.000725721	NA
OJEPCDOL_01604	1293	1510	803	2472	1838	3026	-0.821828	0.000469161	NA
OJEPCDOL_01605	101254	114013	144683	53182	55585	33817	1.5796	6.43237e-10	NA
OJEPCDOL_01606	1342	1615	1138	1824	1699	1566	-0.101663	0.596794	gmhB
OJEPCDOL_01607	1863	1776	1535	1551	2021	1987	0.128256	0.471046	metN_3
OJEPCDOL_01608	1401	1482	1081	1386	1334	1346	0.17948	0.259107	metI_2
OJEPCDOL_01609	10853	10818	9951	9399	12107	13200	0.103465	0.571611	metQ_3
OJEPCDOL_01610	3443	3191	2917	3590	3578	4008	0.0039543	0.98637	rcsF
OJEPCDOL_01611	1111	1006	823	1061	1184	1259	-0.0270018	0.894908	trmO
OJEPCDOL_01612	5949	6448	5339	6994	8293	8311	-0.183691	0.142779	proS
OJEPCDOL_01613	1050	1154	1036	1787	2113	2167	-0.672049	4.63093e-07	nlpE
OJEPCDOL_01614	812	895	618	1327	935	1294	-0.401944	0.0617421	arfB
OJEPCDOL_01615	865	1068	743	1526	1288	1514	-0.480202	0.00333044	yaeQ
OJEPCDOL_01616	7230	7733	5585	6014	6444	6303	0.348739	0.00343939	rof
OJEPCDOL_01617	926	1125	840	1417	1575	1836	-0.515717	0.00031175	NA
OJEPCDOL_01618	1748	2053	1622	2452	2324	2524	-0.207112	0.139197	tilS
OJEPCDOL_01619	1223	1214	857	1151	1167	1293	0.0848516	0.647464	NA
OJEPCDOL_01620	5072	6043	4350	4705	4835	4753	0.330309	0.00619513	ldcC
OJEPCDOL_01621	8700	10189	7851	13815	15221	16161	-0.533504	2.53165e-07	accA
OJEPCDOL_01622	10343	11409	8086	11969	12527	12240	-0.0842137	0.555901	dnaE
OJEPCDOL_01623	1525	1657	1165	1618	1264	1315	0.259544	0.20372	rnhB
OJEPCDOL_01624	1218	1531	1080	1298	1584	1447	0.0417832	0.822271	lpxB
OJEPCDOL_01625	2875	3836	2816	3739	5136	4343	-0.249774	0.160137	lpxA
OJEPCDOL_01626	3540	4021	3222	4317	5474	4511	-0.182712	0.250039	fabZ_1
OJEPCDOL_01627	8405	10138	7080	11028	10270	10151	-0.0833317	0.616949	lpxD
OJEPCDOL_01628	15825	18304	15715	18398	19937	20395	-0.00773849	0.963354	skp
OJEPCDOL_01629	23720	28071	23831	33208	35312	35179	-0.228138	0.0688787	bamA_2
OJEPCDOL_01630	8604	12529	6683	12445	10775	12051	-0.144931	0.52249	rseP
OJEPCDOL_01631	960	1150	772	1317	1287	1253	-0.208548	0.215409	cdsA
OJEPCDOL_01632	2393	2485	1547	2642	2364	2377	0.00490599	0.986804	uppS
OJEPCDOL_01633	3233	3224	2657	4579	4586	5170	-0.427886	0.000377617	dxr
OJEPCDOL_01634	6054	5735	4447	6414	7733	7138	-0.167752	0.282348	frr
OJEPCDOL_01635	4378	4474	3309	7674	6737	6331	-0.557872	0.000469422	pyrH
OJEPCDOL_01636	10093	11379	8660	21229	24941	22476	-0.966468	3.81436e-19	tsf
OJEPCDOL_01637	13838	15182	10973	30478	30623	25471	-0.901434	3.88317e-10	rpsB
OJEPCDOL_01638	6853	8817	6951	9050	9551	10321	-0.12984	0.375667	map_2
OJEPCDOL_01639	4246	4477	3983	4646	5201	4844	0.0200252	0.903573	glnD
OJEPCDOL_01640	9616	11026	8583	11835	11178	11730	-0.0296237	0.84945	dapD
OJEPCDOL_01641	17468	20430	17208	12931	17187	17829	0.434063	0.0033608	NA
OJEPCDOL_01642	1970	1853	1508	2146	2120	2149	-0.0449216	0.803041	NA
OJEPCDOL_01643	1858	2054	1427	1229	1339	1337	0.667808	1.32944e-07	truC
OJEPCDOL_01644	3338	2939	2568	1659	1684	1806	1.00799	8.10395e-14	pbpC
OJEPCDOL_01645	14028	13704	11898	11444	12495	13225	0.322122	0.00637532	yfhM
OJEPCDOL_01646	1632	1526	1424	860	1276	1198	0.69689	8.78972e-05	yqcC
OJEPCDOL_01647	936	950	668	979	1019	1107	-0.0641446	0.737027	yjhB_1
OJEPCDOL_01648	975	1167	1002	1045	1528	1557	-0.15754	0.470913	syd
OJEPCDOL_01649	1874	1746	1502	1580	2102	2316	0.0063132	0.981619	queF_1
OJEPCDOL_01650	10547	11039	9263	9282	11335	11080	0.190073	0.144357	ppnN
OJEPCDOL_01651	1001	1160	975	951	1166	1204	0.147776	0.381225	ygdG
OJEPCDOL_01652	1638	2147	1410	1746	1876	2096	0.0770667	0.668674	rlmM
OJEPCDOL_01653	267	398	202	281	260	330	0.195102	0.506479	NA
OJEPCDOL_01654	1849	2088	1591	1775	1947	2052	0.159914	0.225735	gcvA_5
OJEPCDOL_01655	19248	22683	19197	20206	15646	22779	0.286582	0.137445	ygdR_1
OJEPCDOL_01656	1381	1658	1438	1672	1767	2030	-0.0577212	0.752286	csdA
OJEPCDOL_01657	526	481	401	517	461	652	0.0159009	0.955502	csdE
OJEPCDOL_01658	1105	1176	1151	1313	1558	1529	-0.121345	0.508886	tcdA
OJEPCDOL_01659	8806	9098	8096	9877	10170	10283	0.00653287	0.970797	mltA
OJEPCDOL_01660	189	161	75	186	100	164	0.108475	0.832643	NA
OJEPCDOL_01661	296	231	107	331	145	241	0.006729	0.992993	NA
OJEPCDOL_01662	85	54	26	95	52	74	-0.229026	0.713634	NA
OJEPCDOL_01663	656	582	520	0	0	0	11.8653	6.13978e-22	NA
OJEPCDOL_01664	7835	7661	6376	0	0	0	15.4993	2.4477e-37	benM_2
OJEPCDOL_01665	3522	3929	2832	3483	3039	3534	0.24765	0.103317	amiC_2
OJEPCDOL_01666	1115	1484	1245	1163	1184	1217	0.335639	0.0424084	argA
OJEPCDOL_01667	3600	5310	3960	4240	4252	4449	0.211847	0.230782	recD
OJEPCDOL_01668	6726	7974	6782	7353	8558	8258	0.059168	0.703488	recB
OJEPCDOL_01669	8836	10973	8245	9212	11399	10842	0.058327	0.71346	ptrA_1
OJEPCDOL_01670	2971	3927	3086	4339	4783	4264	-0.200985	0.214103	recC
OJEPCDOL_01671	572	632	358	735	664	728	-0.241579	0.291214	NA
OJEPCDOL_01672	63	86	77	76	60	61	0.421815	0.294509	NA
OJEPCDOL_01673	42	90	53	40	63	42	0.562175	0.259107	NA
OJEPCDOL_01674	51	36	36	33	33	21	0.723735	0.183096	NA
OJEPCDOL_01675	2405	2494	2032	2704	2868	3270	-0.12458	0.382378	thyA
OJEPCDOL_01676	2715	2826	2047	3262	3155	3311	-0.142069	0.347791	lgt
OJEPCDOL_01677	6652	8684	6400	8290	9496	10188	-0.141325	0.347881	ptsP
OJEPCDOL_01678	4423	6165	3894	5627	5211	5963	-0.00474901	0.986275	rppH_2
OJEPCDOL_01679	750	1012	707	1170	1041	1295	-0.289549	0.113425	mutH
OJEPCDOL_01680	705	922	743	1022	1256	1347	-0.383662	0.0241616	NA
OJEPCDOL_01681	1863	1316	1147	1095	688	1097	0.807987	0.00201033	ygdR_2
OJEPCDOL_01682	5246	5922	4547	6166	6586	6639	-0.0816574	0.516648	tas_1
OJEPCDOL_01683	1559	1992	1375	2269	2372	2486	-0.316549	0.0207894	lplT
OJEPCDOL_01684	3511	4199	3191	4284	4780	5018	-0.146283	0.260809	aas
OJEPCDOL_01685	2319	2879	2129	3744	4179	4283	-0.515033	1.12154e-05	dorA
OJEPCDOL_01686	3071	2808	2572	3183	3734	3804	-0.110265	0.504585	galR
OJEPCDOL_01687	753	985	807	1111	1023	1138	-0.138617	0.471799	NA
OJEPCDOL_01688	2747	3059	2552	1805	2001	2148	0.717623	2.37689e-10	ascG_2
OJEPCDOL_01689	435	507	380	542	378	414	0.19791	0.457016	lysA
OJEPCDOL_01690	472	686	613	627	598	556	0.219072	0.371969	occR
OJEPCDOL_01691	607	910	649	1102	1064	1262	-0.44348	0.0161627	ydhP_2
OJEPCDOL_01692	894	1128	713	1014	890	976	0.133543	0.511562	dmlR_13
OJEPCDOL_01693	1727	2320	1832	1288	1633	1592	0.608969	7.59428e-05	NA
OJEPCDOL_01694	356	387	371	523	592	567	-0.361002	0.0503773	NA
OJEPCDOL_01695	973	1079	714	1330	1241	1513	-0.348083	0.0375387	NA
OJEPCDOL_01696	344	318	261	262	327	375	0.167365	0.497636	bacA
OJEPCDOL_01697	505	657	416	675	698	725	-0.198901	0.295164	yycB_1
OJEPCDOL_01698	18	23	22	26	21	22	0.0958606	0.899142	NA
OJEPCDOL_01699	781	758	577	910	960	931	-0.184759	0.282517	yojI
OJEPCDOL_01700	139	230	102	165	163	154	0.158694	0.670929	xerD_2
OJEPCDOL_01701	163	250	193	178	233	249	0.105268	0.7382	rcsB_5
OJEPCDOL_01702	186	157	210	246	304	288	-0.348451	0.237769	rcsB_6
OJEPCDOL_01703	79	105	75	98	72	160	-0.124444	0.798432	fimG
OJEPCDOL_01704	51	70	46	43	63	63	0.204084	0.659107	lpfD
OJEPCDOL_01705	167	168	120	114	197	175	0.131092	0.710088	elfC
OJEPCDOL_01706	24	45	21	40	27	53	-0.214086	0.748514	lpfB_2
OJEPCDOL_01707	60	33	54	37	56	43	0.367853	0.508357	lpfA_3
OJEPCDOL_01708	579	368	250	718	594	764	-0.58208	0.0580104	xerD_3
OJEPCDOL_01709	90	74	37	78	59	92	0.0157196	0.981394	NA
OJEPCDOL_01710	141	132	153	166	188	249	-0.253441	0.434685	fabF_1
OJEPCDOL_01711	196	224	148	299	245	329	-0.406359	0.100918	tdeA_1
OJEPCDOL_01712	242	310	189	228	303	209	0.211341	0.472675	macB_1
OJEPCDOL_01713	49	98	66	76	54	66	0.329777	0.483296	macA_1
OJEPCDOL_01714	211	213	154	288	324	350	-0.513556	0.0131382	lagD
OJEPCDOL_01715	65	96	35	100	86	85	-0.283379	0.552097	NA
OJEPCDOL_01716	33	24	55	44	50	33	0.0889026	0.903263	dsbA_2
OJEPCDOL_01717	220	263	267	420	438	617	-0.732836	0.00201033	NA
OJEPCDOL_01718	713	826	683	687	714	768	0.261039	0.0892891	dmlR_14
OJEPCDOL_01719	1370	1575	1456	1667	1231	1123	0.350871	0.15054	lldD
OJEPCDOL_01720	997	863	775	632	802	864	0.431498	0.0190441	moaF_2
OJEPCDOL_01721	292	229	246	213	236	215	0.443907	0.0740429	exuT_1
OJEPCDOL_01722	26	38	33	64	76	41	-0.678276	0.185531	NA
OJEPCDOL_01723	62	86	76	109	95	131	-0.350562	0.33723	NA
OJEPCDOL_01724	241	382	435	451	319	263	0.267799	0.508608	betT1
OJEPCDOL_01725	253	524	366	517	328	295	0.204841	0.616383	betI_2
OJEPCDOL_01726	820	1208	950	974	879	952	0.307299	0.126342	pgrR_7
OJEPCDOL_01727	193	117	184	129	184	143	0.372124	0.33311	NA
OJEPCDOL_01728	529	584	560	569	784	745	-0.0878466	0.70591	atm1
OJEPCDOL_01729	64	121	73	97	73	86	0.215914	0.620141	fdhS_1
OJEPCDOL_01730	200	254	241	320	187	274	0.0572634	0.881862	fdhL_1
OJEPCDOL_01731	126	164	81	217	179	207	-0.502466	0.100918	fdhC_1
OJEPCDOL_01732	1870	2186	1646	2707	2388	2578	-0.211405	0.174628	nlpD_1
OJEPCDOL_01733	6032	5020	5889	0	0	0	15.1495	2.69112e-35	ycaC_2
OJEPCDOL_01734	6356	5123	5950	0	0	0	15.1895	1.81448e-35	ycaC_3
OJEPCDOL_01735	362	364	265	0	0	0	11.0283	6.33964e-19	dmlR_15
OJEPCDOL_01736	11174	11555	11070	7335	9885	11213	0.491732	0.00477297	hdeD
OJEPCDOL_01737	9492	9904	9169	0	0	0	15.8911	3.62355e-39	oprF
OJEPCDOL_01738	13566	14257	13394	0	0	0	16.4211	8.83124e-42	NA
OJEPCDOL_01739	34895	36248	34311	37057	60052	48965	-0.230077	0.276516	NA
OJEPCDOL_01740	40679	43527	38336	43909	70863	60150	-0.276986	0.16126	sufS_1
OJEPCDOL_01741	1268	1475	953	1571	1898	1979	-0.3435	0.030264	NA
OJEPCDOL_01742	2886	3360	2576	4229	5066	4636	-0.436362	0.000302703	NA
OJEPCDOL_01743	905	1026	918	1091	1080	1032	0.0582788	0.766196	NA
OJEPCDOL_01744	44	50	38	25	23	27	1.03651	0.0249986	NA
OJEPCDOL_01745	6885	8996	6666	9084	10770	10704	-0.216209	0.127388	lysS
OJEPCDOL_01746	6341	8035	5923	7918	9314	8797	-0.137855	0.335651	prfB
OJEPCDOL_01747	1322	1875	1338	1855	1435	1588	0.105954	0.650322	NA
OJEPCDOL_01748	1081	1295	1043	1176	1417	1535	-0.0431013	0.818594	NA
OJEPCDOL_01749	3353	3808	3204	4441	4792	4903	-0.220273	0.0695607	recJ
OJEPCDOL_01750	3238	4543	3338	4281	5189	4689	-0.127786	0.477808	dsbC
OJEPCDOL_01751	3528	5416	3647	4845	4785	4586	0.0364434	0.871263	xerD_4
OJEPCDOL_01752	1388	1451	1075	1437	1473	1721	-0.0213901	0.908442	fldB
OJEPCDOL_01753	164	147	155	232	233	309	-0.492468	0.0572313	creD
OJEPCDOL_01754	540	774	440	823	878	1143	-0.486344	0.0221048	creC
OJEPCDOL_01755	437	625	491	951	1001	938	-0.674016	0.000106201	creB
OJEPCDOL_01756	1078	1506	1164	2342	2809	2837	-0.866019	5.46796e-09	ygfX
OJEPCDOL_01757	1589	1990	1475	3205	3471	3992	-0.854887	1.35331e-11	sdhE
OJEPCDOL_01758	741	909	609	1345	1235	1588	-0.668099	3.31974e-05	NA
OJEPCDOL_01759	3878	4536	3690	5956	6346	7394	-0.474589	0.000123404	ygfZ
OJEPCDOL_01760	356	442	317	603	548	595	-0.430943	0.0154871	NA
OJEPCDOL_01761	1231	1449	1142	1422	1350	1700	-0.00205866	0.994172	NA
OJEPCDOL_01762	1258	1295	1351	1736	1995	2112	-0.34031	0.0481934	yfbR_2
OJEPCDOL_01763	274	261	266	190	284	261	0.365535	0.156403	rbsK_1
OJEPCDOL_01764	268	208	147	159	166	153	0.597189	0.0352324	alsK
OJEPCDOL_01765	158	199	142	109	119	153	0.612169	0.0193364	alsE
OJEPCDOL_01766	151	120	146	126	120	161	0.280226	0.410315	lsrD
OJEPCDOL_01767	109	70	83	42	72	38	1.02612	0.0187461	rbsC_4
OJEPCDOL_01768	261	329	207	106	156	128	1.24648	1.1487e-07	rbsA_4
OJEPCDOL_01769	134	183	120	47	129	49	1.17726	0.00838204	lsrB_1
OJEPCDOL_01770	134	101	120	28	74	87	1.17089	0.00907473	srlR_2
OJEPCDOL_01771	412	580	403	368	396	566	0.292371	0.238951	yhjE_1
OJEPCDOL_01772	108	166	107	45	93	70	1.09479	0.0022296	NA
OJEPCDOL_01773	86	44	82	89	88	90	-0.0759342	0.889187	cnbH
OJEPCDOL_01774	95	78	66	70	67	42	0.633049	0.132604	NA
OJEPCDOL_01775	1977	2243	1865	1959	2307	2362	0.105495	0.479369	rspR_2
OJEPCDOL_01776	839	902	653	862	1098	1081	-0.1228	0.501711	NA
OJEPCDOL_01777	1142	1184	817	1471	1612	1444	-0.312018	0.0544962	NA
OJEPCDOL_01778	453	601	468	709	649	639	-0.173176	0.409238	ygfF
OJEPCDOL_01779	1126	1174	882	1226	1297	1422	-0.0884494	0.585546	NA
OJEPCDOL_01780	1655	2342	1765	2073	2728	2917	-0.19408	0.330357	adh_1
OJEPCDOL_01781	81527	93998	72433	80678	111585	103984	-0.0297859	0.874231	gcvP
OJEPCDOL_01782	20142	27622	21168	21212	29831	30963	-0.0209288	0.929856	gcvH
OJEPCDOL_01783	48123	54123	40892	45581	61585	60322	-0.000623603	0.999001	gcvT
OJEPCDOL_01784	2178	2876	2370	2724	3008	3694	-0.113334	0.566606	ubiI
OJEPCDOL_01785	3094	4020	3080	3878	4792	4888	-0.185542	0.241284	ubiH
OJEPCDOL_01786	4666	5820	4234	5140	6267	6406	-0.0527115	0.749509	pepP
OJEPCDOL_01787	2549	2973	1927	2792	2678	2629	0.0883637	0.625978	NA
OJEPCDOL_01788	16548	21326	13411	18148	14252	15265	0.308711	0.110863	zapA
OJEPCDOL_01789	679	606	443	708	628	704	-0.0236642	0.927779	ygfA
OJEPCDOL_01790	4795	5676	4217	5209	6184	6040	-0.0252022	0.871622	serA
OJEPCDOL_01791	5229	5399	4831	5589	6359	5708	0.0377194	0.819415	rpiA
OJEPCDOL_01792	2127	2529	2059	2291	2785	2670	0.0213852	0.902971	argP
OJEPCDOL_01793	10298	10470	10000	7867	8053	8595	0.561575	7.9359e-06	NA
OJEPCDOL_01794	114	161	118	60	90	117	0.788506	0.0193115	argO
OJEPCDOL_01795	1307	1569	906	1832	1626	2206	-0.375071	0.0631383	mhbT
OJEPCDOL_01796	4982	5515	4789	6329	7065	7377	-0.211939	0.0919727	mscS
OJEPCDOL_01797	731	723	827	459	633	604	0.676368	0.00132462	NA
OJEPCDOL_01798	41905	54378	41570	49763	61401	58645	-0.0762716	0.637646	fbaA
OJEPCDOL_01799	30154	40587	28868	39413	44592	44770	-0.151489	0.305618	pgk
OJEPCDOL_01800	5659	6524	4501	6139	6114	5982	0.0849545	0.585655	epd
OJEPCDOL_01801	316	386	417	461	260	149	0.578794	0.202861	potA_2
OJEPCDOL_01802	498	666	704	1137	534	512	-0.00700062	0.991401	cysW_1
OJEPCDOL_01803	787	717	1072	1900	665	476	-0.0166836	0.990144	NA
OJEPCDOL_01804	995	997	776	1513	553	599	0.246648	0.73488	NA
OJEPCDOL_01805	19186	13044	13477	21645	10636	8311	0.378762	0.536958	csaA
OJEPCDOL_01806	68751	39613	50513	63129	41699	31982	0.441276	0.20605	NA
OJEPCDOL_01807	1656	979	1199	1723	1217	1034	0.175701	0.624448	brnQ_2
OJEPCDOL_01808	730	518	522	1404	1045	978	-0.731118	0.00386807	manC1
OJEPCDOL_01809	4776	5263	4252	4836	5055	5017	0.162543	0.178086	algC
OJEPCDOL_01810	1614	1775	1373	1674	1988	2173	-0.0670819	0.686103	hisI
OJEPCDOL_01811	1266	1510	1136	1501	1987	1864	-0.227514	0.160197	hisF
OJEPCDOL_01812	1003	1083	784	1349	1351	1333	-0.27426	0.0632411	hisA
OJEPCDOL_01813	1060	1058	766	1248	1349	1330	-0.227127	0.153813	hisH
OJEPCDOL_01814	1863	2164	1789	2255	3112	2767	-0.253938	0.126342	hisB
OJEPCDOL_01815	795	946	641	1057	1142	1206	-0.298881	0.0463577	hisC
OJEPCDOL_01816	869	1009	826	1095	1085	1231	-0.109552	0.506479	hisD
OJEPCDOL_01817	893	1041	726	1119	1273	1282	-0.247545	0.0951131	hisG
OJEPCDOL_01818	2412	2949	2262	3132	3655	3267	-0.177465	0.223979	yeeZ
OJEPCDOL_01819	680	739	698	934	760	655	0.073091	0.794818	cysL_2
OJEPCDOL_01820	80	72	52	239	61	97	-0.77392	0.189864	gbuA
OJEPCDOL_01821	584	609	491	417	522	515	0.439032	0.00756473	putP_2
OJEPCDOL_01822	2749	2504	2470	2293	2965	2733	0.188573	0.294509	corA_1
OJEPCDOL_01823	1305	1333	1074	1224	1023	1143	0.350392	0.034556	NA
OJEPCDOL_01824	6347	5171	5576	5296	6045	5964	0.222584	0.231925	yliI
OJEPCDOL_01825	3829	3689	3141	5025	5738	5950	-0.42	0.000623813	gstB_3
OJEPCDOL_01826	902	919	815	856	980	995	0.127696	0.441136	serB1
OJEPCDOL_01827	239	148	167	122	139	116	0.790903	0.0108441	efe
OJEPCDOL_01828	2657	1425	1921	880	1108	1268	1.13524	1.29879e-05	metC_1
OJEPCDOL_01829	4756	2274	3344	1169	1430	1338	1.64894	5.40169e-10	cbs
OJEPCDOL_01830	29479	32460	28492	36507	42433	41196	-0.178952	0.167315	dacC_2
OJEPCDOL_01831	1577	1851	1302	1688	3064	3511	-0.573305	0.0221807	sdaB
OJEPCDOL_01832	8363	8806	6836	8253	17839	18462	-0.653771	0.0149036	sdaC_1
OJEPCDOL_01833	585	786	652	977	1148	1105	-0.446954	0.00804317	deoR
OJEPCDOL_01834	2197	3451	2421	4120	4263	5090	-0.519918	0.00343176	deoC1
OJEPCDOL_01835	822	803	732	689	730	906	0.253615	0.166905	rbsK_2
OJEPCDOL_01836	434	238	379	307	382	483	0.105446	0.793309	fucP_2
OJEPCDOL_01837	274	148	229	220	295	275	-0.0232117	0.959279	NA
OJEPCDOL_01838	1219	1324	974	1575	1670	1730	-0.280656	0.0326061	ybjG
OJEPCDOL_01839	471	596	463	917	623	718	-0.348414	0.155953	NA
OJEPCDOL_01840	1104	1564	951	2155	2227	2431	-0.702745	7.8164e-06	mtnN_1
OJEPCDOL_01841	18154	18995	16369	19586	22051	20427	0.0139498	0.930135	eco
OJEPCDOL_01842	2558	2534	1899	2231	2669	2346	0.168511	0.299612	NA
OJEPCDOL_01843	709	737	506	845	689	738	-0.00916337	0.975555	NA
OJEPCDOL_01844	2680	2432	1693	3554	2939	2962	-0.265816	0.215531	aspT
OJEPCDOL_01845	57	62	88	63	169	177	-0.707401	0.1629	ybjM
OJEPCDOL_01846	6458	8506	6450	7914	6985	9371	0.0414748	0.844646	grxA
OJEPCDOL_01847	1504	1683	1239	1441	1774	2154	-0.0523151	0.806758	NA
OJEPCDOL_01848	1298	1474	1307	1690	1819	2006	-0.203576	0.178599	rimK
OJEPCDOL_01849	1149	1097	907	1100	1134	1232	0.088867	0.600676	ybjN
OJEPCDOL_01850	4407	2190	2234	2706	3002	2805	0.283269	0.374392	potF
OJEPCDOL_01851	2256	1578	1611	1588	1985	1627	0.30086	0.19177	potA_3
OJEPCDOL_01852	819	604	533	537	647	563	0.39022	0.0847805	potH
OJEPCDOL_01853	1108	978	1022	922	1005	993	0.327389	0.0651514	ydcV_1
OJEPCDOL_01854	1353	1440	992	1881	1803	1969	-0.364178	0.0137743	ybjO
OJEPCDOL_01855	802	953	704	1107	966	1084	-0.14382	0.430048	rlmC
OJEPCDOL_01856	1889	2448	1906	1319	1342	1385	0.847874	7.67051e-11	artJ
OJEPCDOL_01857	2077	2260	1794	1800	1771	1827	0.40539	0.000814113	artM_2
OJEPCDOL_01858	3007	3547	2901	2184	2618	2528	0.594749	9.45538e-07	artQ_1
OJEPCDOL_01859	10525	12015	10666	8878	11046	10858	0.343015	0.0129131	artI
OJEPCDOL_01860	8648	8597	6760	6098	7110	6535	0.504915	2.99947e-05	artP
OJEPCDOL_01861	17796	18767	17483	20718	28459	27317	-0.263053	0.112264	ybjP
OJEPCDOL_01862	4835	6787	5153	3800	4348	5321	0.543919	0.00113354	NA
OJEPCDOL_01863	930	1057	923	1055	1021	1141	0.083474	0.635013	NA
OJEPCDOL_01864	1832	2109	2033	1738	2069	2350	0.196553	0.300051	amiD_2
OJEPCDOL_01865	1735	1636	1562	1657	1899	1827	0.107758	0.528243	auaH_2
OJEPCDOL_01866	1768	2181	1705	2516	2367	2494	-0.163275	0.28831	NA
OJEPCDOL_01867	259	293	254	377	482	595	-0.615323	0.00436901	NA
OJEPCDOL_01868	3602	3288	3064	7160	8340	8517	-1.03684	3.64484e-16	ltaE
OJEPCDOL_01869	6897	6348	5933	15537	19384	18314	-1.23842	1.89084e-21	poxB
OJEPCDOL_01870	460	499	368	488	785	748	-0.378939	0.0936605	hcr
OJEPCDOL_01871	776	814	624	544	825	817	0.247514	0.251088	hcp
OJEPCDOL_01872	591	679	493	677	766	858	-0.161987	0.358192	lysO_2
OJEPCDOL_01873	5061	5803	5506	4844	6011	6114	0.186442	0.277337	NA
OJEPCDOL_01874	1185	1461	911	1182	1293	1267	0.137718	0.445786	NA
OJEPCDOL_01875	770	953	806	1170	1149	1139	-0.226457	0.182875	macA_2
OJEPCDOL_01876	2394	2496	1967	2932	3139	3012	-0.183692	0.160808	macB_2
OJEPCDOL_01877	51446	53778	47100	25220	24774	26126	1.22832	5.16674e-31	cspD
OJEPCDOL_01878	4821	4847	3236	4493	3290	3369	0.413888	0.0573873	clpS
OJEPCDOL_01879	48478	50935	43706	43884	50951	49642	0.215605	0.067984	clpA
OJEPCDOL_01880	2180	1875	1334	3620	1823	2483	-0.355382	0.267341	infA
OJEPCDOL_01881	612	842	398	885	1041	979	-0.451472	0.0512435	aat
OJEPCDOL_01882	1787	2368	1676	2052	2715	3358	-0.25198	0.236377	msbA_1
OJEPCDOL_01883	1658	1943	1418	1777	2363	3008	-0.281374	0.182953	cydD
OJEPCDOL_01884	40	124	83	122	120	122	-0.345755	0.483135	gstB_4
OJEPCDOL_01885	443	543	443	538	722	848	-0.327408	0.131905	cynR_2
OJEPCDOL_01886	5319	6632	5685	6458	8604	8904	-0.207798	0.245515	trxB
OJEPCDOL_01887	11944	19792	14607	20741	22706	19225	-0.217726	0.321251	lrp_2
OJEPCDOL_01888	24041	30691	23285	35958	37691	35310	-0.262554	0.0501111	ftsK
OJEPCDOL_01889	2956	3287	2546	3774	4516	4156	-0.27867	0.0256793	lolA
OJEPCDOL_01890	2880	3342	2441	3982	4608	4365	-0.360754	0.00254041	rarA
OJEPCDOL_01891	20363	25303	18573	26181	29382	29468	-0.184094	0.14089	serS
OJEPCDOL_01892	98	92	81	56	86	140	0.186376	0.69999	ycaD_2
OJEPCDOL_01893	2106	2548	1864	1467	2245	2502	0.298491	0.168654	pflA
OJEPCDOL_01894	25750	33188	20563	26229	52556	53538	-0.510598	0.0524487	pflB
OJEPCDOL_01895	4937	4273	2816	3629	4792	5763	-0.0166185	0.956714	focA_1
OJEPCDOL_01896	1086	968	597	1336	1366	1321	-0.393532	0.0686691	ycaO
OJEPCDOL_01897	8650	10783	8327	6945	11196	11794	0.124286	0.602328	ansB
OJEPCDOL_01898	7012	6938	5795	8603	8800	8266	-0.155286	0.27548	serC
OJEPCDOL_01899	2591	2632	2236	3116	3069	3155	-0.0994044	0.497636	aroA
OJEPCDOL_01900	11735	13567	9645	16843	17347	15030	-0.280701	0.0572313	cmk
OJEPCDOL_01901	63673	64952	52310	66684	63255	59302	0.154461	0.315582	rpsA
OJEPCDOL_01902	22511	20608	16673	14113	12670	11721	0.852104	4.83848e-08	ihfB
OJEPCDOL_01903	353	424	351	625	505	554	-0.357747	0.0857585	comEC
OJEPCDOL_01904	3202	3419	2528	5752	5456	5498	-0.652529	1.53238e-07	msbA_2
OJEPCDOL_01905	3212	3249	2824	3303	4087	4196	-0.087265	0.588652	lpxK
OJEPCDOL_01906	20056	16859	18235	12103	16002	15611	0.579626	0.00083499	NA
OJEPCDOL_01907	1826	1851	1210	2009	1690	1855	0.0234656	0.922665	cspE_2
OJEPCDOL_01908	1488	1972	1754	1260	1335	1494	0.583439	0.000381129	cspE_3
OJEPCDOL_01909	2281	2089	1733	1702	2028	1904	0.341725	0.021539	NA
OJEPCDOL_01910	557	483	362	450	535	624	0.026206	0.924402	NA
OJEPCDOL_01911	1698	2199	1624	2199	2791	2757	-0.264924	0.0903585	kdsB
OJEPCDOL_01912	2449	3432	2458	2509	2924	3220	0.168785	0.338536	NA
OJEPCDOL_01913	1370	1398	1204	1175	1402	1451	0.210416	0.161405	NA
OJEPCDOL_01914	4038	4901	3449	5133	4915	5203	-0.0850255	0.580769	cmoM
OJEPCDOL_01915	4351	5197	4356	5665	5834	6181	-0.119689	0.394435	mukF
OJEPCDOL_01916	2515	3087	2487	3747	3672	3690	-0.235336	0.0951131	mukE
OJEPCDOL_01917	15018	17045	14148	17386	20711	19450	-0.0888725	0.52249	mukB
OJEPCDOL_01918	17394	18110	15830	17053	17762	18103	0.184415	0.127258	NA
OJEPCDOL_01919	10969	10596	9248	9566	10808	10915	0.207514	0.106968	NA
OJEPCDOL_01920	2813	2392	2159	2412	2439	2708	0.191813	0.264313	gloC
OJEPCDOL_01921	8231	7605	6412	8672	9494	9477	-0.0868835	0.570602	aspC
OJEPCDOL_01922	271572	327712	248735	203799	251730	227001	0.535983	7.9359e-06	ompN
OJEPCDOL_01923	10744	11040	8823	11372	12908	12351	-0.0351653	0.806975	asnS
OJEPCDOL_01924	2607	2366	2145	7122	7716	7360	-1.41186	8.13986e-30	pncB
OJEPCDOL_01925	1428	1663	1075	1489	1381	1667	0.0892565	0.640389	dosC_2
OJEPCDOL_01926	25132	28528	23956	31951	35577	33009	-0.146942	0.261067	pepN
OJEPCDOL_01927	118	110	80	57	59	75	0.911275	0.00438918	ssuB_2
OJEPCDOL_01928	131	139	93	125	125	159	0.0460647	0.89733	ssuC_1
OJEPCDOL_01929	138	129	134	110	190	197	-0.0627664	0.875957	ssuD_2
OJEPCDOL_01930	34	34	61	28	66	67	-0.0363516	0.963263	ssuA_1
OJEPCDOL_01931	50	106	108	81	96	87	0.241444	0.62139	ssuE
OJEPCDOL_01932	2680	2178	1607	3594	3868	3802	-0.582973	0.00119742	pyrD
OJEPCDOL_01933	11215	12349	10077	12761	14765	15662	-0.132376	0.302575	zapC
OJEPCDOL_01934	2391	2248	1574	2747	2705	2924	-0.215611	0.217605	ycbX_2
OJEPCDOL_01935	3976	4151	3148	12584	12524	12834	-1.53161	1.20178e-46	rlmL
OJEPCDOL_01936	5535	5227	4598	13056	13808	13615	-1.1703	8.46817e-25	uup
OJEPCDOL_01937	3422	2912	2551	6639	7014	6289	-0.941402	1.82641e-10	pqiA
OJEPCDOL_01938	5721	5473	4761	11402	13839	12653	-1.01864	4.35159e-17	pqiB
OJEPCDOL_01939	1720	1468	1316	2699	3016	2828	-0.695094	2.30726e-06	NA
OJEPCDOL_01940	2312	2815	2408	2202	3117	2831	0.120114	0.542908	fabF_2
OJEPCDOL_01941	345	303	201	347	407	362	-0.180034	0.501575	NA
OJEPCDOL_01942	2510	2661	1684	3689	3389	3727	-0.4477	0.00603963	fabA
OJEPCDOL_01943	3516	3854	2598	4424	4088	4258	-0.146265	0.379256	lon1
OJEPCDOL_01944	4754	5450	4139	4840	4739	5033	0.19294	0.120389	matP
OJEPCDOL_01945	556444	537441	472244	557540	669756	639922	-0.0230692	0.889176	ompA
OJEPCDOL_01946	1762	2053	1638	1675	1616	1783	0.326938	0.0124701	sulA
OJEPCDOL_01947	1293	1868	1599	1948	2522	2344	-0.285072	0.15912	sxy
OJEPCDOL_01948	2353	2740	2178	3360	3706	3646	-0.334965	0.00376924	yccS_1
OJEPCDOL_01949	1356	1347	1019	1578	1273	1530	-0.0187807	0.93701	yccF
OJEPCDOL_01950	4455	4507	3424	3898	4849	4515	0.124391	0.422856	helD
OJEPCDOL_01951	2240	2237	1955	2245	2723	2833	-0.0463644	0.790198	mgsA
OJEPCDOL_01952	2236	2935	1694	1425	1529	1688	0.772522	1.37357e-06	NA
OJEPCDOL_01953	5300	7060	4656	4337	5635	7932	0.151321	0.556395	yccU
OJEPCDOL_01954	4301	6046	4083	3203	3901	4386	0.548813	0.000624091	hspQ
OJEPCDOL_01955	1784	2097	1393	2084	2389	2330	-0.152167	0.327706	rlmI
OJEPCDOL_01956	2224	2227	1958	1504	1800	1750	0.573419	6.59427e-06	yccX
OJEPCDOL_01957	959	934	776	1151	1019	1122	-0.0805345	0.67465	tusE
OJEPCDOL_01958	6866	6450	5256	9662	8056	8187	-0.262646	0.144065	yccA
OJEPCDOL_01959	18	27	18	29	29	36	-0.35885	0.568755	NA
OJEPCDOL_01960	5791	7919	6102	8620	6740	10468	-0.159472	0.492852	NA
OJEPCDOL_01961	661	1344	965	1597	2030	2054	-0.712064	0.00376924	NA
OJEPCDOL_01962	40	146	50	160	198	174	-0.993782	0.0328814	yehC
OJEPCDOL_01963	231	372	275	401	465	494	-0.407782	0.0782091	yehB_1
OJEPCDOL_01964	201	240	106	297	216	233	-0.260447	0.477808	NA
OJEPCDOL_01965	81	169	91	276	260	252	-1.00795	0.000756843	NA
OJEPCDOL_01966	43	55	60	64	104	66	-0.324434	0.498866	rcsB_7
OJEPCDOL_01967	427	450	405	337	321	416	0.486949	0.0114579	soxR
OJEPCDOL_01968	9	8	4	0	7	2	1.4466	0.365819	NA
OJEPCDOL_01969	21	48	46	44	58	61	-0.2619	0.658008	bepF_1
OJEPCDOL_01970	436	449	367	373	425	388	0.302568	0.094466	bepE_1
OJEPCDOL_01971	6379	6220	5962	1066	1140	1246	2.66195	1.93659e-101	nucA
OJEPCDOL_01972	287	353	348	331	407	367	0.0756106	0.780678	NA
OJEPCDOL_01973	115	176	78	93	127	100	0.4027	0.287175	rhtC_2
OJEPCDOL_01974	591	723	676	438	386	355	0.982162	7.37806e-07	trpI
OJEPCDOL_01975	1496	1385	1230	1	1	0	11.2341	4.00891e-26	NA
OJEPCDOL_01976	352	302	332	304	376	275	0.283501	0.29063	sutR_2
OJEPCDOL_01977	352	510	410	445	543	535	-0.0320317	0.903093	NA
OJEPCDOL_01978	373	505	413	503	388	409	0.208315	0.419516	rutG
OJEPCDOL_01979	45	33	15	36	65	80	-0.743701	0.209796	rutF
OJEPCDOL_01980	41	53	26	47	43	52	-0.0395875	0.947302	rutD
OJEPCDOL_01981	6	38	14	21	23	13	0.197691	0.8499	rutC_1
OJEPCDOL_01982	29	35	19	45	21	15	0.215783	0.792901	rutB_1
OJEPCDOL_01983	89	63	86	120	90	50	0.102653	0.86252	rutA
OJEPCDOL_01984	1910	2323	1669	2764	2956	2864	-0.322938	0.011207	rutR
OJEPCDOL_01985	11603	10430	12864	9275	5507	4784	1.06354	0.000239986	cycA_1
OJEPCDOL_01986	1006	756	863	951	1275	986	-0.0493393	0.863322	NA
OJEPCDOL_01987	240	382	319	490	472	710	-0.596314	0.0223935	yghB_1
OJEPCDOL_01988	990	1359	984	1427	1536	1489	-0.199185	0.236553	ycnE_1
OJEPCDOL_01989	1167	1066	944	1147	1028	1202	0.138611	0.464416	NA
OJEPCDOL_01990	135	177	145	220	196	230	-0.275495	0.302476	caiD
OJEPCDOL_01991	105	127	71	85	108	123	0.152821	0.686103	pbuE
OJEPCDOL_01992	311	336	204	308	348	432	-0.138884	0.6048	hemA_1
OJEPCDOL_01993	206	219	142	99	139	163	0.721392	0.00922441	paaJ_2
OJEPCDOL_01994	193	145	144	125	211	135	0.268923	0.466825	paaH_2
OJEPCDOL_01995	370	300	243	141	351	263	0.510323	0.161241	anoR
OJEPCDOL_01996	24969	30098	25098	15887	30722	31289	0.282271	0.29063	uspF
OJEPCDOL_01997	1404	1139	1078	1529	2117	2234	-0.46092	0.0201851	lhpD
[truncated: 2,629 more rows]

## Sheet: plasmid-pA1M02v477pA1M02
Supplementary File 1-DEGS. C) Complete dataset of differentially expressed genes of plasmid-associated transcripts between SeA1M02 and Se477 (pADAP). Cells are shaded green where the transconjugant Se477 (pADAP) transcript id upregulated, and blue when the naïve strain SeA1M02 is upregulated, with an adjusted P-value cut off at .05. Log2 fold change >2 is represented with dark shading and light s…
	Se477 (pA1M02)			SeA1M02
transcript_id	1	2	3	1	2	3	log2FoldChange	padj	description
JJLEJPGA_00001	1836	2048	1995	1169	1642	1352	-0.800796	2.67574e-10	yfcE
JJLEJPGA_00002	10101	9629	10123	7716	11677	11006	-0.287454	0.0322606	yfcD
JJLEJPGA_00003	1337	1194	1466	1598	2476	2284	0.355749	0.0271084	gntR_1
JJLEJPGA_00004	46	87	100	55	82	43	-0.66427	0.16713	ulaC
JJLEJPGA_00005	54	130	157	84	164	141	-0.123482	0.820428	NA
JJLEJPGA_00006	315	486	424	340	671	443	-0.0781641	0.80535	ulaA
JJLEJPGA_00007	451	580	738	339	707	523	-0.500871	0.0535454	cbbT
JJLEJPGA_00008	596	761	852	637	1212	903	-0.00595353	0.984344	dxs_1
JJLEJPGA_00009	482	487	595	219	468	437	-0.811705	0.000774726	NA
JJLEJPGA_00010	798	891	989	477	929	807	-0.603305	0.00189486	NA
JJLEJPGA_00011	12609	17103	17500	19727	27980	23954	0.303193	0.0660476	pta
JJLEJPGA_00012	11108	13654	13631	16472	24383	22460	0.415326	0.00144021	ackA
JJLEJPGA_00013	4745	5714	5739	6142	10247	9134	0.339076	0.0215136	NA
JJLEJPGA_00014	4283	5587	5817	3393	6241	4852	-0.436687	0.015005	NA
JJLEJPGA_00015	3792	4188	4956	4141	6589	5358	0.00381683	0.985627	hxpA
JJLEJPGA_00016	1992	2291	2462	1436	2303	1989	-0.548456	6.61769e-05	NA
JJLEJPGA_00017	1755	2255	2308	1768	2485	2372	-0.232467	0.15607	yfbR
JJLEJPGA_00018	1521	2318	2375	1563	2297	1867	-0.416938	0.0432018	alaA
JJLEJPGA_00019	5540	5935	5813	3925	6843	6227	-0.34851	0.0233947	NA
JJLEJPGA_00020	9154	7306	7442	5797	10473	11157	-0.136328	0.60814	ndhC
JJLEJPGA_00021	15588	16008	15421	10875	18399	16838	-0.350841	0.0177336	nuoB
JJLEJPGA_00022	31576	31460	30533	21394	35412	26587	-0.485667	0.000524093	nuoC
JJLEJPGA_00023	10482	10794	10822	8347	14090	10737	-0.272496	0.053779	nuoE
JJLEJPGA_00024	21399	24798	22996	15410	24032	18363	-0.570868	1.18739e-05	nuoF
JJLEJPGA_00025	42311	48559	45625	33483	62771	51836	-0.210986	0.220029	nuoG
JJLEJPGA_00026	11864	12910	12295	9688	16177	13701	-0.225657	0.102545	nuoH
JJLEJPGA_00027	6139	6694	6320	4800	8527	6791	-0.253677	0.0992642	nuoI
JJLEJPGA_00028	7639	7871	7415	4991	8014	6071	-0.581615	2.01581e-05	nuoJ
JJLEJPGA_00029	3219	2995	2845	2041	3020	2141	-0.641257	0.000177014	nuoK
JJLEJPGA_00030	13755	16598	13935	6886	10595	7411	-1.14111	4.3745e-13	nuoL
JJLEJPGA_00031	12308	13235	12553	8831	13810	11020	-0.492062	5.50125e-05	nuoM
JJLEJPGA_00032	12543	13117	12740	10192	17485	13722	-0.213507	0.143451	nuoN
JJLEJPGA_00033	303	218	443	267	387	511	-0.0350514	0.937353	gltC_1
JJLEJPGA_00034	338	299	260	524	538	523	0.538	0.0342002	NA
JJLEJPGA_00035	116	128	160	225	270	228	0.55316	0.0354191	ycdZ
JJLEJPGA_00036	1524	1574	1560	1747	2365	2275	0.152374	0.294336	gntR_2
JJLEJPGA_00037	436	337	391	457	774	504	0.253429	0.322071	idnO
JJLEJPGA_00038	320	439	565	557	884	724	0.404639	0.101056	idnD
JJLEJPGA_00039	13432	14170	20551	19051	28694	22479	0.241833	0.253693	NA
JJLEJPGA_00040	10380	13220	12346	34720	73690	54859	1.8471	8.54679e-25	ndvB
JJLEJPGA_00041	6545	7406	7158	4791	11095	8471	-0.138703	0.576236	menD
JJLEJPGA_00042	2895	3587	3475	1787	4405	3104	-0.446752	0.0627187	menH_1
JJLEJPGA_00043	6700	9221	9592	4158	9494	6928	-0.648452	0.0043229	menB
JJLEJPGA_00044	6953	8377	8643	3774	8377	6291	-0.71762	0.000354496	menC
JJLEJPGA_00045	6235	7441	7753	4452	9713	7342	-0.332672	0.113292	menE
JJLEJPGA_00046	113258	144526	140954	283666	564049	425441	1.3448	1.50238e-15	katA
JJLEJPGA_00047	3377	5021	4634	1500	1778	1369	-1.76742	3.77339e-19	NA
JJLEJPGA_00048	2402	2259	2564	3840	5235	5244	0.682818	3.57763e-07	tyrP_1
JJLEJPGA_00049	3910	4350	4157	3502	5063	4527	-0.230425	0.0598422	NA
JJLEJPGA_00050	1794	1004	1476	364	540	415	-2.01239	1.07916e-15	NA
JJLEJPGA_00051	411	448	560	579	733	679	0.196776	0.348944	NA
JJLEJPGA_00052	3869	4525	4966	4961	6408	5298	0.0275974	0.888269	nrdB
JJLEJPGA_00053	15222	16026	15994	20678	31550	26716	0.429176	8.80475e-05	nrdA
JJLEJPGA_00054	5045	5232	5918	3819	6110	5527	-0.381999	0.00457014	ubiG
JJLEJPGA_00055	26153	30536	29860	28848	44448	36556	0.0338672	0.824748	gyrA
JJLEJPGA_00056	2628	2262	2675	3089	3691	3515	0.15224	0.417249	rcsC_1
JJLEJPGA_00057	13846	16584	17400	13779	23080	21534	-0.0292571	0.882336	rcsB_1
JJLEJPGA_00058	9307	7629	8862	7889	11165	11116	-0.0844195	0.66791	rcsD
JJLEJPGA_00059	1920	1817	2040	2224	3056	3135	0.237464	0.122731	ybjJ
JJLEJPGA_00060	402	409	381	371	360	575	-0.154291	0.638076	NA
JJLEJPGA_00061	75460	127255	84743	23371	70299	41488	-1.45165	1.28181e-06	ompC
JJLEJPGA_00062	764	863	1006	636	807	697	-0.590412	0.000603607	fosB_1
JJLEJPGA_00063	662	665	769	651	1022	1018	0.0465692	0.830128	NA
JJLEJPGA_00064	318	332	407	265	608	504	0.0416108	0.900229	NA
JJLEJPGA_00065	71166	91135	116383	40499	67576	51709	-1.11243	3.65056e-09	osmE
JJLEJPGA_00066	796	648	643	812	1339	1213	0.36399	0.0791051	NA
JJLEJPGA_00067	593	478	467	567	856	806	0.217359	0.34264	NA
JJLEJPGA_00068	1231	1012	1106	1597	1867	1805	0.360649	0.0613259	NA
JJLEJPGA_00069	173	150	156	42	32	59	-2.12751	3.93991e-09	NA
JJLEJPGA_00070	35	34	57	5	37	5	-1.83276	0.0298799	NA
JJLEJPGA_00071	127	145	80	32	60	40	-1.74496	9.2212e-06	rrrD_1
JJLEJPGA_00072	135	185	134	59	197	156	-0.504922	0.237046	NA
JJLEJPGA_00073	307	305	414	166	449	387	-0.384508	0.255068	NA
JJLEJPGA_00074	582	798	740	149	410	360	-1.55626	3.86794e-08	NA
JJLEJPGA_00075	224	247	258	83	226	176	-0.937989	0.00201218	NA
JJLEJPGA_00076	713	860	670	314	827	603	-0.717992	0.00900713	NA
JJLEJPGA_00077	50	75	64	14	35	20	-1.7872	0.000122553	NA
JJLEJPGA_00078	396	345	402	161	396	383	-0.631277	0.0355381	NA
JJLEJPGA_00079	247	359	317	210	324	320	-0.420912	0.0772806	NA
JJLEJPGA_00080	357	312	444	187	306	242	-0.912448	3.84771e-05	NA
JJLEJPGA_00081	1208	1478	1426	725	1273	1018	-0.766987	1.08447e-06	NA
JJLEJPGA_00082	234	325	253	56	155	88	-1.79131	1.6215e-08	NA
JJLEJPGA_00083	1257	1540	1407	1683	2448	2094	0.260911	0.0747415	NA
JJLEJPGA_00084	899	1058	1270	465	669	440	-1.33337	3.6604e-11	NA
JJLEJPGA_00085	38	16	26	16	15	16	-1.05748	0.130716	NA
JJLEJPGA_00086	5219	4206	4615	4938	5900	6694	0.0218065	0.931279	yejM
JJLEJPGA_00087	3500	3690	3892	3637	4598	4252	-0.122282	0.403919	yejK
JJLEJPGA_00088	5981	4630	5094	4255	4516	4691	-0.50877	0.0147229	rplY
JJLEJPGA_00089	2725	2689	2755	2223	3386	2867	-0.259061	0.04683	radD
JJLEJPGA_00090	1196	1140	1276	919	1517	1612	-0.156354	0.463965	rsuA
JJLEJPGA_00091	900	771	839	935	1372	1274	0.200454	0.267101	bcr_1
JJLEJPGA_00092	1129	570	660	1673	1157	1463	0.604976	0.121298	yejG
JJLEJPGA_00093	2486	2724	2922	2866	3602	3430	-0.00981585	0.957602	yejF
JJLEJPGA_00094	614	442	486	426	500	482	-0.428358	0.0811003	yejE
JJLEJPGA_00095	1368	1365	1334	1244	1857	1852	-0.0286489	0.882336	yejB
JJLEJPGA_00096	3142	3767	3750	2721	4324	3802	-0.287393	0.0395868	NA
JJLEJPGA_00097	1456	1408	1456	1552	2170	2273	0.164816	0.330992	pdeN
JJLEJPGA_00098	832	780	913	643	955	860	-0.34826	0.0273437	nicS
JJLEJPGA_00099	22501	23187	25263	13348	29981	31567	-0.265486	0.327818	mepS_1
JJLEJPGA_00100	1046	958	1010	794	1011	999	-0.404143	0.0131895	lpxT
JJLEJPGA_00101	3993	4359	4465	3365	4736	4238	-0.35848	0.00163873	yeiR
JJLEJPGA_00102	6511	10197	12054	1201	1623	1088	-3.16364	3.91743e-43	ymdA
JJLEJPGA_00103	1271	1674	1609	1964	3327	2919	0.533508	0.00125278	por
JJLEJPGA_00104	1163	1435	1568	1399	1578	1443	-0.19414	0.348944	uxuA
JJLEJPGA_00105	2107	2218	2352	1613	2356	2205	-0.420739	0.000700279	yeiP
JJLEJPGA_00106	593	467	581	422	657	641	-0.249356	0.262243	mtr
JJLEJPGA_00107	47	66	48	51	107	74	0.195167	0.680199	NA
JJLEJPGA_00108	303	263	272	426	625	469	0.549141	0.00769501	setB
JJLEJPGA_00109	6851	9848	8987	2147	7833	5309	-1.12158	0.000525651	dmsA
JJLEJPGA_00110	3290	4005	3955	819	3005	2306	-1.24996	0.000101962	torY
JJLEJPGA_00111	559	793	792	430	673	515	-0.712181	0.000303343	rppH_1
JJLEJPGA_00112	116	137	143	167	318	172	0.406834	0.199108	fruB
JJLEJPGA_00113	90	115	87	123	131	130	0.111219	0.775884	lacC
JJLEJPGA_00114	240	413	281	360	461	437	0.136453	0.666012	fruA
JJLEJPGA_00115	4411	5096	4696	4703	6789	6186	0.00908665	0.957004	nfo
JJLEJPGA_00116	449	584	566	301	595	406	-0.623196	0.00441673	NA
JJLEJPGA_00117	872	1044	1186	372	342	180	-2.04294	4.01854e-10	NA
JJLEJPGA_00118	1547	1837	2283	1894	2415	2073	-0.117103	0.591131	cysL
JJLEJPGA_00119	9111	9835	9413	11777	16022	16010	0.323847	0.0113015	lysP
JJLEJPGA_00120	520	453	514	924	821	949	0.588457	0.0162766	NA
JJLEJPGA_00121	1187	829	908	1615	1570	1685	0.454632	0.0825005	hmuU_1
JJLEJPGA_00122	606	699	621	1501	1156	1186	0.748731	0.00681436	fepC_1
JJLEJPGA_00123	119	157	178	230	117	193	0.0315325	0.956237	NA
JJLEJPGA_00124	268	380	426	853	384	456	0.468924	0.330992	cirA
JJLEJPGA_00125	173	207	256	254	259	269	0.0245828	0.944507	rbsC_1
JJLEJPGA_00126	401	465	463	345	637	577	-0.0945027	0.698374	rbsA_1
JJLEJPGA_00127	1153	742	636	920	2254	2419	0.778974	0.0300428	NA
JJLEJPGA_00128	3019	1968	1625	2237	4949	5926	0.628807	0.0811228	puuR_1
JJLEJPGA_00129	18332	12855	11738	11337	26564	26557	0.227323	0.5106	puuA_1
JJLEJPGA_00130	1972	2193	2147	3578	3489	2573	0.347664	0.181982	plaP
JJLEJPGA_00131	2233	2546	2581	2929	4138	3829	0.262335	0.038055	sbcB
JJLEJPGA_00132	55	73	67	38	70	73	-0.428712	0.304842	holE_1
JJLEJPGA_00133	112	112	112	61	63	76	-1.03696	0.00107741	NA
JJLEJPGA_00134	790	841	745	740	911	675	-0.322167	0.129713	NA
JJLEJPGA_00135	2710	2857	2807	1688	3103	2478	-0.531417	0.000596319	prtR
JJLEJPGA_00136	2278	3538	3339	1354	4190	2462	-0.55446	0.0815071	amiD_1
JJLEJPGA_00137	1165	1273	1235	1156	1641	1513	-0.0750151	0.634899	yeeA
JJLEJPGA_00138	12676	15637	18636	7622	9962	7960	-1.16741	4.8869e-12	NA
JJLEJPGA_00139	150	219	174	216	343	263	0.287861	0.284716	argT_1
JJLEJPGA_00140	69	109	90	87	139	124	0.0751251	0.851148	hipO_1
JJLEJPGA_00141	391	540	761	368	545	544	-0.514922	0.0618042	tsaR_1
JJLEJPGA_00142	786	822	643	666	1084	777	-0.152473	0.518034	eltD
JJLEJPGA_00143	468	463	348	324	683	447	-0.157521	0.612588	rbsB_1
JJLEJPGA_00144	489	455	361	417	781	569	0.103457	0.720617	rbsA_2
JJLEJPGA_00145	428	452	460	723	908	773	0.549372	0.00108776	rbsC_2
JJLEJPGA_00146	2034	1861	2032	2508	3068	2861	0.215201	0.190106	purR_1
JJLEJPGA_00147	651	665	670	378	621	458	-0.763079	4.13074e-06	dmlR_1
JJLEJPGA_00148	48	25	19	29	28	44	-0.169635	0.827741	NA
JJLEJPGA_00149	208	267	192	90	82	92	-1.6129	4.91075e-08	NA
JJLEJPGA_00150	1139	1249	1093	711	721	543	-1.08929	2.96133e-06	NA
JJLEJPGA_00151	2804	2355	2239	1761	2468	2061	-0.543849	0.0024857	NA
JJLEJPGA_00152	778	978	927	773	1044	930	-0.264435	0.108435	lptG_1
JJLEJPGA_00153	394	387	372	156	217	276	-1.13978	9.29403e-07	NA
JJLEJPGA_00154	430	513	530	168	224	246	-1.50759	1.41266e-15	ytfJ_1
JJLEJPGA_00155	807	1146	1251	325	555	479	-1.54998	5.70967e-15	NA
JJLEJPGA_00156	720	609	694	335	361	364	-1.21933	9.87769e-10	NA
JJLEJPGA_00157	1013	1039	1008	230	350	351	-2.02973	4.88311e-39	tmk_1
JJLEJPGA_00158	1548	1428	1478	225	724	514	-1.97619	2.55153e-12	NA
JJLEJPGA_00159	648	1070	799	120	350	183	-2.30207	6.1203e-14	tmk_2
JJLEJPGA_00160	902	1191	997	373	531	429	-1.51568	1.75012e-19	bioF_1
JJLEJPGA_00161	227	256	265	60	119	76	-1.87654	6.34125e-14	NA
JJLEJPGA_00162	371	405	437	133	258	214	-1.32903	8.04016e-11	NA
JJLEJPGA_00163	1377	1417	1476	240	430	423	-2.28971	3.74456e-42	NA
JJLEJPGA_00164	197	232	238	46	69	50	-2.32056	3.46872e-20	NA
JJLEJPGA_00165	45	34	44	6	27	16	-1.69793	0.00536465	dgkA_1
JJLEJPGA_00166	339	380	434	477	547	470	0.0911088	0.72054	cynR_1
JJLEJPGA_00167	241	285	266	221	280	199	-0.470155	0.0563665	ais
JJLEJPGA_00168	313	220	309	369	514	494	0.401491	0.102978	kgtP_1
JJLEJPGA_00169	830	1016	1022	487	678	485	-1.09552	4.66307e-10	NA
JJLEJPGA_00170	1169	1471	1338	424	1007	870	-1.13396	1.21889e-06	NA
JJLEJPGA_00171	23979	22024	21871	26698	34695	31553	0.152603	0.339627	xecA1
JJLEJPGA_00172	15662	12574	12652	15155	19091	20986	0.12929	0.563277	NA
JJLEJPGA_00173	7	6	7	12	9	6	0.182252	0.882336	NA
JJLEJPGA_00174	7053	10497	11238	27838	31848	28855	1.3447	9.82651e-12	livJ_1
JJLEJPGA_00175	513	845	899	1658	2121	1791	1.01857	6.69346e-06	livH_1
JJLEJPGA_00176	601	688	766	1426	1538	1628	0.880339	1.08447e-06	NA
JJLEJPGA_00177	797	818	853	2151	2511	2344	1.21728	2.27841e-16	lptB_1
JJLEJPGA_00178	633	737	733	1649	2016	1751	1.07546	1.54607e-12	livF_1
JJLEJPGA_00179	4913	6412	6654	4623	9246	8493	-0.0151105	0.957004	NA
JJLEJPGA_00180	362	333	352	658	655	762	0.706442	0.00136945	sotB_1
JJLEJPGA_00181	236	179	169	350	237	226	0.234533	0.605313	ydjE
JJLEJPGA_00182	49	65	71	40	15	30	-1.33312	0.0234689	cpo
JJLEJPGA_00183	11	20	4	33	31	19	0.978874	0.267872	NA
JJLEJPGA_00184	280	355	262	366	577	357	0.223702	0.432494	NA
JJLEJPGA_00185	5290	5329	5616	7209	8594	8051	0.265162	0.0737478	NA
JJLEJPGA_00186	1290	1297	1255	1887	1874	1861	0.274157	0.200803	mdtL_1
JJLEJPGA_00187	874	962	1169	698	1413	1093	-0.237543	0.290858	pgrR_1
JJLEJPGA_00188	9067	10972	11297	20646	32661	24409	1.0006	2.21478e-13	katG
JJLEJPGA_00189	3167	4461	3858	4077	5302	3162	-0.160219	0.567716	hchA
JJLEJPGA_00190	978	973	1106	989	1498	1201	-0.0383758	0.83593	gcvA_1
JJLEJPGA_00191	101	103	137	83	128	74	-0.563419	0.106007	NA
JJLEJPGA_00192	302	401	386	259	531	394	-0.20898	0.425967	pgrR_2
JJLEJPGA_00193	284	283	310	392	412	394	0.16994	0.504319	NA
JJLEJPGA_00194	257	268	328	225	354	281	-0.297904	0.178299	nepI_1
JJLEJPGA_00195	8	2	11	4	1	5	-1.30661	0.38162	NA
JJLEJPGA_00196	1405	2161	1921	1276	2527	2156	-0.20844	0.404161	lacZ
JJLEJPGA_00197	557	2012	2809	238	1298	694	-1.648	0.0703462	dpiA_1
JJLEJPGA_00198	70	101	167	37	46	84	-1.30869	0.00667408	citC
JJLEJPGA_00199	8	22	37	2	5	6	-2.67482	0.00496998	citD
JJLEJPGA_00200	42	62	35	20	30	4	-1.66383	0.0270905	citE
JJLEJPGA_00201	28	111	84	50	107	37	-0.519103	0.451182	citF
JJLEJPGA_00202	11	13	41	30	46	34	0.468763	0.555193	citX
JJLEJPGA_00203	27	47	89	58	95	38	-0.0633701	0.934568	citG
JJLEJPGA_00204	170	108	185	107	184	206	-0.222428	0.576082	ttdT
JJLEJPGA_00205	5624	8378	7919	5936	7611	5992	-0.453125	0.0229546	agp
JJLEJPGA_00206	1120	1611	1332	1249	1476	1285	-0.303286	0.151849	NA
JJLEJPGA_00207	432	479	496	3136	676	952	1.63354	0.0825005	entC_1
JJLEJPGA_00208	988	1185	1380	3855	1951	2055	0.94859	0.0151382	entA
JJLEJPGA_00209	684	676	669	1062	939	984	0.291824	0.255211	rarD_1
JJLEJPGA_00210	747	1047	1069	1147	1680	1388	0.256953	0.187156	alkB
JJLEJPGA_00211	1040	1255	1077	1239	2175	2075	0.37896	0.0445796	dmlR_2
JJLEJPGA_00212	404	419	513	310	559	505	-0.281368	0.202658	NA
JJLEJPGA_00213	292	214	437	151	217	181	-1.08133	0.000459677	NA
JJLEJPGA_00214	117	93	192	84	177	166	-0.242427	0.590069	NA
JJLEJPGA_00215	68	46	72	44	87	68	-0.233122	0.62156	nikB
JJLEJPGA_00216	125	153	239	121	323	250	0.0816979	0.860135	ddpC_1
JJLEJPGA_00217	183	180	188	119	288	227	-0.14319	0.682012	gsiA_1
JJLEJPGA_00218	142	163	130	163	197	186	0.032882	0.922662	fgd
JJLEJPGA_00219	171	283	224	239	371	312	0.136375	0.655211	NA
JJLEJPGA_00220	766	856	799	716	1413	1082	0.0755232	0.745344	norR
JJLEJPGA_00221	78	67	112	78	78	37	-0.6732	0.18765	msuD
JJLEJPGA_00222	58	67	75	79	83	122	0.218979	0.614053	NA
JJLEJPGA_00223	16	17	45	64	58	51	0.899981	0.150969	dmoA_1
JJLEJPGA_00224	6	38	9	32	29	17	0.312934	0.778749	metN_1
JJLEJPGA_00225	55	44	29	66	68	58	0.296315	0.590069	metI_1
JJLEJPGA_00226	8	45	35	18	58	21	-0.207051	0.832739	NA
JJLEJPGA_00227	34	73	104	72	114	107	0.176067	0.755167	ygcS
JJLEJPGA_00228	94	79	115	122	163	99	0.120439	0.779366	soxC_1
JJLEJPGA_00229	105	113	141	127	162	156	0.0150272	0.968071	ywqN
JJLEJPGA_00230	344	343	360	350	672	601	0.302179	0.177428	gcvA_2
JJLEJPGA_00231	6583	8488	9267	6687	9780	8520	-0.263978	0.107457	NA
JJLEJPGA_00232	902	1396	1764	815	1615	1156	-0.500561	0.070548	NA
JJLEJPGA_00233	107	126	114	71	112	147	-0.388954	0.278352	NA
JJLEJPGA_00234	1157	1592	1662	523	964	655	-1.36126	4.31292e-12	NA
JJLEJPGA_00235	311	503	545	231	506	374	-0.620306	0.0331498	mdtA_1
JJLEJPGA_00236	805	773	930	517	890	844	-0.47698	0.0100783	cnrA
JJLEJPGA_00237	893	985	957	1255	1500	1549	0.310316	0.0576008	NA
JJLEJPGA_00238	36	46	33	78	37	55	0.3441	0.601538	NA
JJLEJPGA_00239	3145	3591	3138	6708	5123	4433	0.478334	0.113292	NA
JJLEJPGA_00240	2346	2752	2494	4115	2686	2517	0.0698179	0.865145	hcp1_1
JJLEJPGA_00241	1163	1064	1151	834	1755	1448	-0.0827335	0.745902	argP_1
JJLEJPGA_00242	4851	5396	5648	8724	11186	10003	0.618213	6.13386e-07	amn
JJLEJPGA_00243	1483	1150	1237	1679	1825	1819	0.171488	0.478228	mdoB
JJLEJPGA_00244	1276	1700	1397	2945	2835	2486	0.653759	0.00509167	NA
JJLEJPGA_00245	271	246	311	545	471	524	0.632255	0.0191322	dkgA_1
JJLEJPGA_00246	19	19	28	9	28	9	-0.873773	0.264527	NA
JJLEJPGA_00247	1270	1221	1364	1152	1818	1754	-0.0225233	0.912369	pgrR_3
JJLEJPGA_00248	230	232	241	195	322	273	-0.148554	0.534056	NA
JJLEJPGA_00249	57	55	79	45	88	70	-0.235874	0.596052	ribX
JJLEJPGA_00250	57	98	55	74	77	51	-0.32843	0.528726	ssuB_1
JJLEJPGA_00251	444	319	460	256	352	242	-0.826903	0.00126701	tenA
JJLEJPGA_00252	3052	3628	3339	2008	2735	2266	-0.814916	8.11572e-10	NA
JJLEJPGA_00253	1098	1226	1110	1105	1198	1232	-0.241908	0.213725	NA
JJLEJPGA_00254	1605	1725	1645	1261	1764	1571	-0.418982	0.00116337	cdhR_1
JJLEJPGA_00255	861	942	939	738	1089	767	-0.385521	0.0274418	gap1
JJLEJPGA_00256	26	35	33	29	57	50	0.208308	0.709855	NA
JJLEJPGA_00257	4004	4813	4963	5026	7575	6363	0.153917	0.286302	mtfA
JJLEJPGA_00258	855	562	789	519	681	763	-0.475667	0.0598422	NA
JJLEJPGA_00259	1859	2157	2077	2193	4001	3245	0.306417	0.0624404	virS
JJLEJPGA_00260	594	539	785	2444	2187	2864	1.69965	6.41671e-13	NA
JJLEJPGA_00261	101	121	122	748	822	828	2.51928	1.25567e-36	NA
JJLEJPGA_00262	125	97	50	215	197	134	0.731542	0.138515	NA
JJLEJPGA_00263	774	863	717	628	784	634	-0.496719	0.00983562	NA
JJLEJPGA_00264	1913	2010	1931	2391	3476	3111	0.308503	0.0146496	cdhR_2
JJLEJPGA_00265	263	275	447	393	769	560	0.482864	0.0913124	rutB_1
JJLEJPGA_00266	219	178	154	162	168	172	-0.423534	0.183385	NA
JJLEJPGA_00267	1062	1085	1153	1041	1185	1259	-0.209733	0.248315	yeeO
JJLEJPGA_00268	2620	2698	2932	1160	2732	2290	-0.762404	0.000607127	NA
JJLEJPGA_00269	36596	41679	44384	39328	88115	65027	0.309106	0.149058	smfA_1
JJLEJPGA_00270	827	790	963	367	532	354	-1.34495	1.74072e-12	NA
JJLEJPGA_00271	3115	3331	3470	2682	3932	2848	-0.37243	0.0137172	papC_1
JJLEJPGA_00272	1765	2402	2016	1263	2031	1258	-0.751988	0.000244189	yfcS_1
JJLEJPGA_00273	1297	1512	1501	915	1233	847	-0.820296	5.71783e-06	lpfA_1
JJLEJPGA_00274	755	1122	933	704	954	649	-0.577764	0.0112645	yfcQ_1
JJLEJPGA_00275	822	785	717	716	802	676	-0.369583	0.0881621	yfcQ_2
JJLEJPGA_00276	1119	1104	1138	1364	2110	1601	0.282257	0.0665935	yfcP_1
JJLEJPGA_00277	2494	2445	2368	2936	4905	3807	0.351882	0.0193179	NA
JJLEJPGA_00278	321	288	314	204	346	223	-0.575175	0.0140828	NA
JJLEJPGA_00279	1589	2284	1934	1090	1317	747	-1.15939	9.5101e-06	NA
JJLEJPGA_00280	1120	1238	1142	1163	2526	2258	0.423538	0.0613996	NA
JJLEJPGA_00281	492	487	366	142	368	195	-1.28978	2.47679e-05	NA
JJLEJPGA_00282	57326	68657	61045	106877	269169	182899	1.2274	2.84589e-08	NA
JJLEJPGA_00283	156736	194518	171704	331387	795156	557751	1.33981	1.79734e-10	NA
JJLEJPGA_00284	233	165	194	239	353	284	0.251633	0.372575	NA
JJLEJPGA_00285	108	120	74	105	78	55	-0.589827	0.240666	NA
JJLEJPGA_00286	12682	16007	15842	19360	32354	25957	0.487264	0.000805498	gcd
JJLEJPGA_00287	786	887	796	969	1439	1286	0.271541	0.0757843	tycC_1
JJLEJPGA_00288	360	444	451	572	714	582	0.284319	0.165461	iolS_1
JJLEJPGA_00289	1266	1417	1323	1547	2445	2211	0.315937	0.0280034	pgrR_4
JJLEJPGA_00290	1437	1772	1662	2308	3810	3085	0.602372	2.70878e-05	NA
JJLEJPGA_00291	6605	8503	8630	16128	24621	19660	1.04145	5.94094e-14	davD
JJLEJPGA_00292	5851	3959	6831	2224	2669	1903	-1.57783	1.75612e-10	glgS
JJLEJPGA_00293	215	300	350	595	624	657	0.844156	0.000573633	NA
JJLEJPGA_00294	267	273	333	325	570	571	0.426601	0.0637068	gstB_1
JJLEJPGA_00295	1274	1293	1294	970	2132	1647	-0.043508	0.869717	dmlR_3
JJLEJPGA_00296	2699	2556	2778	3941	4374	4779	0.417667	0.0142135	NA
JJLEJPGA_00297	562	416	479	1013	795	1008	0.688104	0.0179976	NA
JJLEJPGA_00298	429	462	478	499	404	498	-0.226097	0.44988	gabP
JJLEJPGA_00299	1340	1313	1217	673	773	597	-1.20841	5.39312e-10	NA
JJLEJPGA_00300	824	1219	1111	485	346	380	-1.61908	2.38862e-08	NA
JJLEJPGA_00301	3386	4102	4239	30144	9912	16435	2.09605	0.0021289	caiE_1
JJLEJPGA_00302	2133	2382	2093	31145	7965	20697	3.003	6.61714e-06	paaX
JJLEJPGA_00303	410	199	255	131636	24129	84664	7.94526	6.54429e-24	paaK
JJLEJPGA_00304	191	110	72	105485	20716	77021	8.89783	7.73796e-29	paaJ_1
JJLEJPGA_00305	81	43	49	27648	5755	21928	8.12931	4.74145e-23	paaI
JJLEJPGA_00306	309	158	163	123892	27678	101829	8.45221	1.69703e-31	paaH_1
JJLEJPGA_00307	208	75	78	86428	20477	72320	8.74392	1.39857e-25	paaG
JJLEJPGA_00308	169	82	85	62158	16441	55802	8.43179	3.56391e-33	paaF_1
JJLEJPGA_00309	224	76	85	116686	33968	113089	9.19163	2.48346e-30	paaE
JJLEJPGA_00310	107	38	45	44762	13551	44946	8.85675	5.28868e-31	paaD
JJLEJPGA_00311	232	98	126	69601	22986	72124	8.26778	4.85549e-35	paaC
JJLEJPGA_00312	150	80	72	49916	15368	50062	8.35299	1.25567e-36	paaB
JJLEJPGA_00313	481	100	87	158806	53385	171737	8.91084	1.31917e-17	paaA
JJLEJPGA_00314	1068	685	651	72834	19312	57468	5.7607	3.05788e-18	paaZ
JJLEJPGA_00315	5639	7595	6888	10742	5975	10057	0.18493	0.638638	NA
JJLEJPGA_00316	3516	3742	3912	4628	6595	6954	0.395136	0.0056855	NA
JJLEJPGA_00317	392	363	413	499	550	657	0.257339	0.265353	NA
JJLEJPGA_00318	9111	11926	11884	11438	17831	15137	0.123045	0.469241	NA
JJLEJPGA_00319	56207	75225	76725	56283	88404	67107	-0.282253	0.0994915	NA
JJLEJPGA_00320	35487	40736	51580	37134	60321	43262	-0.170439	0.402046	NA
JJLEJPGA_00321	4766	7075	6576	2499	2615	1555	-1.72673	1.92853e-10	NA
JJLEJPGA_00322	1014	1251	1315	827	1572	1089	-0.361927	0.069014	dmlR_4
JJLEJPGA_00323	506	581	512	452	522	447	-0.45733	0.0246287	NA
JJLEJPGA_00324	4919	5671	5560	5447	6964	6155	-0.092761	0.552253	qorA_1
JJLEJPGA_00325	455	186	216	218	241	239	-0.601563	0.166239	NA
JJLEJPGA_00326	68	36	31	49	73	82	0.266541	0.653474	NA
JJLEJPGA_00327	1273	807	829	644	614	1057	-0.62563	0.0652087	cspC_1
JJLEJPGA_00328	62	99	98	57	61	33	-1.04612	0.0202027	dsrB
JJLEJPGA_00329	24466	23552	22102	19261	42398	32775	0.08378	0.741389	rcsA_1
JJLEJPGA_00330	4234	4225	4088	2953	3035	2456	-0.845154	3.89266e-05	NA
JJLEJPGA_00331	753	717	879	1000	1363	1065	0.246403	0.179661	NA
JJLEJPGA_00332	816	931	891	754	1058	922	-0.251823	0.0924807	gcvA_3
JJLEJPGA_00333	2381	1958	1898	3240	4516	3751	0.5743	0.00143516	frc_1
JJLEJPGA_00334	392	146	203	31	283	128	-1.19175	0.0690496	mgtC
JJLEJPGA_00335	702	539	515	365	902	620	-0.254276	0.426758	mgtB
JJLEJPGA_00336	905	1093	1246	1553	2834	2476	0.759121	2.64173e-05	NA
JJLEJPGA_00337	660	798	900	597	1059	1131	-0.0798237	0.773227	NA
JJLEJPGA_00338	94	118	132	149	196	135	0.189313	0.583919	NA
JJLEJPGA_00339	464	443	483	754	1017	796	0.584975	0.000652638	xecD_1
JJLEJPGA_00340	246	243	241	370	427	290	0.290408	0.312271	benC
JJLEJPGA_00341	65	110	75	173	189	74	0.538276	0.305926	cbdB
JJLEJPGA_00342	875	1079	1134	1445	1942	1484	0.36342	0.0420277	cbdA
JJLEJPGA_00343	435	390	458	901	1112	998	0.93681	3.27497e-08	catA
JJLEJPGA_00344	235	386	310	473	564	528	0.464154	0.0641927	catC
JJLEJPGA_00345	299	295	308	703	694	818	1.01758	1.90615e-06	catB
JJLEJPGA_00346	117	217	115	418	372	353	1.08874	0.00226815	catD_1
JJLEJPGA_00347	162	270	214	747	678	684	1.44745	1.09229e-07	pcaF
JJLEJPGA_00348	79	141	135	364	381	250	1.22518	0.000378708	pcaJ
JJLEJPGA_00349	117	186	178	474	445	413	1.20954	2.18953e-05	pcaI
JJLEJPGA_00350	905	1128	860	711	704	514	-0.852194	0.00135308	pcaR_1
JJLEJPGA_00351	1862	2209	2050	2893	4850	3550	0.56657	0.000171961	ydeP_1
JJLEJPGA_00352	5389	6877	6803	4935	11832	8786	0.0774634	0.787068	yfeX_1
JJLEJPGA_00353	280	315	362	333	472	394	0.0238603	0.924361	ydeP_2
JJLEJPGA_00354	51	83	83	71	81	68	-0.259927	0.552752	appC
JJLEJPGA_00355	148	173	138	196	252	217	0.236598	0.388081	appB_1
JJLEJPGA_00356	15	27	14	17	33	16	-0.0872549	0.921867	NA
JJLEJPGA_00357	128	148	155	185	302	213	0.387399	0.126906	moaA_1
JJLEJPGA_00358	120	95	117	128	108	125	-0.148002	0.722273	moaD_1
JJLEJPGA_00359	631	695	776	598	1075	1133	0.0927559	0.720084	NA
JJLEJPGA_00360	1499	1608	1747	953	1907	1632	-0.444079	0.0204497	fdhD
JJLEJPGA_00361	1192	1230	1127	1514	2054	1670	0.259552	0.108947	nodD2_1
JJLEJPGA_00362	1029	975	1003	1247	1485	1341	0.146146	0.441766	frc_2
JJLEJPGA_00363	367	421	544	478	537	638	0.0276402	0.929072	umuD
JJLEJPGA_00364	456	626	568	736	858	845	0.278267	0.183348	umuC
JJLEJPGA_00365	91	104	121	113	174	118	0.0521546	0.888269	NA
JJLEJPGA_00366	162	191	262	188	414	252	0.141754	0.698929	fabG_1
JJLEJPGA_00367	195	177	199	137	193	117	-0.655571	0.0214669	ttuB_1
JJLEJPGA_00368	1747	1813	2193	2204	3282	3036	0.259504	0.088857	ccpA_1
JJLEJPGA_00369	879	1000	870	1596	1935	1577	0.603976	0.000652638	kynA
JJLEJPGA_00370	285	267	239	266	113	87	-0.946113	0.0812397	sbmC
JJLEJPGA_00371	1447	1622	1708	1696	1982	1787	-0.0913311	0.636407	NA
JJLEJPGA_00372	1008	1158	1243	1081	1379	1532	-0.0687627	0.741221	NA
JJLEJPGA_00373	6761	7115	7376	5946	7672	7842	-0.284306	0.0331205	NA
JJLEJPGA_00374	15901	20108	18661	18433	28978	22481	0.0439899	0.809879	vgrG1
JJLEJPGA_00375	13710	16635	15780	18893	27779	23962	0.308784	0.0140492	pknD
JJLEJPGA_00376	25817	29706	30913	36901	55500	47210	0.384158	0.00105284	clpV1
JJLEJPGA_00377	7100	8216	8962	10515	12543	11825	0.236602	0.139008	NA
JJLEJPGA_00378	18658	21874	21627	28630	42669	37899	0.505176	9.42676e-06	NA
JJLEJPGA_00379	5190	5712	5181	7362	9872	9025	0.405996	0.00147186	NA
JJLEJPGA_00380	9298	11417	11527	14595	21770	18428	0.459254	0.000361395	NA
JJLEJPGA_00381	14898	17794	17365	18929	32012	27550	0.330464	0.0203064	NA
JJLEJPGA_00382	6807	8881	8496	9483	14547	12934	0.303512	0.0414507	prpC_1
JJLEJPGA_00383	20056	24658	25483	21916	36744	29588	0.0146911	0.940483	NA
JJLEJPGA_00384	1706	1417	1328	1931	2173	2541	0.282321	0.21961	NA
JJLEJPGA_00385	2820	3288	2691	3393	3899	3563	0.0161158	0.946567	NA
JJLEJPGA_00386	4671	5390	4852	4575	6774	5375	-0.142248	0.345904	NA
JJLEJPGA_00387	5523	6292	4936	4071	7172	5298	-0.343524	0.0650147	NA
JJLEJPGA_00388	30901	50194	46529	8999	16662	9907	-2.16138	5.42942e-23	hcp1_2
JJLEJPGA_00389	8724	11978	9536	9759	16986	12396	0.0525068	0.819572	NA
JJLEJPGA_00390	50675	58133	50768	69091	115926	81757	0.422649	0.00799829	NA
JJLEJPGA_00391	21158	20498	20374	24023	35633	27413	0.179393	0.229344	NA
JJLEJPGA_00392	12535	14198	13725	19757	28990	23649	0.53315	3.49997e-06	NA
JJLEJPGA_00393	6032	6700	6674	7912	10653	10098	0.262225	0.0300178	NA
JJLEJPGA_00394	26252	28599	29034	35122	49349	47144	0.345252	0.00223356	NA
JJLEJPGA_00395	9863	10630	10899	12546	18556	17897	0.332922	0.00633824	NA
JJLEJPGA_00396	13385	15146	14308	17322	25102	21901	0.279966	0.01628	NA
JJLEJPGA_00397	5142	6437	5566	6713	10870	10024	0.370934	0.0172371	NA
JJLEJPGA_00398	6823	8218	7721	8484	13628	12544	0.291383	0.0429013	NA
JJLEJPGA_00399	2978	3964	3325	3809	5852	5113	0.214896	0.201083	NA
JJLEJPGA_00400	6931	9826	9011	8378	14486	11825	0.111665	0.590069	NA
JJLEJPGA_00401	8694	8356	8752	10294	16107	17220	0.439534	0.00793143	NA
JJLEJPGA_00402	29674	30128	30821	31752	50388	48273	0.208105	0.144828	NA
JJLEJPGA_00403	3736	3608	3848	4552	5738	6582	0.292336	0.0825005	NA
JJLEJPGA_00404	32841	35371	34756	31682	51557	47500	0.0263978	0.876638	NA
JJLEJPGA_00405	2748	2556	2720	3187	3737	3526	0.0907333	0.630874	pcpR
JJLEJPGA_00406	416	514	447	345	306	336	-0.746526	0.00300715	pcp_1
JJLEJPGA_00407	15323	19063	19671	11236	17705	14612	-0.621558	4.54925e-06	curA
JJLEJPGA_00408	1980	2091	2359	2233	2334	2704	-0.102511	0.644331	uspC
JJLEJPGA_00409	1046	885	869	627	1362	1706	0.0525984	0.892484	cnu
JJLEJPGA_00410	392	483	508	180	238	257	-1.33351	6.46341e-12	flhD
JJLEJPGA_00411	389	383	383	222	344	323	-0.691807	0.000181663	flhC
JJLEJPGA_00412	335	317	351	49	88	131	-2.23015	3.95793e-13	motA
JJLEJPGA_00413	270	225	455	79	159	111	-1.76797	6.48619e-08	motB
JJLEJPGA_00414	1639	1584	1888	592	650	730	-1.65997	1.93071e-22	cheA
JJLEJPGA_00415	444	468	541	102	239	162	-1.8684	1.73898e-15	cheW
JJLEJPGA_00416	1053	1243	1278	217	308	314	-2.39504	4.24996e-55	tsr_1
JJLEJPGA_00417	962	1155	1011	118	325	287	-2.45202	7.30907e-21	tap
JJLEJPGA_00418	283	397	371	35	121	58	-2.65621	1.06802e-14	cheR
JJLEJPGA_00419	871	827	919	151	293	262	-2.21866	8.18196e-33	cheB
JJLEJPGA_00420	183	262	206	40	42	11	-3.07276	5.36808e-11	cheY
JJLEJPGA_00421	374	552	504	100	173	107	-2.22419	1.43468e-20	cheZ
JJLEJPGA_00422	57	83	140	39	63	43	-1.24805	0.00531318	flhB
JJLEJPGA_00423	314	534	434	343	567	488	-0.186633	0.50593	flhA
JJLEJPGA_00424	481	595	687	621	1198	1122	0.412509	0.0739624	flhE
JJLEJPGA_00425	995	1199	1104	961	1873	1755	0.145579	0.534056	NA
JJLEJPGA_00426	318	402	431	109	123	122	-1.98706	1.02874e-19	flgN
JJLEJPGA_00427	804	932	978	194	260	213	-2.32276	5.2587e-48	flgM
JJLEJPGA_00428	601	726	681	851	1156	1043	0.302914	0.0552272	flgA
JJLEJPGA_00429	47	32	73	54	95	58	0.130637	0.822321	flgB
JJLEJPGA_00430	41	19	9	42	45	43	0.605273	0.436789	flgC
JJLEJPGA_00431	282	371	311	286	394	318	-0.250165	0.272665	flgD
JJLEJPGA_00432	206	246	256	163	183	175	-0.727718	0.00190581	flgE
JJLEJPGA_00433	70	47	48	87	96	84	0.401437	0.356183	flgF
JJLEJPGA_00434	95	73	62	101	98	91	0.0517801	0.918467	flgG
JJLEJPGA_00435	79	104	71	119	126	105	0.182062	0.66224	flgH
JJLEJPGA_00436	98	150	116	77	116	157	-0.367859	0.341069	flgI
JJLEJPGA_00437	63	60	68	82	83	103	0.204141	0.6242	flgJ
JJLEJPGA_00438	2431	2762	2964	590	1144	1031	-1.88911	2.18327e-28	flgK
JJLEJPGA_00439	1668	1816	1805	310	662	546	-2.13728	3.52992e-31	flgL
JJLEJPGA_00440	15	19	13	15	18	12	-0.354636	0.670868	NA
JJLEJPGA_00441	38	65	40	39	43	64	-0.261843	0.643291	NA
JJLEJPGA_00442	30	39	48	20	42	41	-0.508541	0.347034	NA
JJLEJPGA_00443	58	51	91	59	110	77	-0.0204543	0.970306	fliP
JJLEJPGA_00444	22	34	36	59	70	83	0.915402	0.0382415	fliO
JJLEJPGA_00445	58	84	60	82	106	125	0.331135	0.398441	fliN
JJLEJPGA_00446	130	99	105	172	197	244	0.577303	0.0615443	fliM
JJLEJPGA_00447	77	84	101	49	69	112	-0.496681	0.250067	NA
JJLEJPGA_00448	1066	968	1108	1224	2451	1742	0.451179	0.0222641	NA
JJLEJPGA_00449	97	83	79	67	173	139	0.195556	0.656004	fliJ
JJLEJPGA_00450	320	345	513	497	658	659	0.328899	0.188485	fliI
JJLEJPGA_00451	21	34	64	19	51	51	-0.30787	0.673889	fliH
JJLEJPGA_00452	46	20	25	19	80	56	0.373628	0.621819	fliG
JJLEJPGA_00453	267	244	191	217	253	363	-0.0571228	0.882336	fliF
JJLEJPGA_00454	42	44	54	47	19	12	-1.02138	0.171804	fliE
JJLEJPGA_00455	1794	2300	2152	2388	3473	3171	0.227245	0.136402	NA
JJLEJPGA_00456	308	306	298	166	297	200	-0.783018	0.000434188	fliT
JJLEJPGA_00457	417	338	410	160	269	266	-1.06722	1.49771e-06	fliS
JJLEJPGA_00458	2675	3152	3164	580	1372	1127	-1.88996	1.82172e-19	fliD
JJLEJPGA_00459	9404	12110	11587	3279	7454	5959	-1.3287	7.58989e-11	flaA
JJLEJPGA_00460	96	77	97	39	44	43	-1.39316	8.80545e-05	fliA
JJLEJPGA_00461	45	82	57	38	47	45	-0.792743	0.0733676	fliZ
JJLEJPGA_00462	4151	3635	3775	6464	7835	8277	0.668066	3.39378e-05	dcyD
JJLEJPGA_00463	6587	8872	8764	10892	16181	13608	0.444276	0.0037695	fliY_1
JJLEJPGA_00464	1340	1474	985	1975	2308	2173	0.471574	0.0419086	yecS_1
JJLEJPGA_00465	1441	1536	1370	2225	1998	2169	0.289269	0.231578	artM_1
JJLEJPGA_00466	90710	115053	101824	1822	141140	35800	-1.26362	0.422527	putA
JJLEJPGA_00467	46340	24665	20204	2306	49330	23011	-0.760407	0.564356	putP_1
JJLEJPGA_00468	991	855	769	1603	1554	1652	0.59988	0.010657	efeU
JJLEJPGA_00469	3153	3735	3283	6701	7355	6116	0.709308	0.000146028	efeO
JJLEJPGA_00470	1263	1631	1563	2858	2741	2439	0.58773	0.00976007	efeB
JJLEJPGA_00471	1913	1900	1928	2240	3225	3056	0.26098	0.052668	fecA_1
JJLEJPGA_00472	49603	46873	43932	63942	97133	86444	0.502395	0.000347808	phoH
JJLEJPGA_00473	4772	4096	3988	3099	5693	4945	-0.237715	0.247699	NA
JJLEJPGA_00474	4561	5483	5495	5887	8562	7633	0.202206	0.128118	chaA
JJLEJPGA_00475	845	717	749	3336	1291	1601	1.24564	0.065186	viuB_1
JJLEJPGA_00476	6471	4853	8445	2249	4734	2749	-1.35767	1.1339e-07	chaB
JJLEJPGA_00477	1180	1047	1090	801	1082	777	-0.619914	0.00104891	chaC
JJLEJPGA_00478	87	118	116	74	98	75	-0.672715	0.035012	cbl
JJLEJPGA_00479	1065	1294	1462	1712	2660	2278	0.491406	0.00189273	ddpA_1
JJLEJPGA_00480	162	130	207	294	384	284	0.653358	0.0189302	dppB_1
JJLEJPGA_00481	194	120	163	244	243	223	0.293265	0.416654	ddpC_2
JJLEJPGA_00482	255	276	245	283	359	280	-0.0469418	0.866925	dppD_1
JJLEJPGA_00483	168	212	305	320	254	277	0.0679439	0.875961	ddpF_1
JJLEJPGA_00484	377	448	360	589	676	754	0.477417	0.024769	ddpA_2
JJLEJPGA_00485	2196	2764	2807	3581	4937	4628	0.45975	0.00120661	NA
JJLEJPGA_00486	467	536	438	478	893	828	0.279908	0.2248	NA
JJLEJPGA_00487	52	63	77	78	114	143	0.496608	0.191325	NA
JJLEJPGA_00488	1856	2172	2270	2825	3083	2851	0.197902	0.312627	eae
JJLEJPGA_00489	781	850	932	1178	1573	1343	0.378296	0.0111316	narL_1
JJLEJPGA_00490	793	775	831	959	1515	1360	0.361185	0.0157833	narX
JJLEJPGA_00491	396	472	548	386	667	517	-0.166654	0.462172	narK
JJLEJPGA_00492	74	89	82	33	64	45	-1.11006	0.00191631	NA
JJLEJPGA_00493	57	32	46	90	89	73	0.620822	0.185934	gnu
JJLEJPGA_00494	1160	970	1048	1217	1721	1629	0.213073	0.243278	NA
JJLEJPGA_00495	78	73	79	45	140	59	-0.279648	0.593829	NA
JJLEJPGA_00496	241	284	229	204	316	297	-0.198066	0.424859	NA
JJLEJPGA_00497	1556	1713	1838	1282	2690	2187	-0.0655396	0.791399	narG
JJLEJPGA_00498	618	681	521	502	1184	834	0.11988	0.699511	narH
JJLEJPGA_00499	209	278	214	168	452	330	0.0850627	0.827741	narJ
JJLEJPGA_00500	206	308	311	193	351	308	-0.271597	0.331367	narI
JJLEJPGA_00501	2556	2511	2460	4432	5761	5858	0.791011	4.43365e-09	fabH_1
JJLEJPGA_00502	1769	1944	1991	2792	2957	2911	0.324265	0.0758461	auaH_1
JJLEJPGA_00503	1089	1502	1524	1759	2033	1709	0.139889	0.552757	ahlD
JJLEJPGA_00504	1490	1670	1911	2781	2774	2681	0.430461	0.0384188	NA
JJLEJPGA_00505	481	373	501	645	535	565	0.105441	0.764081	NA
JJLEJPGA_00506	1060	1285	1392	1990	1977	2095	0.427424	0.0412379	NA
JJLEJPGA_00507	1056	1209	1308	1847	2211	1987	0.47187	0.00347597	NA
JJLEJPGA_00508	2096	2277	2721	4407	5448	5286	0.803561	5.78327e-08	NA
JJLEJPGA_00509	830	1108	1125	1616	2232	1806	0.587903	0.000524424	NA
JJLEJPGA_00510	4282	4643	5223	8768	13830	10753	0.926273	3.8994e-13	appB_2
JJLEJPGA_00511	7421	8646	8889	16983	28188	23800	1.15028	1.84888e-20	cydA_1
JJLEJPGA_00512	2525	2965	2760	2577	4397	3652	0.0453135	0.806653	norG_1
JJLEJPGA_00513	5491	6120	6660	3484	9466	6807	-0.242725	0.38843	estA
JJLEJPGA_00514	438	412	466	344	618	465	-0.206818	0.332299	appA
JJLEJPGA_00515	81	91	104	64	86	74	-0.599691	0.0624404	dppB_2
JJLEJPGA_00516	79	79	67	42	114	90	-0.224715	0.632549	oppC_1
JJLEJPGA_00517	180	163	121	148	257	175	-0.00543284	0.989222	oppD_1
JJLEJPGA_00518	653	703	681	1448	1525	1665	0.905383	4.10606e-07	gsiA_2
JJLEJPGA_00519	3499	3991	3841	6141	8417	7891	0.684444	2.50634e-09	nlhH_1
JJLEJPGA_00520	27108	13572	10095	86205	58422	75962	1.8541	0.00398871	astC
JJLEJPGA_00521	14758	7069	5065	39870	32819	42651	1.81399	0.00412125	astA
JJLEJPGA_00522	11333	5550	4187	32295	24539	32802	1.81072	0.00356558	astD
JJLEJPGA_00523	9897	6894	4603	28311	18610	26071	1.51286	2.41765e-05	astB
JJLEJPGA_00524	5348	3592	2664	20194	11025	17145	1.81738	1.3047e-06	astE
JJLEJPGA_00525	5341	4164	3572	17523	11384	13080	1.44042	5.2384e-06	phoE_1
JJLEJPGA_00526	4486	3430	3758	4236	4914	5244	0.00618669	0.983145	NA
JJLEJPGA_00527	1147	686	1031	579	692	584	-0.921624	0.000381088	NA
JJLEJPGA_00528	84603	117222	114350	89961	142782	111763	-0.184763	0.30992	ygaU
JJLEJPGA_00529	523	554	531	439	542	537	-0.379232	0.0315372	NA
JJLEJPGA_00530	1359	1785	1770	1559	2671	2344	0.102714	0.61335	NA
JJLEJPGA_00531	779	1260	1288	406	466	383	-1.68214	6.75612e-13	NA
JJLEJPGA_00532	1138	1050	1117	863	1175	1266	-0.307097	0.0792036	soxS
JJLEJPGA_00533	5570	5557	6930	4293	4586	4315	-0.729073	5.88667e-05	yccJ
JJLEJPGA_00534	2419	1020	1501	845	1172	678	-1.188	0.000863336	NA
JJLEJPGA_00535	285	234	266	164	191	172	-0.8683	0.000282296	NA
JJLEJPGA_00536	512	387	482	278	342	236	-0.983312	8.67014e-05	NA
JJLEJPGA_00537	918	937	910	546	743	659	-0.808588	1.40563e-08	fosA
JJLEJPGA_00538	358	398	525	240	267	216	-1.10244	5.5516e-06	NA
JJLEJPGA_00539	208	212	181	134	139	123	-0.885113	0.00131032	NA
JJLEJPGA_00540	863	675	942	708	1210	960	-0.106695	0.664361	aroP_1
JJLEJPGA_00541	7580	13170	13444	2077	7681	4608	-1.62072	1.81608e-06	NA
JJLEJPGA_00542	7185	8777	8688	2738	3956	3373	-1.59536	4.81379e-41	NA
JJLEJPGA_00543	72911	65949	79124	42897	56070	44501	-0.899644	1.64432e-09	cspC_2
JJLEJPGA_00544	1244	1226	1257	2032	3220	2832	0.800917	5.73826e-10	yfiH_1
JJLEJPGA_00545	460	539	604	527	521	451	-0.363907	0.152133	rlmA
JJLEJPGA_00546	464	543	556	192	271	274	-1.38871	1.24352e-15	mntP
JJLEJPGA_00547	218	172	224	58	62	62	-2.04441	3.84823e-13	NA
JJLEJPGA_00548	795	962	1039	574	1367	1022	-0.259064	0.324446	NA
JJLEJPGA_00549	15137	21010	22065	17392	35829	25229	0.100756	0.694234	manZ
JJLEJPGA_00550	8888	13159	12779	12392	26513	17683	0.367633	0.119156	manY
JJLEJPGA_00551	16686	25194	23398	15956	30881	19519	-0.300397	0.198741	manX
JJLEJPGA_00552	1267	1133	1231	4480	1344	1919	0.930132	0.276476	NA
JJLEJPGA_00553	1419	1330	1447	1165	1958	1849	-0.0771054	0.700203	pdeD
JJLEJPGA_00554	608	779	773	705	1034	955	0.0138188	0.949856	NA
JJLEJPGA_00555	531	677	690	560	762	753	-0.17056	0.383449	NA
JJLEJPGA_00556	1007	1141	1089	1127	1553	1278	-0.010987	0.956132	gabR_1
JJLEJPGA_00557	3316	4014	3558	4335	6785	6170	0.353734	0.013568	phoP
JJLEJPGA_00558	2444	2455	2647	3397	4129	4068	0.326969	0.0234454	phoQ
JJLEJPGA_00559	4358	5286	5178	6254	10089	7583	0.378398	0.0094021	roxA
JJLEJPGA_00560	2043	2424	2078	1007	1878	1238	-0.993446	4.01159e-08	NA
JJLEJPGA_00561	1949	2099	2275	1491	3482	2747	-0.0565821	0.839259	NA
JJLEJPGA_00562	3703	4747	4767	3328	6261	4341	-0.248199	0.203863	hcxB
JJLEJPGA_00563	4732	5747	5616	3077	6882	4308	-0.514158	0.0176699	pepT_1
JJLEJPGA_00564	773	844	758	703	1090	867	-0.14926	0.40108	potA_1
JJLEJPGA_00565	306	280	239	253	311	255	-0.308189	0.242352	potB
JJLEJPGA_00566	523	565	620	612	1067	797	0.216474	0.251376	ydcV_1
JJLEJPGA_00567	679	571	652	515	958	863	-0.0344243	0.897273	malP_1
JJLEJPGA_00568	1697	2043	1863	1959	3056	2563	0.12384	0.433284	bglT
JJLEJPGA_00569	1205	1627	1401	770	1129	987	-0.857817	6.61716e-08	NA
JJLEJPGA_00570	7615	10889	9170	6184	11718	6142	-0.526598	0.033182	potD
JJLEJPGA_00571	4646	4699	4336	4428	6135	4557	-0.158724	0.378229	cobB
JJLEJPGA_00572	3731	4346	4024	4707	5786	4685	0.0376266	0.855071	nagK
JJLEJPGA_00573	1889	2182	2124	1508	1682	1329	-0.733925	0.000116137	lolE
JJLEJPGA_00574	2312	2366	2457	2931	3311	3010	0.090631	0.644006	lolD_1
JJLEJPGA_00575	3905	3909	4367	3368	5468	4946	-0.138753	0.363633	lolC
JJLEJPGA_00576	664	883	871	268	518	512	-1.22352	1.73864e-08	dauR_1
JJLEJPGA_00577	2233	2556	2540	1880	3583	3121	-0.100899	0.625818	thadh
JJLEJPGA_00578	6612	6549	6716	9201	11632	10543	0.362672	0.00632483	mfd
JJLEJPGA_00579	87	153	134	82	85	34	-1.15321	0.0179102	NA
JJLEJPGA_00580	1320	1606	1832	672	2270	1388	-0.504246	0.127107	dauA
JJLEJPGA_00581	6901	9662	9367	7392	8080	5725	-0.560353	0.0189391	kdsA
JJLEJPGA_00582	3270	3971	3783	2368	3125	2086	-0.832548	9.2088e-06	NA
JJLEJPGA_00583	1409	1450	1436	1293	1797	1229	-0.292744	0.123297	ychQ
JJLEJPGA_00584	1653	1653	1775	2716	3025	2806	0.467108	0.00553779	prmC
JJLEJPGA_00585	4431	4531	4559	5528	8619	7820	0.385324	0.00185912	prfA
JJLEJPGA_00586	9585	9316	9973	11138	18099	18190	0.396131	0.0114543	hemA_1
JJLEJPGA_00587	7430	11404	8051	11184	19395	10943	0.310194	0.245097	NA
JJLEJPGA_00588	3884	5055	5031	4521	7578	6954	0.13164	0.486311	lolB
JJLEJPGA_00589	4650	3884	4480	4303	6100	5784	0.00544254	0.980841	ispE
JJLEJPGA_00590	17723	21517	20047	19947	33601	28244	0.145908	0.351112	prs
JJLEJPGA_00591	548	529	500	438	496	315	-0.61844	0.0219553	NA
JJLEJPGA_00592	1151	1165	1087	1063	1507	1509	-0.0476585	0.808652	pth
JJLEJPGA_00593	529	569	646	532	614	486	-0.378297	0.0790128	bicA
JJLEJPGA_00594	7091	8608	8673	5616	9821	8416	-0.351403	0.0237214	ychF
JJLEJPGA_00595	200	254	251	174	178	229	-0.560608	0.038055	ssuA_1
JJLEJPGA_00596	172	166	203	142	198	204	-0.296672	0.251993	glpE_1
JJLEJPGA_00597	109	201	201	142	207	268	-0.0299682	0.947886	NA
JJLEJPGA_00598	681	888	826	712	1223	1020	-0.0145879	0.950348	gltC_2
JJLEJPGA_00599	313	395	422	594	767	725	0.590747	0.00122584	ssuD_1
JJLEJPGA_00600	478	437	508	703	875	923	0.516264	0.00394584	ydbM
JJLEJPGA_00601	252	164	290	290	412	316	0.223553	0.495937	ssuA_2
JJLEJPGA_00602	322	334	416	468	542	509	0.217444	0.339622	NA
JJLEJPGA_00603	84	106	86	156	173	135	0.467534	0.156004	NA
JJLEJPGA_00604	196	178	158	224	246	214	0.0746477	0.824748	ssuB_2
JJLEJPGA_00605	243	304	254	378	565	455	0.495504	0.0129925	mtnB_1
JJLEJPGA_00606	999	1262	1226	1085	1597	1007	-0.219899	0.332014	uspA_1
JJLEJPGA_00607	10557	10727	12030	5791	10002	7421	-0.841323	1.29942e-09	NA
JJLEJPGA_00608	214	133	157	121	386	616	0.784197	0.129713	metQ_1
JJLEJPGA_00609	1082	791	569	331	2730	4376	1.19911	0.268754	xypA_1
JJLEJPGA_00610	2206	1430	1167	291	6548	9755	1.36397	0.321547	rbsC_3
JJLEJPGA_00611	2370	1594	1011	166	5100	5671	0.695353	0.652262	mglA_1
JJLEJPGA_00612	5060	2525	1716	267	13598	16023	1.23565	0.448891	xypA_2
JJLEJPGA_00613	10912	17850	16682	20030	38140	29115	0.619683	0.00490269	lsrF
JJLEJPGA_00614	1253	1455	1400	1749	2643	2378	0.411022	0.00182933	dcuS
JJLEJPGA_00615	749	985	843	1581	1458	1568	0.572499	0.0132957	dcuR
JJLEJPGA_00616	1213	1595	1428	1703	2201	1976	0.17903	0.313976	coaE_1
JJLEJPGA_00617	462	654	605	454	678	576	-0.31545	0.115126	NA
JJLEJPGA_00618	355	393	427	227	353	289	-0.744764	3.37153e-05	NA
JJLEJPGA_00619	269	517	562	163	328	178	-1.32924	5.84543e-05	NA
JJLEJPGA_00620	21515	24901	23261	26891	36002	30727	0.127806	0.371949	fabV
JJLEJPGA_00621	1100	1233	1242	886	1263	1116	-0.435303	0.00100925	NA
JJLEJPGA_00622	683	655	667	605	1212	1002	0.156224	0.497934	zinT
JJLEJPGA_00623	1657	2381	1864	1229	3007	1752	-0.326456	0.248444	NA
JJLEJPGA_00624	1972	2540	2525	1584	2285	2186	-0.520485	0.00055382	NA
JJLEJPGA_00625	3266	3360	3288	2973	3375	3260	-0.332078	0.0409692	yebZ
JJLEJPGA_00626	9764	11937	11755	6558	9848	8704	-0.721466	3.32922e-09	yobA
JJLEJPGA_00627	8679	12144	12969	2798	7616	5284	-1.45722	1.03589e-08	ftnA
JJLEJPGA_00628	1640	1010	1562	396	514	452	-1.93122	7.24353e-17	holE_2
JJLEJPGA_00629	12	9	4	9	16	14	0.305043	0.783236	NA
JJLEJPGA_00630	157	274	173	145	285	196	-0.275135	0.445997	yfdE
JJLEJPGA_00631	121	141	206	34	52	59	-1.99474	3.24581e-09	mch
JJLEJPGA_00632	135	245	125	57	123	36	-1.55948	0.00138553	mcl1
JJLEJPGA_00633	444	549	515	487	748	596	-0.0286952	0.897221	hcaR_1
JJLEJPGA_00634	4229	4009	3878	2063	3450	2560	-0.907076	1.45149e-09	pip
JJLEJPGA_00635	419	561	525	554	841	759	0.209678	0.283934	dksA_1
JJLEJPGA_00636	4522	4528	4408	4817	7032	6194	0.113386	0.416111	exoX
JJLEJPGA_00637	6015	6384	6443	7097	10399	8454	0.154865	0.2253	ptrB
JJLEJPGA_00638	913	651	493	2283	1307	1487	1.07026	0.00692719	yebE
JJLEJPGA_00639	1606	1799	1710	2506	3260	2715	0.433573	0.00250278	ycdY
JJLEJPGA_00640	4406	5351	4878	7798	10413	9023	0.598271	5.38849e-06	ycdX
JJLEJPGA_00641	5989	7216	6389	6533	9724	7353	-0.037802	0.8404	ghrA
JJLEJPGA_00642	852	1073	1063	1059	1500	1406	0.105686	0.555255	dtpA_1
JJLEJPGA_00643	10	3	4	3	4	3	-1.08775	0.45308	NA
JJLEJPGA_00644	5	6	1	5	5	13	0.626855	0.678452	NA
JJLEJPGA_00645	410	593	732	119	147	96	-2.54122	1.4309e-20	rob_1
JJLEJPGA_00646	82	87	62	41	53	63	-0.864125	0.0271835	bepF_1
JJLEJPGA_00647	302	269	429	256	284	299	-0.535787	0.0486407	oqxB20
JJLEJPGA_00648	5548	4937	5491	5852	6025	6195	-0.10164	0.653002	NA
JJLEJPGA_00649	3470	3172	3447	3064	4879	4398	-0.0271422	0.882336	NA
JJLEJPGA_00650	1780	2512	2816	1719	3235	2176	-0.315446	0.177602	ndh
JJLEJPGA_00651	3413	4308	4217	2640	2862	2259	-0.894585	6.986e-06	NA
JJLEJPGA_00652	3130	3632	3181	3545	4337	3592	-0.0836068	0.676373	nagZ_1
JJLEJPGA_00653	1505	1565	1549	2201	2943	2381	0.404987	0.00480652	thiK
JJLEJPGA_00654	5739	7608	7695	7561	12183	9913	0.184402	0.286071	lpoB
JJLEJPGA_00655	4670	5248	5156	5518	8333	7677	0.203735	0.108953	NA
JJLEJPGA_00656	4652	5114	5084	4462	5618	5823	-0.197273	0.175954	NA
JJLEJPGA_00657	668	726	720	682	1105	904	0.032975	0.864402	NA
JJLEJPGA_00658	814	912	941	753	1302	1132	-0.0630181	0.751849	yybR
JJLEJPGA_00659	289	410	390	260	661	474	0.0116101	0.977005	fabG_2
JJLEJPGA_00660	406	596	672	346	946	696	-0.100152	0.794026	NA
JJLEJPGA_00661	3452	3632	3929	3910	5551	6184	0.198978	0.250167	dmlR_5
JJLEJPGA_00662	6116	6759	7838	10947	13982	14133	0.62119	1.17569e-05	mntH_1
JJLEJPGA_00663	2368	2284	2759	3158	3755	4372	0.314008	0.0861729	mntR
JJLEJPGA_00664	8556	14688	13350	11570	16712	12081	-0.154	0.557945	ptsG
JJLEJPGA_00665	1303	1511	1634	1660	1920	1599	-0.0620925	0.78712	ycfH
JJLEJPGA_00666	922	1193	1333	1185	2274	1757	0.273071	0.204397	holB
JJLEJPGA_00667	1619	1829	1881	1998	4143	3362	0.499299	0.00922067	tmk_3
JJLEJPGA_00668	1984	1539	1788	1799	3403	2935	0.280672	0.19984	mltG
JJLEJPGA_00669	968	918	1002	847	1176	1112	-0.186974	0.238905	pabC
JJLEJPGA_00670	11079	12963	13590	12164	14101	13265	-0.212858	0.198652	fabF_1
JJLEJPGA_00671	37508	20758	25447	21234	26927	24585	-0.510413	0.0618628	acpP
JJLEJPGA_00672	22129	18040	17529	18441	23526	21087	-0.174193	0.39558	fabG_3
JJLEJPGA_00673	10364	11415	11086	9115	10231	9195	-0.48596	0.00263623	fabD
JJLEJPGA_00674	9725	10036	9892	8885	10755	9609	-0.31092	0.0337834	fabH_2
JJLEJPGA_00675	11185	10131	9498	10384	12054	11768	-0.142048	0.476621	plsX
JJLEJPGA_00676	25847	21859	26513	15048	27950	20477	-0.555292	0.00161482	rpmF
JJLEJPGA_00677	64931	57220	59160	38345	77103	57242	-0.408893	0.0332412	yceD
JJLEJPGA_00678	919	901	1042	875	1639	1249	0.0678646	0.757371	yceF
JJLEJPGA_00679	2280	2547	2972	1665	3234	2709	-0.363765	0.0580496	rluC
JJLEJPGA_00680	42680	46903	45713	43601	80094	67737	0.173276	0.304451	rne
JJLEJPGA_00681	4601	4557	5325	3375	4240	3213	-0.7096	2.1748e-05	ycnE
JJLEJPGA_00682	2185	2192	2090	2985	3378	3388	0.30417	0.0747415	pyrC
JJLEJPGA_00683	862	516	938	672	1027	790	-0.208788	0.502711	dinI
JJLEJPGA_00684	2127	1897	2246	1861	2979	3351	0.0657174	0.791375	NA
JJLEJPGA_00685	4847	4190	4480	1947	4073	3600	-0.83263	4.77028e-05	bssS
JJLEJPGA_00686	3387	4044	3791	3362	4272	3698	-0.278937	0.0621583	solA
JJLEJPGA_00687	6454	7070	6808	3647	7880	6811	-0.489676	0.0171015	rcsA_2
JJLEJPGA_00688	34	33	36	26	27	70	-0.0457054	0.954192	NA
JJLEJPGA_00689	7154	6131	5852	8377	12090	9823	0.350872	0.0445794	yceJ
JJLEJPGA_00690	18502	16684	16930	26281	31299	24557	0.366592	0.0521534	yceI
JJLEJPGA_00691	2004	1889	1650	2697	2854	2934	0.329092	0.117762	NA
JJLEJPGA_00692	6384	6560	7041	4292	6477	5140	-0.638093	6.68563e-08	namA
JJLEJPGA_00693	432	455	486	372	378	291	-0.670723	0.00740106	NA
JJLEJPGA_00694	7379	6947	6630	3511	4621	4893	-0.990952	2.66654e-11	lpxL
JJLEJPGA_00695	647	392	648	485	510	499	-0.458594	0.121959	NA
JJLEJPGA_00696	1042	1054	836	935	1565	1796	0.22382	0.393321	mdtG
JJLEJPGA_00697	27392	23441	21395	14642	53927	42630	0.238244	0.550062	dtpT
JJLEJPGA_00698	56	84	59	55	44	29	-0.885637	0.0839568	yycE
JJLEJPGA_00699	478	625	504	638	940	827	0.274255	0.152545	nimR_1
JJLEJPGA_00700	238	298	291	268	492	387	0.149899	0.546534	leuA_1
JJLEJPGA_00701	5330	5940	5753	10258	12217	10284	0.65753	1.47345e-05	NA
JJLEJPGA_00702	3346	3660	3562	9281	10077	9184	1.15389	7.8931e-13	NA
JJLEJPGA_00703	633	591	733	1284	1231	1383	0.721914	0.000830089	NA
JJLEJPGA_00704	10972	12092	12590	14278	22521	18656	0.3247	0.00647141	mdoH
JJLEJPGA_00705	14090	18671	17108	9667	16427	10538	-0.760058	2.73674e-05	mdoG
JJLEJPGA_00706	968	724	806	639	1156	1367	0.00505162	0.989222	mdoC
JJLEJPGA_00707	6641	7029	6336	1962	3061	2802	-1.67016	4.40557e-39	NA
JJLEJPGA_00708	2068	1952	1941	1509	2730	2078	-0.244247	0.16993	cvrA
JJLEJPGA_00709	1350	873	925	1095	1491	1537	0.0743421	0.814141	NA
JJLEJPGA_00710	8432	8323	8196	11058	15514	14000	0.394944	0.00109973	ylaC
JJLEJPGA_00711	4602	4133	4976	8092	7966	6846	0.4714	0.034715	NA
JJLEJPGA_00712	96	41	54	55	99	106	0.103185	0.864568	NA
JJLEJPGA_00713	698	634	714	686	1104	877	0.0661086	0.745344	cho
JJLEJPGA_00714	798	799	763	796	1299	1173	0.150291	0.405875	macA_1
JJLEJPGA_00715	1161	1077	1210	1294	1600	1481	0.0489402	0.805912	macB_1
JJLEJPGA_00716	1077	977	1374	877	1269	1327	-0.287938	0.167082	tdeA_1
JJLEJPGA_00717	19622	24747	23966	13561	36275	24147	-0.239477	0.390192	proP_1
JJLEJPGA_00718	290	278	294	303	374	384	0.00235323	0.992446	NA
JJLEJPGA_00719	852	929	951	1101	1490	1379	0.238294	0.0952153	eptB_1
JJLEJPGA_00720	400	459	468	495	511	494	-0.0995487	0.700203	licC_1
JJLEJPGA_00721	153	194	165	158	160	152	-0.400797	0.174702	licH_1
JJLEJPGA_00722	15	4	24	7	14	14	-0.622506	0.558359	chbA_1
JJLEJPGA_00723	356	450	416	233	302	268	-0.901874	1.72687e-06	celA_1
JJLEJPGA_00724	3255	3586	3932	3636	6373	5615	0.214931	0.190548	murR_1
JJLEJPGA_00725	6063	6797	7661	6619	8717	7246	-0.155803	0.332014	NA
JJLEJPGA_00726	1234	1114	1123	1505	1537	1712	0.171307	0.455761	NA
JJLEJPGA_00727	436	303	315	142	215	235	-1.15432	2.06071e-05	NA
JJLEJPGA_00728	1396	921	1103	429	655	558	-1.37809	3.03518e-10	NA
JJLEJPGA_00729	1675	1045	1305	545	795	630	-1.3462	5.72452e-09	NA
JJLEJPGA_00730	2707	2972	3339	3127	3236	2444	-0.3023	0.210428	pgsA
JJLEJPGA_00731	9226	10094	10493	11244	13542	13144	0.0575026	0.732121	uvrC
JJLEJPGA_00732	8683	8969	9404	10221	15673	15248	0.291336	0.0296556	uvrY
JJLEJPGA_00733	3538	3529	3658	2595	2978	2790	-0.645983	2.01581e-05	NA
JJLEJPGA_00734	679	830	703	517	672	472	-0.707175	0.000621219	ydgC
JJLEJPGA_00735	7830	9551	8951	8057	11886	10904	-0.0789274	0.60742	NA
JJLEJPGA_00736	147	84	103	233	112	129	0.289221	0.625818	NA
JJLEJPGA_00737	207	277	330	285	276	229	-0.304447	0.352793	hcnB
JJLEJPGA_00738	10	1	2	12	7	1	0.388994	0.839259	NA
JJLEJPGA_00739	25	24	23	68	69	66	1.21447	0.00623834	hcnC
JJLEJPGA_00740	83	95	61	106	142	138	0.385392	0.281483	NA
JJLEJPGA_00741	673	330	277	1224	1084	1220	1.17612	0.00241863	rhaS_1
JJLEJPGA_00742	106	64	121	202	227	262	0.957114	0.00452341	yjhH
JJLEJPGA_00743	177	307	226	423	513	435	0.664136	0.013435	NA
JJLEJPGA_00744	231	198	278	275	276	304	-0.00358631	0.991831	yveA
JJLEJPGA_00745	1566	2166	2269	3321	5290	4242	0.790751	3.22875e-06	lhpD
JJLEJPGA_00746	15895	30733	31302	23071	39771	26164	-0.115702	0.726043	uspF
JJLEJPGA_00747	143	351	270	96	195	149	-1.11708	0.00244338	anoR
JJLEJPGA_00748	125	211	136	116	233	173	-0.183452	0.632748	paaH_2
JJLEJPGA_00749	101	139	163	114	211	180	0.00728275	0.985863	paaJ_2
JJLEJPGA_00750	308	348	432	317	754	593	0.271776	0.354216	hemA_2
JJLEJPGA_00751	85	108	123	127	294	271	0.793394	0.0151235	pbuE
JJLEJPGA_00752	220	196	230	252	285	304	0.0900939	0.752219	caiD
JJLEJPGA_00753	1149	1029	1209	1024	1494	1226	-0.163308	0.342741	NA
JJLEJPGA_00754	1427	1537	1491	498	620	466	-1.78376	1.11715e-26	NA
JJLEJPGA_00755	487	472	710	361	521	370	-0.713743	0.00255924	NA
JJLEJPGA_00756	949	1274	988	1336	3279	1749	0.637579	0.0198875	NA
JJLEJPGA_00757	9279	5507	4793	32166	29432	35901	2.02937	1.1161e-11	cycA_1
JJLEJPGA_00758	2763	2959	2862	3332	4398	3760	0.122259	0.412377	rutR
JJLEJPGA_00759	120	90	50	74	139	124	0.0305618	0.95903	rutA
JJLEJPGA_00760	44	19	15	15	57	58	0.344269	0.692297	rutB_2
JJLEJPGA_00761	21	25	13	10	52	35	0.325238	0.707613	rutC_1
JJLEJPGA_00762	47	43	52	50	82	103	0.407544	0.358636	rutD_1
JJLEJPGA_00763	36	65	80	36	86	55	-0.362098	0.499569	rutF
JJLEJPGA_00764	503	388	410	435	605	650	0.0648451	0.818293	rutG
JJLEJPGA_00765	445	543	536	239	492	496	-0.645244	0.00900713	NA
JJLEJPGA_00766	330	412	297	233	489	421	-0.200157	0.506531	sutR_1
JJLEJPGA_00767	453	419	384	251	500	334	-0.546564	0.0222604	trpI
JJLEJPGA_00768	93	126	99	119	136	111	-0.0824672	0.833293	rhtC_1
JJLEJPGA_00769	323	396	353	277	406	373	-0.328887	0.0933139	NA
JJLEJPGA_00770	1078	1141	1252	1155	2700	1919	0.389624	0.0911428	nucA
JJLEJPGA_00771	373	426	388	343	513	520	-0.0978708	0.66488	bepE
JJLEJPGA_00772	44	60	61	49	58	75	-0.151035	0.757315	bepF_2
JJLEJPGA_00773	0	7	2	1	4	10	0.40051	0.856625	NA
JJLEJPGA_00774	337	321	416	353	328	397	-0.266261	0.343922	soxR
JJLEJPGA_00775	64	104	66	116	119	142	0.406819	0.305955	NA
JJLEJPGA_00776	278	260	253	150	250	180	-0.766626	0.000681589	NA
JJLEJPGA_00777	297	216	234	185	415	366	0.0223536	0.956132	NA
JJLEJPGA_00778	403	465	496	473	1014	781	0.398083	0.0812397	yehB
JJLEJPGA_00779	160	199	168	135	350	230	0.0900123	0.816288	yehC
JJLEJPGA_00780	1604	2039	2066	3769	10935	6767	1.55175	1.92147e-09	NA
JJLEJPGA_00781	8630	6736	10469	3361	5750	3746	-1.3251	2.76996e-10	NA
JJLEJPGA_00782	29	29	36	28	37	43	-0.101287	0.866925	NA
JJLEJPGA_00783	9654	8059	8176	16580	15246	14876	0.581442	0.0126338	yccA
JJLEJPGA_00784	1149	1016	1121	1012	1223	1398	-0.15288	0.466479	tusE
JJLEJPGA_00785	1503	1802	1756	1380	997	990	-0.825748	0.00429355	yccX
JJLEJPGA_00786	2081	2390	2330	2054	2797	2710	-0.148757	0.302595	rlmI
JJLEJPGA_00787	3206	3900	4384	2231	2034	1155	-1.32993	1.94498e-05	hspQ
JJLEJPGA_00788	4341	5633	7931	2832	4239	2814	-1.15311	8.33752e-07	yccU
JJLEJPGA_00789	1427	1529	1686	1765	2607	2173	0.189389	0.17826	NA
JJLEJPGA_00790	2238	2722	2829	2741	3767	3506	0.0630782	0.709855	mgsA
JJLEJPGA_00791	3910	4849	4524	4323	5869	4656	-0.136469	0.421364	helD
JJLEJPGA_00792	1573	1272	1529	1665	2110	2231	0.156477	0.447998	yccF
JJLEJPGA_00793	3404	3760	3694	4087	5428	5288	0.147066	0.283317	yccS
JJLEJPGA_00794	1978	2549	2359	1712	2682	1946	-0.428086	0.0101452	sxy
JJLEJPGA_00795	1682	1622	1781	1313	2322	2154	-0.138163	0.47454	sulA
JJLEJPGA_00796	557688	669843	639936	883707	1238475	1043909	0.460341	0.000173945	ompA
JJLEJPGA_00797	4845	4749	5036	4665	8512	7605	0.178132	0.322007	matP
JJLEJPGA_00798	4419	4085	4265	4929	6099	6219	0.136339	0.420187	lon_1
JJLEJPGA_00799	3703	3385	3729	3461	4075	3551	-0.253444	0.149113	fabA
JJLEJPGA_00800	345	407	363	368	558	362	-0.0991831	0.708773	NA
JJLEJPGA_00801	2211	3134	2845	2913	4539	3479	0.109153	0.596071	fabF_2
JJLEJPGA_00802	2696	3020	2828	1685	2259	1712	-0.892853	2.27916e-09	NA
JJLEJPGA_00803	11405	13845	12644	8754	11905	9998	-0.604685	3.80418e-06	pqiB
JJLEJPGA_00804	6634	7011	6295	4720	6287	5436	-0.579113	1.73121e-05	pqiA
JJLEJPGA_00805	13033	13817	13607	8969	10846	10777	-0.695672	9.11975e-08	uup
JJLEJPGA_00806	12599	12533	12842	5451	7039	6829	-1.27407	9.86352e-28	rlmL
JJLEJPGA_00807	2753	2709	2931	2840	4715	4358	0.185291	0.242219	ycbX
JJLEJPGA_00808	12752	14761	15668	13309	26364	22787	0.201425	0.314764	zapC
JJLEJPGA_00809	3584	3876	3813	2601	2888	2144	-0.84059	2.18149e-05	pyrD
JJLEJPGA_00810	81	96	87	58	131	81	-0.304368	0.438477	ssuE
JJLEJPGA_00811	28	66	67	32	108	66	0.00219646	0.997124	ssuA_3
JJLEJPGA_00812	114	188	198	142	277	162	-0.102904	0.801992	ssuD_2
JJLEJPGA_00813	126	125	159	120	226	131	-0.104258	0.78196	ssuC_1
JJLEJPGA_00814	57	63	75	108	205	130	0.860898	0.00790758	ssuB_3
JJLEJPGA_00815	31944	35590	33048	55430	75679	63856	0.65384	4.09461e-08	pepN
JJLEJPGA_00816	1492	1383	1672	1465	2552	2474	0.189799	0.344901	NA
JJLEJPGA_00817	7128	7721	7364	4170	5965	5464	-0.816768	1.09198e-13	pncB
JJLEJPGA_00818	11370	12906	12352	19345	25060	23336	0.590419	7.10658e-07	asnS
JJLEJPGA_00819	203896	251787	227086	342316	499620	380680	0.536381	0.000172659	ompN
JJLEJPGA_00820	8714	9540	9508	21140	21880	19718	0.902428	3.5161e-07	aspC
JJLEJPGA_00821	2416	2448	2712	3527	5310	4885	0.546608	7.51326e-06	gloC
JJLEJPGA_00822	9550	10803	10915	10325	16424	14669	0.0914961	0.528718	NA
JJLEJPGA_00823	17056	17763	18106	24172	37043	30246	0.477773	1.78261e-05	NA
JJLEJPGA_00824	17406	20725	19459	22427	33832	27705	0.235616	0.0705665	mukB
JJLEJPGA_00825	3749	3679	3693	3998	5920	4548	0.0702797	0.678346	mukE
JJLEJPGA_00826	5664	5834	6184	5294	8181	6935	-0.105136	0.427167	mukF
JJLEJPGA_00827	5128	4912	5199	4958	8059	7506	0.110052	0.505172	cmoM
JJLEJPGA_00828	1180	1410	1457	1215	2151	1915	0.0627655	0.766009	NA
JJLEJPGA_00829	2515	2920	3223	2950	5681	4447	0.267797	0.151343	NA
JJLEJPGA_00830	2206	2803	2764	2486	4200	3316	0.0478794	0.809879	kdsB
JJLEJPGA_00831	448	534	624	383	522	443	-0.549224	0.00378557	NA
JJLEJPGA_00832	1710	2037	1911	1550	1891	1673	-0.435724	0.00523326	NA
JJLEJPGA_00833	1264	1338	1498	329	1091	801	-1.25245	2.85113e-05	cspE_1
JJLEJPGA_00834	1999	1689	1859	694	1219	1316	-1.10963	4.89796e-08	cspE_2
JJLEJPGA_00835	12104	16001	15611	22472	29682	27681	0.574065	8.3759e-05	NA
JJLEJPGA_00836	3304	4085	4196	4831	5945	4605	0.123439	0.552108	lpxK
JJLEJPGA_00837	5754	5467	5496	6120	8227	7264	0.0677704	0.676428	msbA
JJLEJPGA_00838	629	505	552	567	842	616	-0.0475686	0.855071	NA
JJLEJPGA_00839	14090	12673	11723	18470	24464	22580	0.462726	0.00397301	ihfB
JJLEJPGA_00840	66738	63322	59378	72337	102903	77134	0.106898	0.567624	rpsA
JJLEJPGA_00841	16771	17337	15018	14588	24205	20667	-0.0466572	0.810025	cmk
JJLEJPGA_00842	3121	3067	3155	4525	4428	4161	0.217893	0.330192	aroA
JJLEJPGA_00843	8603	8801	8277	14086	16323	14913	0.531325	0.000625827	serC
JJLEJPGA_00844	6953	11200	11837	12113	20597	16734	0.410487	0.0695676	ansB
JJLEJPGA_00845	1336	1368	1321	1339	1581	1461	-0.168282	0.344767	ycaO
JJLEJPGA_00846	3631	4795	5754	2907	5887	4675	-0.401539	0.0773572	focA_1
JJLEJPGA_00847	26291	52681	53678	27812	67975	40914	-0.293793	0.397653	pflB
JJLEJPGA_00848	1466	2244	2500	1074	2236	1706	-0.635515	0.00983562	pflA
JJLEJPGA_00849	56	86	140	97	93	103	-0.2053	0.691608	ycaD_1
JJLEJPGA_00850	26192	29442	29537	27939	48403	42669	0.160933	0.304575	serS
JJLEJPGA_00851	4030	4675	4432	5199	8265	6992	0.325021	0.011716	rarA
JJLEJPGA_00852	3804	4531	4181	4459	6900	6784	0.222518	0.15265	lolA
JJLEJPGA_00853	37599	39698	37166	35910	68122	55371	0.146277	0.427794	NA
JJLEJPGA_00854	20756	22702	19231	12524	30891	19931	-0.338264	0.175142	lrp_1
JJLEJPGA_00855	6469	8607	8896	6821	11269	8036	-0.187078	0.335756	trxB
JJLEJPGA_00856	537	722	848	426	711	869	-0.385559	0.166625	NA
JJLEJPGA_00857	122	120	122	75	156	120	-0.385477	0.223504	gstB_2
JJLEJPGA_00858	1786	2374	3006	1797	3201	2659	-0.220087	0.359708	cydD
JJLEJPGA_00859	2053	2724	3367	1939	3696	2945	-0.246379	0.30458	btuD_1
JJLEJPGA_00860	882	1039	978	648	1145	1043	-0.354225	0.0490018	aat
JJLEJPGA_00861	3614	1820	2483	1415	2114	2656	-0.684078	0.0321467	infA
JJLEJPGA_00862	43868	50970	49643	59013	99736	78729	0.398613	0.00303714	clpA
JJLEJPGA_00863	4482	3291	3372	3820	4837	4996	-0.0129793	0.964957	clpS
JJLEJPGA_00864	25223	24770	26123	26520	29202	28849	-0.131716	0.473763	cspD
JJLEJPGA_00865	2933	3152	3014	4446	4752	4709	0.331382	0.0624404	macB_2
JJLEJPGA_00866	1167	1149	1145	642	745	574	-1.10617	4.18836e-09	macA_2
JJLEJPGA_00867	1183	1293	1269	1638	2159	2034	0.339478	0.0119092	NA
JJLEJPGA_00868	4860	6011	6123	5290	9164	7200	0.0314189	0.873775	NA
JJLEJPGA_00869	677	766	861	687	1123	1008	-0.0235538	0.914499	lysO
JJLEJPGA_00870	548	825	821	375	1011	543	-0.535339	0.0883775	hcp
JJLEJPGA_00871	490	787	749	493	922	944	-0.102288	0.745941	hcr
JJLEJPGA_00872	15556	19392	18322	8980	12953	11279	-0.985462	4.16326e-16	poxB
JJLEJPGA_00873	7159	8334	8513	5227	6553	5628	-0.754202	3.30651e-08	ltaE
JJLEJPGA_00874	378	481	594	398	409	411	-0.525634	0.0371092	NA
JJLEJPGA_00875	2523	2370	2494	2830	4230	3896	0.256277	0.0664248	NA
JJLEJPGA_00876	1658	1899	1825	2265	3113	3175	0.364833	0.00989694	auaH_2
JJLEJPGA_00877	1734	2063	2354	2372	3978	3168	0.315578	0.0605728	amiD_2
JJLEJPGA_00878	1055	1020	1135	1223	1946	1722	0.292114	0.0500649	NA
JJLEJPGA_00879	3823	4358	5327	2839	7419	6517	-0.0370827	0.916778	NA
JJLEJPGA_00880	20713	28432	27330	16866	25144	22730	-0.545329	0.000376164	ybjP
JJLEJPGA_00881	6107	7110	6520	9365	14775	13774	0.626987	1.93532e-06	artP
JJLEJPGA_00882	8876	11047	10864	11230	17748	13514	0.15482	0.335768	artI
JJLEJPGA_00883	2186	2619	2542	3621	4707	4509	0.508853	0.000132163	artQ_1
JJLEJPGA_00884	1795	1772	1822	2176	3208	3048	0.335098	0.0127325	artM_2
JJLEJPGA_00885	1323	1347	1386	1985	2917	2542	0.567405	2.37583e-06	artJ
JJLEJPGA_00886	1116	970	1095	1268	1668	1507	0.180817	0.304318	rlmC
JJLEJPGA_00887	1878	1804	1969	1901	2088	2022	-0.194488	0.30461	ybjO
JJLEJPGA_00888	919	1004	993	1852	1337	1267	0.373972	0.244946	ydcV_2
JJLEJPGA_00889	527	647	563	727	533	453	-0.257065	0.489009	potH
JJLEJPGA_00890	1591	1984	1628	3566	3550	2736	0.654303	0.00671943	potA_2
JJLEJPGA_00891	2706	3002	2803	8842	8055	6796	1.21739	7.33942e-08	potF
JJLEJPGA_00892	1102	1130	1231	942	1429	1213	-0.260313	0.0646918	ybjN
JJLEJPGA_00893	1705	1821	2015	2310	3024	2747	0.247912	0.0762578	rimK
JJLEJPGA_00894	1443	1777	2155	1231	1864	1569	-0.508572	0.00439711	NA
JJLEJPGA_00895	7913	6984	9376	1300	1441	1003	-2.97278	2.40214e-44	grxA
JJLEJPGA_00896	63	169	177	48	72	62	-1.46057	0.000982515	ybjM
JJLEJPGA_00897	3552	2946	2961	4436	5307	5956	0.431532	0.0264924	aspT
JJLEJPGA_00898	849	691	738	610	1311	1052	0.039868	0.893146	NA
JJLEJPGA_00899	2230	2669	2342	978	2338	2442	-0.678146	0.0123968	NA
JJLEJPGA_00900	19593	22054	20422	10184	19325	15943	-0.779774	6.74279e-07	eco
JJLEJPGA_00901	2159	2228	2434	844	898	702	-1.75577	1.22571e-19	mtnN_1
JJLEJPGA_00902	916	619	716	1036	1193	1047	0.247724	0.355248	NA
JJLEJPGA_00903	1568	1673	1729	1409	2402	2205	-0.0452312	0.815478	ybjG
JJLEJPGA_00904	220	295	274	202	284	271	-0.361871	0.108953	NA
JJLEJPGA_00905	307	382	485	488	604	541	0.189924	0.455761	fucP_1
JJLEJPGA_00906	689	729	909	603	1055	927	-0.167448	0.429561	rbsK_1
JJLEJPGA_00907	4122	4259	5093	1508	2973	2251	-1.33097	2.97489e-15	deoC1
JJLEJPGA_00908	979	1148	1107	711	1237	1116	-0.398834	0.0185903	deoR
JJLEJPGA_00909	8242	17824	18458	7111	19672	13163	-0.501536	0.165268	sdaC_1
JJLEJPGA_00910	1690	3058	3511	1620	3380	2520	-0.459402	0.122995	sdaB
JJLEJPGA_00911	36492	42424	41174	42974	67659	54149	0.144427	0.292557	dacC_1
JJLEJPGA_00912	1174	1435	1337	2589	3665	2755	0.890098	3.29159e-09	cbs
JJLEJPGA_00913	880	1111	1269	1750	2326	1891	0.580158	0.00117846	metC_1
JJLEJPGA_00914	122	139	116	146	262	206	0.38006	0.165268	NA
JJLEJPGA_00915	854	978	994	1183	1929	1610	0.42587	0.00318035	serB1
JJLEJPGA_00916	5037	5742	5970	5034	7066	6859	-0.124508	0.379751	gstB_3
JJLEJPGA_00917	5296	6042	5968	8020	8956	7550	0.223514	0.240749	yliI
JJLEJPGA_00918	1228	1023	1143	1141	1177	1095	-0.271623	0.239418	NA
JJLEJPGA_00919	2290	2963	2732	3747	4359	3952	0.310962	0.0803287	corA_1
JJLEJPGA_00920	417	521	515	2845	1382	1866	1.86366	2.19013e-07	putP_2
JJLEJPGA_00921	242	61	97	4044	1253	2550	4.08558	1.40039e-05	gbuA
JJLEJPGA_00922	955	774	672	844	1176	977	0.00848312	0.978784	hdfR_1
JJLEJPGA_00923	3166	3676	3300	2837	4203	3243	-0.287291	0.0529777	yeeZ
JJLEJPGA_00924	1126	1278	1283	789	1490	1138	-0.436385	0.0121635	hisG
JJLEJPGA_00925	1097	1083	1236	1121	2343	1813	0.290843	0.165328	hisD
JJLEJPGA_00926	1059	1141	1213	841	1617	1199	-0.228688	0.232188	hisC_1
JJLEJPGA_00927	2257	3116	2765	2210	4252	3380	-0.0528266	0.827211	hisB
JJLEJPGA_00928	1246	1352	1334	1415	2039	1680	0.0793323	0.614156	hisH
JJLEJPGA_00929	1346	1350	1335	1045	1848	1223	-0.293355	0.120738	hisA
JJLEJPGA_00930	1498	1987	1868	1528	2142	1627	-0.313403	0.0788783	hisF
JJLEJPGA_00931	1670	1988	2169	1908	2375	2000	-0.179539	0.326075	hisI
JJLEJPGA_00932	4833	5050	5011	5632	6964	6048	0.0316078	0.861143	algC
JJLEJPGA_00933	1409	1045	980	3380	4967	4828	1.6204	1.59681e-15	manC1
JJLEJPGA_00934	32658	36329	34868	31542	51620	40626	-0.0632883	0.685266	gnd
JJLEJPGA_00935	2521	1828	1795	2141	2852	2474	-0.0273009	0.924361	NA
JJLEJPGA_00936	2222	1975	1972	1857	1803	1910	-0.424116	0.051483	rfbX
JJLEJPGA_00937	3194	2965	2867	3631	4745	4982	0.261405	0.118333	pglI
JJLEJPGA_00938	3939	3241	3352	4562	5676	5618	0.289933	0.11574	bshA
JJLEJPGA_00939	3122	3678	3142	4212	4457	3694	0.0389949	0.882336	pglA
JJLEJPGA_00940	1742	1289	1401	2399	2572	2738	0.509227	0.0232218	tuaB
JJLEJPGA_00941	3414	3959	3408	3312	3283	2508	-0.511119	0.0349021	rmlD
JJLEJPGA_00942	3277	3564	3147	5159	7479	5496	0.554157	0.00036084	rmlC
JJLEJPGA_00943	5961	5992	5621	9987	16018	13305	0.843429	4.24571e-11	rffH
JJLEJPGA_00944	7081	7275	7087	10541	16711	13705	0.617936	2.19281e-07	rffG
JJLEJPGA_00945	9143	10311	8278	8225	15461	10113	-0.0448709	0.856625	galE
JJLEJPGA_00946	11022	11511	11787	9315	18490	14166	-0.0432775	0.840292	NA
JJLEJPGA_00947	20429	21079	21499	38514	47367	44983	0.761365	7.35483e-10	tolC_1
JJLEJPGA_00948	12705	13632	12757	22571	22859	23437	0.540705	0.00289961	prsE_1
JJLEJPGA_00949	16331	14357	15245	29926	35610	37611	0.871922	1.71999e-08	prsD_1
JJLEJPGA_00950	70255	65495	48032	1008273	1420615	1086452	3.94685	9.16968e-93	NA
JJLEJPGA_00951	6468	6735	6264	7435	10473	8766	0.148956	0.295141	gtf1
JJLEJPGA_00952	7742	8048	7303	10861	15403	13648	0.482022	0.000148005	NA
JJLEJPGA_00953	6744	6325	6588	6832	7309	6777	-0.191171	0.336891	mshA_1
JJLEJPGA_00954	3795	3162	3264	3912	5346	4758	0.148466	0.425248	mshA_2
JJLEJPGA_00955	2882	2145	2260	3289	4483	4115	0.396235	0.0494482	NA
JJLEJPGA_00956	4547	4022	4074	6692	10926	10142	0.812125	1.42461e-07	NA
JJLEJPGA_00957	5192	4346	4224	8489	11859	11795	0.912048	4.49144e-08	NA
JJLEJPGA_00958	5170	4671	4504	6500	10473	8819	0.525708	0.000597505	NA
JJLEJPGA_00959	4568	4275	4217	4944	8066	7307	0.316282	0.0405856	arnC_1
JJLEJPGA_00960	6564	5938	6136	8567	11502	10416	0.406216	0.00371917	mshA_3
JJLEJPGA_00961	7547	7139	6581	8851	10559	9463	0.148159	0.437563	glgA_1
JJLEJPGA_00962	5962	4261	4720	6676	8879	8749	0.39293	0.060011	NA
JJLEJPGA_00963	29888	33017	31039	45170	68973	57813	0.560713	6.91187e-07	wzc
JJLEJPGA_00964	21509	22834	20426	24860	45252	35626	0.378738	0.0186965	NA
JJLEJPGA_00965	9013	11973	9531	11675	22351	13338	0.306275	0.180179	galF
JJLEJPGA_00966	4577	8560	6030	2735	4918	3083	-1.15326	4.48134e-06	galU_1
JJLEJPGA_00967	4591	4715	4778	7479	6507	6818	0.301833	0.206069	NA
JJLEJPGA_00968	3876	4223	4600	3425	5988	5125	-0.126161	0.454824	dcuD
JJLEJPGA_00969	5446	6027	6204	6073	7510	6218	-0.125846	0.462294	NA
JJLEJPGA_00970	3644	3856	3927	3456	4341	4049	-0.242613	0.074077	dcd
JJLEJPGA_00971	2132	1972	1974	1559	2750	3311	-0.00415175	0.989222	udk
JJLEJPGA_00972	1240	932	1062	2085	2222	3161	0.913048	0.000155861	NA
JJLEJPGA_00973	6521	9100	9263	8347	13696	10957	0.0962685	0.643075	apbC
JJLEJPGA_00974	9207	10175	10204	12238	16804	15337	0.283296	0.0127642	metG
JJLEJPGA_00975	524	796	721	416	837	661	-0.420199	0.083279	NA
JJLEJPGA_00976	835	1032	993	1019	1355	1608	0.176094	0.40834	NA
JJLEJPGA_00977	312	278	292	478	687	636	0.720251	5.14278e-05	NA
JJLEJPGA_00978	578	438	596	653	1127	1020	0.472021	0.0312398	yohK_1
JJLEJPGA_00979	1410	1726	1692	3001	3801	3595	0.813649	3.65591e-09	cdd
JJLEJPGA_00980	5058	6248	6808	5320	8073	6715	-0.15505	0.343798	maeA
JJLEJPGA_00981	1126	869	938	899	1258	1690	0.0747439	0.814141	NA
JJLEJPGA_00982	297	228	272	164	197	192	-0.824951	0.000691231	mglC
JJLEJPGA_00983	1288	1073	956	1624	1912	1546	0.321958	0.176799	mglA_2
JJLEJPGA_00984	4076	4704	3847	7313	11173	9239	0.822101	8.54049e-09	mglB
JJLEJPGA_00985	646	735	817	939	1357	1463	0.467836	0.00831145	galS_1
JJLEJPGA_00986	629	570	711	1031	1331	1083	0.555754	0.00183204	NA
JJLEJPGA_00987	7738	8864	9168	10118	15224	12745	0.256014	0.0375689	folE
JJLEJPGA_00988	264	322	363	472	632	616	0.560724	0.0034206	NA
JJLEJPGA_00989	1993	2258	2059	2471	3742	3359	0.289874	0.0324818	gltR_1
JJLEJPGA_00990	3947	5155	4977	3022	6882	4835	-0.274396	0.244434	frmA
JJLEJPGA_00991	3020	3367	3366	2844	5528	4311	0.0484109	0.819572	yeiG
JJLEJPGA_00992	1065	1437	1239	1047	1065	856	-0.602342	0.0112442	gsiD
JJLEJPGA_00993	1187	1371	1268	1071	1702	1163	-0.271071	0.13676	gsiC
JJLEJPGA_00994	7125	9191	8732	8678	14199	9346	0.0517598	0.819069	gsiB
JJLEJPGA_00995	5182	5145	5136	5705	9430	7743	0.245382	0.0785414	gsiA_3
JJLEJPGA_00996	4222	4453	4180	3451	5632	5139	-0.173478	0.259157	iaaA
JJLEJPGA_00997	2918	4182	4074	4372	6078	5455	0.211918	0.254691	NA
JJLEJPGA_00998	3071	3576	4005	4097	7201	5849	0.367423	0.023086	moeA
JJLEJPGA_00999	1503	1769	1725	2161	3365	2873	0.437915	0.000835661	moeB
JJLEJPGA_01000	3545	3555	3616	2969	4693	3762	-0.222506	0.100188	ybiT
JJLEJPGA_01001	1800	2109	1856	1081	1312	1631	-0.815695	1.07365e-05	NA
JJLEJPGA_01002	298	351	320	267	243	304	-0.524141	0.0467041	NA
JJLEJPGA_01003	2070	2672	2472	1717	2983	1891	-0.447559	0.0221155	NA
JJLEJPGA_01004	2101	2374	2230	2228	4177	3041	0.16674	0.372393	NA
JJLEJPGA_01005	786	499	538	331	555	372	-0.863481	0.00167279	proP_2
JJLEJPGA_01006	394	387	472	208	659	426	-0.319849	0.365628	cynR_2
JJLEJPGA_01007	42	51	109	88	121	98	0.317225	0.54181	cynT
JJLEJPGA_01008	173	181	183	123	241	271	-0.0896657	0.808209	cynS
JJLEJPGA_01009	90	109	141	71	137	135	-0.30931	0.403292	NA
JJLEJPGA_01010	518	502	524	588	976	942	0.378219	0.039372	NA
JJLEJPGA_01011	8020	9416	10178	6142	7709	5960	-0.766705	2.38072e-06	yfcG_1
JJLEJPGA_01012	656	760	780	662	890	692	-0.26546	0.139697	phoA
JJLEJPGA_01013	469	1572	1448	321	579	420	-1.70749	1.02037e-05	mqo
JJLEJPGA_01014	6102	5830	6424	8187	8849	8523	0.196323	0.295585	rhaR_1
JJLEJPGA_01015	278	282	223	2926	630	755	2.33469	0.0150167	fepA
JJLEJPGA_01016	435	455	525	6392	1653	2234	2.72025	0.000865816	fes
JJLEJPGA_01017	79	68	50	816	152	241	2.48741	0.0123191	mbtH
JJLEJPGA_01018	711	710	840	9021	1821	2574	2.44875	0.0138742	entF
JJLEJPGA_01019	52	52	62	575	114	155	2.22673	0.000848729	entS
JJLEJPGA_01020	92	52	48	2155	259	340	3.74616	0.00210791	entC_2
JJLEJPGA_01021	95	142	121	2921	456	481	3.34387	NA	entE
JJLEJPGA_01022	243	297	302	3115	552	601	2.24363	0.0371101	entB
JJLEJPGA_01023	240	272	317	2871	482	598	2.1554	0.045718	yncE_1
JJLEJPGA_01024	1716	2971	2726	1341	2772	1955	-0.616287	0.0148053	can_1
JJLEJPGA_01025	3476	5104	5095	2864	4673	3661	-0.597775	0.00125278	NA
JJLEJPGA_01026	8256	8536	8553	6466	10136	8872	-0.307383	0.0108681	NA
JJLEJPGA_01027	3201	3108	3108	2372	3272	2936	-0.439268	0.000645378	NA
JJLEJPGA_01028	177	140	175	121	174	254	-0.157445	0.691156	NA
JJLEJPGA_01029	447	543	488	106	534	444	-0.835944	0.0614009	smfA_2
JJLEJPGA_01030	10	5	6	1	1	1	-3.11402	0.0435679	NA
JJLEJPGA_01031	339	344	266	152	250	174	-1.04022	1.9002e-05	papC_2
JJLEJPGA_01032	83	114	114	151	153	133	0.219436	0.55149	yfcS_2
JJLEJPGA_01033	56	55	99	67	118	114	0.194909	0.677982	NA
JJLEJPGA_01034	36	27	9	13	8	3	-1.82909	0.0607793	NA
JJLEJPGA_01035	301	255	218	94	236	185	-0.942619	0.00285532	yfcR_1
JJLEJPGA_01036	208	188	200	88	134	83	-1.27676	1.91436e-06	yfcQ_3
JJLEJPGA_01037	170	171	224	192	189	212	-0.205497	0.516032	ycbV
JJLEJPGA_01038	6	4	4	0	0	3	-2.55623	0.216329	NA
JJLEJPGA_01039	73	103	52	28	87	105	-0.41279	0.492465	NA
JJLEJPGA_01040	206	217	182	33	145	99	-1.50939	0.000290628	NA
JJLEJPGA_01041	14	12	9	12	7	6	-0.729352	0.47488	NA
JJLEJPGA_01042	435	403	397	138	166	130	-1.80364	4.7435e-17	NA
JJLEJPGA_01043	112	89	137	85	110	86	-0.562287	0.0964767	NA
JJLEJPGA_01044	27	23	18	38	57	51	0.786089	0.122731	NA
JJLEJPGA_01045	4961	5555	5390	6613	9694	8409	0.32862	0.00411936	NA
JJLEJPGA_01046	4799	4860	5374	4873	7643	6482	0.0245995	0.876814	dsbD_1
JJLEJPGA_01047	1727	1588	1820	1237	1597	1857	-0.432616	0.0162298	cutA
JJLEJPGA_01048	2223	7171	8042	2272	6001	3054	-0.957615	0.162609	dcuA
JJLEJPGA_01049	30871	50464	50079	38635	55515	38802	-0.277206	0.255068	aspA
JJLEJPGA_01050	1054	1039	1301	1056	1256	1175	-0.248889	0.183217	NA
JJLEJPGA_01051	2492	4472	3473	1529	930	713	-1.92401	3.71079e-07	groS
JJLEJPGA_01052	24689	30260	25960	39818	36195	24753	0.0632112	0.858873	groL
JJLEJPGA_01053	511	584	598	505	638	773	-0.119762	0.611439	tsr_2
JJLEJPGA_01054	7392	8456	9167	4964	6054	6790	-0.78246	2.86034e-07	NA
JJLEJPGA_01055	2555	2731	2787	2942	3561	3681	0.0424207	0.815478	epmB
JJLEJPGA_01056	11853	12540	13441	10133	17694	16841	-0.0837121	0.660631	efp
JJLEJPGA_01057	3606	2239	3620	2701	3549	2786	-0.367055	0.156772	NA
JJLEJPGA_01058	1466	2006	2052	1378	2254	2127	-0.252461	0.198284	sugE
JJLEJPGA_01059	5639	9581	9592	2991	5833	3681	-1.30958	3.68143e-08	frdD
JJLEJPGA_01060	7488	13832	12777	3912	8286	5193	-1.29935	4.14346e-07	frdC
JJLEJPGA_01061	11084	19170	16964	8534	21067	12529	-0.507356	0.0767576	frdB
JJLEJPGA_01062	24627	40764	37112	16860	43868	27874	-0.55765	0.0484929	frdA
JJLEJPGA_01063	1298	1405	1714	1148	1835	1612	-0.254724	0.135215	epmA
JJLEJPGA_01064	4979	4411	5089	5865	8950	9173	0.412857	0.0111766	mscM
JJLEJPGA_01065	2623	2572	2897	3037	5075	4643	0.336659	0.0257909	psd
JJLEJPGA_01066	3099	3060	3305	3245	4967	4420	0.104117	0.46426	rsgA
JJLEJPGA_01067	2180	2279	2577	2658	4255	4305	0.357238	0.0289439	orn
JJLEJPGA_01068	1246	631	854	564	903	1048	-0.450948	0.181886	NA
JJLEJPGA_01069	1143	606	906	559	882	926	-0.492038	0.105395	NA
JJLEJPGA_01070	145	119	143	104	164	174	-0.198407	0.544138	NA
JJLEJPGA_01071	623	834	873	1290	1462	1463	0.574297	0.00311445	queG
JJLEJPGA_01072	5888	6395	6058	5187	6924	4906	-0.404604	0.0195802	nnr
JJLEJPGA_01073	1572	1589	1487	1749	2009	1828	-0.0229582	0.91956	tsaE
JJLEJPGA_01074	8602	7731	8564	8365	13023	12546	0.129888	0.442792	NA
JJLEJPGA_01075	7323	6312	6876	7007	9864	8673	0.00871111	0.966244	mutL
JJLEJPGA_01076	13899	14730	14240	6506	8031	6138	-1.34207	4.87834e-18	miaA
JJLEJPGA_01077	22682	26066	24840	9945	18378	13550	-1.13971	6.82849e-15	hfq
JJLEJPGA_01078	11056	11248	9825	11140	13847	12437	-0.0760739	0.691581	hflX
JJLEJPGA_01079	22745	24524	23745	28864	37842	32173	0.1803	0.187309	hflK
JJLEJPGA_01080	18169	19970	21010	25497	33039	29542	0.279344	0.0271464	hflC
JJLEJPGA_01081	209	188	204	267	144	203	-0.196459	0.679505	NA
JJLEJPGA_01082	11886	12204	12664	17953	20957	20034	0.393432	0.00653801	purA
JJLEJPGA_01083	1667	1665	1633	1562	2411	2755	0.12072	0.587032	nsrR
JJLEJPGA_01084	25937	32458	31253	27124	59317	41307	0.172559	0.45315	rnr
JJLEJPGA_01085	2236	2288	2426	2569	4722	3841	0.352657	0.027447	rlmB
JJLEJPGA_01086	5192	6946	6905	13796	18923	15656	1.04904	1.40511e-12	aidB
JJLEJPGA_01087	1515	1931	2262	2272	2916	2526	0.145697	0.489042	NA
JJLEJPGA_01088	422	392	504	438	457	499	-0.199602	0.425967	NA
JJLEJPGA_01089	464	422	597	456	584	528	-0.213741	0.351059	bsmA
JJLEJPGA_01090	881	1184	1233	713	934	770	-0.739836	4.47758e-05	NA
JJLEJPGA_01091	226	320	361	351	639	548	0.443758	0.0747909	NA
JJLEJPGA_01092	10093	11576	10231	9237	14255	11171	-0.19193	0.193546	rpsF
JJLEJPGA_01093	4106	4209	3891	3962	6319	4842	-0.00719518	0.972162	rpsR
JJLEJPGA_01094	7797	7680	7883	6996	11838	7929	-0.123595	0.514093	rplI
JJLEJPGA_01095	614	829	879	871	1143	1121	0.139212	0.516032	NA
JJLEJPGA_01096	6548	6691	7344	8698	12211	11462	0.348879	0.00294096	NA
JJLEJPGA_01097	5416	6323	6274	8763	9538	9512	0.346817	0.0416947	fklB
JJLEJPGA_01098	4249	5092	4850	6820	11015	8256	0.565312	4.96495e-05	cpdB
JJLEJPGA_01099	6966	7170	7875	6652	12926	10532	0.120811	0.538043	cysQ
JJLEJPGA_01100	18344	24172	24739	18529	55419	42180	0.428475	0.153821	ytfJ_2
JJLEJPGA_01101	18264	18983	22547	9348	22471	13519	-0.745797	0.00105375	NA
JJLEJPGA_01102	2747	2654	2777	2328	3020	3057	-0.261124	0.0730507	NA
JJLEJPGA_01103	6336	7458	8537	7648	11717	10691	0.120688	0.477761	msrA
JJLEJPGA_01104	6412	6480	6541	6988	10642	9606	0.174098	0.174464	tamA
JJLEJPGA_01105	16368	15675	17052	16160	24551	20619	0.00921374	0.956132	tamB
JJLEJPGA_01106	3545	3168	3189	1069	1496	1072	-1.7502	2.94672e-26	ytfP
JJLEJPGA_01107	11715	12357	12874	12503	18137	14743	-0.00882319	0.956132	ppa
JJLEJPGA_01108	807	661	818	779	962	952	-0.0604882	0.797977	tsr_3
JJLEJPGA_01109	9288	10631	10170	15381	16318	13970	0.32705	0.0954937	fbp
JJLEJPGA_01110	5821	7028	7019	5251	8869	7472	-0.197381	0.198013	mpl
JJLEJPGA_01111	194	185	234	97	275	233	-0.373067	0.310406	NA
JJLEJPGA_01112	296	395	328	97	345	239	-0.951337	0.00822076	NA
JJLEJPGA_01113	1816	2032	2094	1167	1825	2150	-0.524203	0.00773915	argR
JJLEJPGA_01114	46007	58897	56602	87686	126190	98172	0.649001	5.41062e-06	mdh
JJLEJPGA_01115	141	126	157	111	97	158	-0.489912	0.178207	NA
JJLEJPGA_01116	2040	2269	2548	2061	2709	2526	-0.206566	0.166238	NA
JJLEJPGA_01117	5646	6211	6838	6752	9338	9283	0.138509	0.34506	ispB
JJLEJPGA_01118	10512	14062	11592	2795	5619	4149	-1.85778	6.74896e-25	rplU
JJLEJPGA_01119	3015	4378	3416	685	531	444	-2.94386	3.951e-26	rpmA
JJLEJPGA_01120	1306	1156	1175	1821	2377	2600	0.597394	0.000536509	yhbE
JJLEJPGA_01121	4703	5782	5952	8751	11184	8979	0.524971	0.000872894	obgE
JJLEJPGA_01122	1797	1682	1701	1993	2496	2565	0.146492	0.402046	basS
JJLEJPGA_01123	2089	1947	2182	2321	3408	3350	0.235335	0.121069	basR
JJLEJPGA_01124	5707	5608	5799	5505	8231	8125	0.0405036	0.814704	dacB
JJLEJPGA_01125	5294	6130	6247	6042	10705	8523	0.194304	0.221576	greA
JJLEJPGA_01126	3611	2731	3134	3610	4073	5222	0.148788	0.566101	yhbY
JJLEJPGA_01127	10192	9230	9253	10610	14044	14903	0.158666	0.367671	rlmE
JJLEJPGA_01128	31622	33711	34329	39832	48042	43202	0.105845	0.51021	ftsH_1
JJLEJPGA_01129	1299	1070	1289	802	766	686	-0.968875	2.7992e-05	folP
JJLEJPGA_01130	4473	5094	5537	5161	6217	4998	-0.168143	0.374013	glmM
JJLEJPGA_01131	8661	7329	7445	3826	5114	4341	-1.12352	4.49628e-13	secG
JJLEJPGA_01132	630	406	410	375	414	435	-0.537829	0.0675323	NA
JJLEJPGA_01133	316	60	89	60	114	155	-0.86792	0.212893	NA
JJLEJPGA_01134	3253	3041	2693	2299	3952	3587	-0.196986	0.325871	rimP
JJLEJPGA_01135	14589	15830	15130	13651	22911	17888	-0.0619017	0.704427	nusA
JJLEJPGA_01136	35321	38252	35508	30089	45272	32396	-0.326433	0.0335544	infB
JJLEJPGA_01137	1674	2252	2196	1616	2529	1927	-0.319407	0.0677745	rbfA
JJLEJPGA_01138	2237	2328	2400	2497	3243	2721	-0.0155114	0.933699	truB
JJLEJPGA_01139	15073	8212	10818	8305	12924	12042	-0.36176	0.199108	rpsO
JJLEJPGA_01140	61547	62819	63309	83351	109341	99550	0.339896	0.004345	pnp
JJLEJPGA_01141	41085	44083	45522	46200	66212	52288	0.0299395	0.849178	nlpI
JJLEJPGA_01142	2930	3749	3775	3091	5649	4630	0.0323848	0.882336	deaD
JJLEJPGA_01143	5397	6493	6245	4537	7223	4946	-0.429131	0.00858925	NA
JJLEJPGA_01144	2738	2805	3395	1719	2181	1631	-0.982003	1.12171e-08	yedF
JJLEJPGA_01145	2578	3061	2932	2328	3500	2947	-0.27411	0.0390453	NA
JJLEJPGA_01146	249	305	305	161	344	268	-0.485003	0.0559005	hsrA_1
JJLEJPGA_01147	4633	4725	4858	2739	4352	3895	-0.687712	1.24537e-08	NA
JJLEJPGA_01148	3841	4721	4492	3580	6682	5542	-0.0504677	0.812758	NA
JJLEJPGA_01149	1843	2015	2165	2445	3649	3284	0.330674	0.00890209	NA
JJLEJPGA_01150	1572	2023	1949	2033	2927	2919	0.202455	0.230723	NA
JJLEJPGA_01151	1547	1720	1903	1466	2467	1964	-0.126527	0.459304	NA
JJLEJPGA_01152	1589	1911	1768	1685	3182	2711	0.196468	0.310406	yhbU
JJLEJPGA_01153	5885	7744	7587	6866	10658	8844	0.00542519	0.980155	NA
JJLEJPGA_01154	4358	5144	6274	7023	11337	9629	0.51655	0.00178116	NA
JJLEJPGA_01155	972	865	1073	936	1418	1114	-0.0568134	0.787495	NA
JJLEJPGA_01156	698	793	733	539	820	568	-0.515247	0.00461559	NA
JJLEJPGA_01157	2323	2717	3047	2198	2815	1858	-0.521866	0.0135179	NA
JJLEJPGA_01158	444	480	680	569	792	598	-0.00666084	0.983979	phnP
JJLEJPGA_01159	224	340	342	143	245	211	-0.909458	0.000251342	dapH
JJLEJPGA_01160	136	151	129	156	257	178	0.190203	0.523483	phnN
JJLEJPGA_01161	103	130	138	140	279	219	0.455521	0.110808	phnM
JJLEJPGA_01162	101	52	87	80	117	76	-0.125975	0.807045	phnL
JJLEJPGA_01163	43	50	44	51	136	95	0.691164	0.105851	phnK
JJLEJPGA_01164	51	85	84	114	282	215	1.13377	0.00147273	phnJ
JJLEJPGA_01165	77	44	77	114	184	176	0.939223	0.00849547	phnI
JJLEJPGA_01166	30	47	43	42	94	86	0.554902	0.233976	phnH
JJLEJPGA_01167	23	43	34	51	108	61	0.8095	0.0929642	phnG
JJLEJPGA_01168	73	73	78	117	183	146	0.681528	0.0159694	phnF
JJLEJPGA_01169	785	823	716	1109	1290	1202	0.341427	0.0692425	NA
JJLEJPGA_01170	898	736	726	736	884	836	-0.239961	0.279031	NA
JJLEJPGA_01171	536	563	608	517	763	666	-0.11839	0.50272	NA
JJLEJPGA_01172	357	464	357	292	518	517	-0.1524	0.580903	nrdG
JJLEJPGA_01173	4444	5368	5919	3145	7987	6307	-0.199615	0.477761	nrdD
JJLEJPGA_01174	689	733	818	1001	1610	1504	0.562615	0.000267965	dmlR_6
JJLEJPGA_01175	71	143	120	104	213	179	0.24584	0.552752	ywrO_1
JJLEJPGA_01176	1636	2335	2313	4779	5734	5233	1.04174	3.72067e-09	treC
JJLEJPGA_01177	2237	3123	2822	6544	9441	8803	1.29594	3.42927e-18	treB
JJLEJPGA_01178	1259	1098	1300	1319	1802	1783	0.118217	0.524296	treR
JJLEJPGA_01179	747	642	507	120	909	494	-0.742988	0.371108	mgtA
JJLEJPGA_01180	2765	2899	2956	3918	5182	4426	0.351838	0.00645296	NA
JJLEJPGA_01181	1432	1539	1597	1890	2722	2652	0.3622	0.00638094	NA
JJLEJPGA_01182	149	169	150	173	210	265	0.171038	0.581229	NA
JJLEJPGA_01183	93	108	134	134	145	123	-0.0141354	0.974512	NA
JJLEJPGA_01184	55	73	115	75	133	102	0.0406826	0.936767	NA
JJLEJPGA_01185	5	6	0	5	6	6	0.315865	0.863909	NA
JJLEJPGA_01186	14327	15595	14278	18275	18346	16593	-0.00455642	0.986999	ridA
JJLEJPGA_01187	4101	3266	3736	4786	4324	4290	0.00379013	0.990264	NA
JJLEJPGA_01188	2231	2653	2349	2712	2545	2189	-0.221175	0.395557	pyrI
JJLEJPGA_01189	4965	4605	4490	5174	5225	4780	-0.165665	0.477761	pyrB
JJLEJPGA_01190	298	312	376	312	398	353	-0.185546	0.405256	ddpA_3
JJLEJPGA_01191	574	493	567	379	752	698	-0.172622	0.5074	argI
JJLEJPGA_01192	7009	6799	7103	3863	3147	2684	-1.35841	1.00015e-07	rraB
JJLEJPGA_01193	1276	1463	1351	4940	2541	2607	1.09964	0.00355263	NA
JJLEJPGA_01194	1109	1132	1141	19149	3393	4460	2.88852	0.00658031	alkJ
JJLEJPGA_01195	2160	1840	2190	2403	3557	3575	0.310445	0.0699318	NA
JJLEJPGA_01196	1159	1256	1351	1250	2124	2166	0.236263	0.218281	NA
JJLEJPGA_01197	10571	11542	11039	12144	16558	13368	0.0434853	0.794026	valS
JJLEJPGA_01198	1623	1644	1427	1143	2020	1746	-0.262789	0.162609	holC
JJLEJPGA_01199	34867	40459	40471	31662	62663	47137	-0.0425263	0.844442	pepA
JJLEJPGA_01200	3333	2752	3002	2519	4385	4000	-0.065075	0.776619	lptF
JJLEJPGA_01201	3161	2981	2821	2623	3588	3545	-0.184965	0.264527	lptG_2
JJLEJPGA_01202	41	44	36	24	45	50	-0.351765	0.509659	NA
JJLEJPGA_01203	19488	18623	20260	14832	22809	21165	-0.303484	0.0203312	ydiO
JJLEJPGA_01204	19412	19856	18546	9200	16704	13514	-0.880999	2.34572e-09	NA
JJLEJPGA_01205	10868	12882	10671	4304	7247	5774	-1.31057	1.3226e-19	NA
JJLEJPGA_01206	3714	3211	3499	3312	4436	4493	-0.0735886	0.700203	NA
JJLEJPGA_01207	141	132	141	70	159	141	-0.502183	0.123297	NA
JJLEJPGA_01208	2197	2244	2261	837	1241	1094	-1.38892	4.30007e-32	NA
JJLEJPGA_01209	2898	3270	3045	1372	2813	2101	-0.88693	5.62391e-07	NA
JJLEJPGA_01210	1461	1874	1576	952	1947	1499	-0.493122	0.0159694	NA
JJLEJPGA_01211	415	484	477	484	497	465	-0.203752	0.402046	bglH
JJLEJPGA_01212	616	626	665	708	1013	964	0.186731	0.247699	bglF_1
JJLEJPGA_01213	1971	2219	2128	1936	3275	2950	0.0491085	0.794026	ascG_1
JJLEJPGA_01214	617	936	950	967	1509	1393	0.321805	0.140118	nimR_2
JJLEJPGA_01215	620	579	631	932	896	1065	0.384233	0.0909427	mdtL_2
JJLEJPGA_01216	3369	4333	4122	7849	10085	9481	0.919808	3.05128e-11	yjiA
JJLEJPGA_01217	1453	1672	1936	1962	1882	2071	-0.0429154	0.874483	NA
JJLEJPGA_01218	217	218	219	138	263	225	-0.391051	0.115561	btsT
JJLEJPGA_01219	23	28	48	13	45	44	-0.306887	0.680472	NA
JJLEJPGA_01220	40	32	29	29	59	52	0.134029	0.820182	NA
JJLEJPGA_01221	147	73	150	53	101	90	-0.932666	0.024615	NA
JJLEJPGA_01222	496	521	659	238	556	390	-0.84134	0.000664572	cdi
JJLEJPGA_01223	2859	3791	3654	1659	2042	1513	-1.26735	4.96895e-12	NA
JJLEJPGA_01224	256	212	188	113	144	101	-1.17517	4.64728e-05	NA
JJLEJPGA_01225	721	578	667	410	830	576	-0.451793	0.0524575	NA
JJLEJPGA_01226	1364	1178	1355	464	1066	781	-1.09998	5.06974e-07	NA
JJLEJPGA_01227	45	38	44	29	29	38	-0.69257	0.160213	ssuD_3
JJLEJPGA_01228	33	33	34	64	49	25	0.226129	0.753937	otsA
JJLEJPGA_01229	8	11	20	15	19	16	0.0744305	0.940221	NA
JJLEJPGA_01230	239	362	388	416	585	573	0.372576	0.126276	puuA_2
JJLEJPGA_01231	248	240	264	76	70	61	-2.13558	9.17781e-15	NA
JJLEJPGA_01232	425	317	415	392	455	447	-0.131193	0.631371	NA
JJLEJPGA_01233	2513	3273	3306	2205	3185	2982	-0.421986	0.00591135	NA
JJLEJPGA_01234	333	241	275	441	380	440	0.299833	0.351329	hcaR_2
JJLEJPGA_01235	83	55	40	271	131	130	1.36536	0.0133366	scoA
JJLEJPGA_01236	57	44	32	307	65	131	1.76138	0.0095666	scoB
JJLEJPGA_01237	140	61	63	664	207	303	1.96536	0.000863336	thlA
JJLEJPGA_01238	111	65	122	440	135	235	1.2666	0.0265242	mmgB
JJLEJPGA_01239	125	99	105	407	228	306	1.28538	0.00115629	NA
JJLEJPGA_01240	234	283	168	528	440	397	0.736464	0.0331205	bdhA
JJLEJPGA_01241	227	225	247	150	259	239	-0.429427	0.063424	NA
JJLEJPGA_01242	386	359	455	449	588	595	0.14424	0.511532	nimR_3
JJLEJPGA_01243	323	442	360	263	452	326	-0.429044	0.0613259	NA
JJLEJPGA_01244	935	1341	1427	1381	1964	1570	0.111847	0.630971	rob_2
JJLEJPGA_01245	1530	1483	1525	1249	1540	1311	-0.4399	0.00596506	ybiS
JJLEJPGA_01246	726	471	619	539	573	583	-0.387538	0.156559	NA
JJLEJPGA_01247	392	360	302	335	354	432	-0.202353	0.485132	NA
JJLEJPGA_01248	49	30	55	61	39	28	-0.294671	0.677155	NA
JJLEJPGA_01249	504	543	449	122	131	104	-2.35258	3.80337e-24	smfA_3
JJLEJPGA_01250	46	51	36	23	31	32	-0.936464	0.0511828	papH
JJLEJPGA_01251	191	268	198	175	213	155	-0.563417	0.0516312	papC_3
JJLEJPGA_01252	99	132	146	91	91	114	-0.626687	0.059924	yfcS_3
JJLEJPGA_01253	107	126	89	48	123	86	-0.674486	0.0795085	NA
JJLEJPGA_01254	70	98	82	64	69	52	-0.713585	0.0632125	yfcR_2
JJLEJPGA_01255	61	47	21	12	34	19	-1.35794	0.0412379	yfcQ_4
JJLEJPGA_01256	87	77	56	88	83	48	-0.276412	0.614156	yfcP_2
JJLEJPGA_01257	257	264	315	105	109	148	-1.49387	5.53167e-09	NA
JJLEJPGA_01258	80	54	51	26	19	25	-1.67757	0.000882653	NA
JJLEJPGA_01259	60	106	62	51	75	60	-0.598497	0.15927	NA
JJLEJPGA_01260	367	356	413	360	512	358	-0.187646	0.42061	NA
JJLEJPGA_01261	16	20	25	11	18	32	-0.314614	0.700203	exbD_1
JJLEJPGA_01262	70	49	74	69	61	72	-0.208118	0.673103	NA
JJLEJPGA_01263	174	244	218	180	272	251	-0.162576	0.548711	fecA_2
JJLEJPGA_01264	13	24	40	50	40	27	0.372939	0.628991	NA
JJLEJPGA_01265	416	442	428	428	526	510	-0.108144	0.607049	clsA_1
JJLEJPGA_01266	833	974	885	1155	1849	1531	0.437977	0.00316627	NA
JJLEJPGA_01267	191	204	252	245	338	322	0.183408	0.453242	yhdG
JJLEJPGA_01268	379	412	406	359	584	654	0.0972022	0.710514	bauC_1
JJLEJPGA_01269	353	389	401	427	748	626	0.335301	0.0736486	bauA
JJLEJPGA_01270	1919	1459	1832	1643	2003	1697	-0.25776	0.230567	NA
JJLEJPGA_01271	354	318	399	318	351	274	-0.464452	0.0665935	NA
JJLEJPGA_01272	1625	1958	1907	2949	3083	2907	0.428725	0.0250857	NA
JJLEJPGA_01273	343	495	581	5367	893	935	2.25632	NA	NA
JJLEJPGA_01274	1271	1306	1343	16254	2668	3721	2.42608	0.0274885	puuB_1
JJLEJPGA_01275	938	1133	1077	19878	2994	3873	2.99445	0.00856153	NA
JJLEJPGA_01276	3682	3954	4189	76673	11829	15562	3.04205	0.00665151	feaB
JJLEJPGA_01277	1290	1369	1550	2001	1977	2077	0.252721	0.238259	NA
JJLEJPGA_01278	1452	1247	1178	8310	2892	3706	1.7668	0.0192346	NA
JJLEJPGA_01279	4342	5220	4650	6530	3562	3214	-0.299292	0.489009	atsA
JJLEJPGA_01280	2130	2059	2247	4939	2505	2510	0.427574	0.312627	atsB
JJLEJPGA_01281	727	674	593	15567	2229	3206	3.29704	0.00356658	NA
JJLEJPGA_01282	398	426	398	9244	1481	2152	3.2931	0.00209991	NA
JJLEJPGA_01283	1251	1440	1277	31832	5086	7073	3.36905	0.001868	xecD_2
JJLEJPGA_01284	965	1037	1042	26061	4126	4879	3.43118	0.00226697	moaF
JJLEJPGA_01285	571	531	576	9803	1351	1836	2.86136	0.0144201	ucpA
JJLEJPGA_01286	508	855	932	3750	1370	1570	1.38402	0.0672359	NA
JJLEJPGA_01287	663	460	420	26721	3400	6130	4.44811	7.48312e-05	hpcE_1
JJLEJPGA_01288	711	526	475	29985	3719	6498	4.45198	8.54363e-05	hpcE_2
JJLEJPGA_01289	1703	970	1141	63443	6815	12732	4.34758	0.000275544	betB_1
JJLEJPGA_01290	1243	985	948	54655	6527	10881	4.40978	0.000124785	bphC
JJLEJPGA_01291	161	182	141	10440	1138	2302	4.75183	2.18953e-05	hpcD
JJLEJPGA_01292	591	460	361	25736	2803	5133	4.48063	0.000142444	hpcG
JJLEJPGA_01293	586	399	380	22890	2450	4844	4.3698	0.000186649	hpcH
JJLEJPGA_01294	595	513	541	18757	2131	4208	3.83447	0.000671935	ttuB_2
JJLEJPGA_01295	271	268	220	8371	1028	1852	3.79348	0.000735989	NA
JJLEJPGA_01296	824	253	215	270618	10134	30166	7.83474	2.53956e-07	hpaB
JJLEJPGA_01297	934	803	937	97127	3512	10116	5.33049	9.33928e-05	hpaC
JJLEJPGA_01298	4370	5156	5428	9374	3593	4234	0.0285435	0.975345	ampH
JJLEJPGA_01299	1682	1857	1872	1231	2841	2240	-0.122011	0.638076	lldR_1
JJLEJPGA_01300	185	152	126	191	395	309	0.607732	0.0454782	NA
JJLEJPGA_01301	101	149	95	98	111	111	-0.397272	0.272011	NA
JJLEJPGA_01302	375	421	282	444	801	528	0.389465	0.151136	NA
JJLEJPGA_01303	287	289	156	351	621	463	0.638216	0.049456	NA
JJLEJPGA_01304	289	306	260	427	533	468	0.443437	0.032705	bacC_1
JJLEJPGA_01305	211	191	134	192	319	365	0.379003	0.264527	NA
JJLEJPGA_01306	572	498	422	688	965	828	0.422788	0.0509074	fucP_2
JJLEJPGA_01307	546	555	600	769	1260	1163	0.590576	0.000197014	nepI_2
JJLEJPGA_01308	696	921	835	802	857	887	-0.224737	0.309735	dmlR_7
JJLEJPGA_01309	1193	1099	1052	1339	1507	1818	0.186233	0.404801	NA
JJLEJPGA_01310	168	149	200	364	199	123	0.21165	0.727146	NA
JJLEJPGA_01311	160	69	120	35	74	94	-1.12937	0.0204156	NA
JJLEJPGA_01312	479	174	334	110	210	221	-1.21271	0.00366726	NA
JJLEJPGA_01313	320	134	269	94	169	171	-1.07136	0.00679264	NA
JJLEJPGA_01314	394	501	506	346	680	483	-0.219376	0.358418	pgrR_5
JJLEJPGA_01315	98	180	161	274	190	250	0.463495	0.259146	iolS_2
JJLEJPGA_01316	1519	1457	1479	1551	2088	2337	0.117542	0.549752	rsmC
JJLEJPGA_01317	1621	1720	2017	1482	2299	1946	-0.213797	0.161027	holD
JJLEJPGA_01318	744	572	761	755	923	881	0.0056528	0.984705	rimI
JJLEJPGA_01319	3599	3777	3600	3936	5054	4490	-0.00060537	0.997011	prfC
JJLEJPGA_01320	34396	42578	38370	25369	56937	38375	-0.276574	0.218223	osmY_1
JJLEJPGA_01321	7268	9659	8900	2632	4502	2847	-1.68689	1.5453e-21	NA
JJLEJPGA_01322	9584	11958	10654	2746	5593	3040	-1.83308	1.25507e-18	NA
JJLEJPGA_01323	7106	7660	7675	6750	12301	9635	0.0282031	0.882336	NA
JJLEJPGA_01324	1558	1743	2026	3194	3823	3785	0.732417	2.27298e-06	yjjV
JJLEJPGA_01325	1494	1982	1989	2005	4131	3606	0.501988	0.0190674	nupX
JJLEJPGA_01326	2474	3425	3701	3539	7418	5657	0.460402	0.0392996	deoC
JJLEJPGA_01327	2996	4210	4148	4500	8617	6682	0.477555	0.0150773	deoA
JJLEJPGA_01328	4678	6885	6374	8374	16740	12259	0.7309	0.000315839	deoB
JJLEJPGA_01329	2937	4031	4414	5730	9542	7693	0.701158	7.95501e-05	deoD
JJLEJPGA_01330	1965	2196	2341	1901	2385	2064	-0.325481	0.031006	yjjJ
JJLEJPGA_01331	2799	2832	3387	3000	4103	3498	-0.0659619	0.701199	ytjB
JJLEJPGA_01332	2755	2551	2365	2604	3827	3824	0.104266	0.595003	serB
JJLEJPGA_01333	2710	2750	3024	2811	4594	3761	0.0799397	0.612578	radA
JJLEJPGA_01334	3577	4005	3669	3764	6234	4519	0.0503188	0.793078	nadR
JJLEJPGA_01335	2991	4074	4206	5557	7332	6909	0.519344	0.00165662	NA
JJLEJPGA_01336	632	646	790	687	1135	1072	0.168541	0.402982	pgrR_6
JJLEJPGA_01337	289	366	357	425	584	447	0.227138	0.296538	yfmJ
JJLEJPGA_01338	289	238	262	218	389	345	-0.0563683	0.847634	NA
JJLEJPGA_01339	750	842	667	580	673	558	-0.607328	0.00394017	NA
JJLEJPGA_01340	16054	17962	17291	24221	29060	25331	0.327389	0.0301839	ettA
JJLEJPGA_01341	3529	5178	4736	4724	6674	5522	0.0336151	0.882227	NA
JJLEJPGA_01342	4413	4170	4483	6144	7465	7531	0.399783	0.00619337	dgcN
JJLEJPGA_01343	2644	2457	2496	2783	4292	4572	0.298542	0.0957966	NA
JJLEJPGA_01344	5003	5573	5481	5971	9011	6612	0.119666	0.460271	slt
JJLEJPGA_01345	1744	2023	2146	2095	3198	2770	0.138863	0.350908	trpR
JJLEJPGA_01346	2350	2416	2418	2770	4374	4214	0.34437	0.016538	yjjX
JJLEJPGA_01347	3437	3973	4497	5022	8111	7314	0.467042	0.00164144	gpmB
JJLEJPGA_01348	4377	4768	4561	4639	7155	6194	0.0795588	0.575419	rob_3
JJLEJPGA_01349	3870	4179	4328	2899	4119	3187	-0.580962	9.5101e-06	NA
JJLEJPGA_01350	28089	26634	27163	32413	42406	44076	0.235379	0.114315	arcA
JJLEJPGA_01351	514	385	497	395	786	652	0.056593	0.851148	NA
JJLEJPGA_01352	5577	5189	4760	4409	9136	6802	0.0484473	0.849318	thrA
JJLEJPGA_01353	2589	2419	2289	2540	4587	3591	0.2253	0.223114	thrB
JJLEJPGA_01354	5967	6594	6241	6496	12383	8732	0.224675	0.213725	thrC
JJLEJPGA_01355	421	487	464	391	758	604	0.0247794	0.924361	NA
JJLEJPGA_01356	366	474	468	443	948	871	0.455298	0.069742	NA
JJLEJPGA_01357	2246	2483	2648	2873	4721	4010	0.337692	0.0133226	rhaS_2
JJLEJPGA_01358	591	623	866	1041	1323	1224	0.496219	0.0137395	NA
JJLEJPGA_01359	485	500	522	591	667	388	-0.149155	0.657878	NA
JJLEJPGA_01360	531	604	652	600	695	513	-0.264101	0.267101	NA
JJLEJPGA_01361	267	213	354	292	403	390	0.0780372	0.809612	tetA
JJLEJPGA_01362	340	367	323	377	588	611	0.297185	0.167082	leuD1_1
JJLEJPGA_01363	1327	1480	1192	1341	2461	1738	0.14194	0.523483	leuC
JJLEJPGA_01364	1598	1500	1186	1992	3656	2780	0.642824	0.00208566	Dml
JJLEJPGA_01365	833	792	560	564	721	377	-0.690737	0.0321213	rutB_3
JJLEJPGA_01366	863	858	735	971	1303	1071	0.142558	0.489294	NA
JJLEJPGA_01367	1466	1693	1763	1602	2528	2449	0.105525	0.550983	NA
JJLEJPGA_01368	970	592	521	2115	3804	4261	1.94504	5.8025e-11	NA
JJLEJPGA_01369	488	371	353	1597	1738	2065	1.86102	8.66574e-17	ddpX
JJLEJPGA_01370	1544	1522	1297	4577	5587	5173	1.51757	2.28393e-21	ddpA_4
JJLEJPGA_01371	308	296	353	940	1214	1289	1.54807	7.41043e-21	ddpB
JJLEJPGA_01372	364	298	281	824	1154	974	1.33649	4.0158e-12	ddpC_3
JJLEJPGA_01373	482	450	421	1227	1778	1668	1.47664	9.42953e-22	ddpD
JJLEJPGA_01374	275	402	293	757	767	770	0.967698	6.27038e-05	ddpF_2
JJLEJPGA_01375	231	192	153	181	302	312	0.136082	0.700203	NA
JJLEJPGA_01376	362	321	395	570	714	716	0.594844	0.0014583	mrdA_1
JJLEJPGA_01377	1676	2103	1820	818	1138	798	-1.32278	3.01428e-14	ftsI_1
JJLEJPGA_01378	30	11	32	12	6	27	-0.974224	0.295714	osmB_1
JJLEJPGA_01379	1233	1605	1515	2794	3873	3237	0.887183	7.81927e-10	NA
JJLEJPGA_01380	1689	2466	2468	1385	1533	1244	-0.943114	1.30896e-05	ywnA
JJLEJPGA_01381	215	112	108	19	8	31	-3.18295	1.65239e-08	acrZ_1
JJLEJPGA_01382	85	83	125	577	118	204	1.48897	0.0214709	artM_3
JJLEJPGA_01383	59	98	38	385	112	108	1.48612	0.031574	NA
JJLEJPGA_01384	65	74	78	455	99	143	1.55355	0.0179976	tcyA
JJLEJPGA_01385	158	134	85	683	89	223	1.27629	0.270695	ntaA
JJLEJPGA_01386	134	213	237	437	358	384	0.766273	0.0202445	NA
JJLEJPGA_01387	3578	4651	4586	1070	2166	1587	-1.73987	1.82909e-22	aes_1
JJLEJPGA_01388	390	540	563	351	499	411	-0.542245	0.00832774	glcR_1
JJLEJPGA_01389	1165	1804	1692	885	1831	1079	-0.625069	0.0125729	ydgJ_1
JJLEJPGA_01390	1417	1346	1381	1950	2644	2275	0.426274	0.00243734	ribZ_1
JJLEJPGA_01391	2221	2578	2697	2606	4334	3484	0.160128	0.305955	NA
JJLEJPGA_01392	855	1031	853	855	1772	1247	0.163915	0.499272	comR_1
JJLEJPGA_01393	334	456	413	410	537	536	0.00516214	0.985627	nepI_3
JJLEJPGA_01394	811	743	958	449	880	871	-0.522822	0.0243912	NA
JJLEJPGA_01395	889	1189	1484	480	1598	1161	-0.499253	0.157877	speE_1
JJLEJPGA_01396	579	676	711	190	884	770	-0.475923	0.292173	fabZ_1
JJLEJPGA_01397	294	203	146	104	191	119	-0.974419	0.00914767	NA
JJLEJPGA_01398	24	45	75	63	59	80	0.227882	0.720617	oxlT
JJLEJPGA_01399	121	77	58	86	187	140	0.336157	0.479609	sotB_2
JJLEJPGA_01400	1405	1369	1295	1285	1765	1711	-0.0799517	0.659655	dmlR_8
JJLEJPGA_01401	1733	2083	2291	1695	2155	2133	-0.322295	0.04683	NA
JJLEJPGA_01402	22857	29576	29902	54024	72498	56911	0.862281	1.77905e-08	adhA
JJLEJPGA_01403	501	321	421	81967	3328	14609	6.26311	5.62391e-07	ald1
JJLEJPGA_01404	2296	574	610	10220	3987	7058	2.37885	0.0213975	acoR
JJLEJPGA_01405	240	228	233	318	379	403	0.35458	0.10816	NA
JJLEJPGA_01406	3580	3987	3584	5174	6737	6080	0.391898	0.00394017	styA
JJLEJPGA_01407	4996	5837	5651	10918	16905	14721	1.05651	1.24586e-20	NA
JJLEJPGA_01408	23	5	21	16	10	30	-0.0873166	0.941466	NA
JJLEJPGA_01409	381	466	565	616	503	387	-0.147847	0.706622	NA
JJLEJPGA_01410	3194	3169	2810	5491	5847	5484	0.592808	0.00171997	quiA
JJLEJPGA_01411	1868	2199	1943	2905	3613	3807	0.484973	0.00171597	NA
JJLEJPGA_01412	1818	2032	1859	3323	4084	4066	0.712753	3.5938e-07	mftC
JJLEJPGA_01413	437	346	416	747	870	797	0.718402	0.000473624	pqqCD
JJLEJPGA_01414	1151	1377	1278	1710	2155	1895	0.304896	0.0532526	pqqC
JJLEJPGA_01415	1408	1263	1256	1312	1789	1904	0.0415119	0.85008	pqqB
JJLEJPGA_01416	5445	12112	10337	1855	2953	2361	-2.2622	1.93213e-18	NA
JJLEJPGA_01417	1946	2244	2306	2086	3048	2596	-0.0542108	0.728869	nodD2_2
JJLEJPGA_01418	7898	9067	8187	10314	10835	8656	-0.0284745	0.916875	ddc
JJLEJPGA_01419	10861	11225	10224	14855	15124	12392	0.118235	0.640674	dat
JJLEJPGA_01420	1284	1601	1331	1537	2392	1800	0.131313	0.496735	abo
JJLEJPGA_01421	641	520	741	1152	1739	1462	0.884487	1.43846e-06	NA
JJLEJPGA_01422	13664	16411	17470	11792	27013	21071	-0.0087786	0.977095	NA
JJLEJPGA_01423	1862	1998	2104	2085	3949	3434	0.337859	0.0560367	NA
JJLEJPGA_01424	885	818	861	758	1238	1301	0.0413276	0.864402	NA
JJLEJPGA_01425	61	72	62	50	105	123	0.176721	0.712777	NA
JJLEJPGA_01426	7253	10413	9335	8324	10749	9323	-0.218409	0.244834	NA
JJLEJPGA_01427	18702	24918	23832	27273	37469	31028	0.208895	0.20247	NA
JJLEJPGA_01428	460	319	376	258	348	306	-0.648755	0.00775039	NA
JJLEJPGA_01429	1807	1500	1262	1346	1973	1932	-0.117613	0.647588	NA
JJLEJPGA_01430	1739	1768	1643	791	1196	976	-1.10952	5.26301e-16	btuB_1
JJLEJPGA_01431	52	42	45	62	33	63	-0.0607631	0.930462	NA
JJLEJPGA_01432	105	196	157	94	223	181	-0.215673	0.605313	syrM1
JJLEJPGA_01433	230	146	200	171	150	202	-0.417337	0.251787	kefG
JJLEJPGA_01434	546	591	697	399	493	383	-0.812875	3.40028e-05	ywrO_2
JJLEJPGA_01435	821	946	1174	992	1034	940	-0.258791	0.281343	NA
JJLEJPGA_01436	5412	6315	6774	5937	7066	5700	-0.267615	0.142067	NA
JJLEJPGA_01437	1330	1213	1238	1019	1447	1206	-0.349897	0.0262232	dauR_2
JJLEJPGA_01438	1873	1060	929	2416	2040	2639	0.595792	0.0994022	cycA_2
JJLEJPGA_01439	220028	190413	169711	413799	462890	446926	0.899223	2.27882e-06	gdhA_1
JJLEJPGA_01440	1398	1605	1694	2849	3265	3532	0.751894	2.01092e-06	lcfB
JJLEJPGA_01441	1955	2404	2503	5752	8265	7276	1.33126	4.95961e-26	yraA
JJLEJPGA_01442	764	922	974	2294	3300	3006	1.38957	5.40318e-26	NA
JJLEJPGA_01443	755	791	837	517	1088	1204	-0.100809	0.749278	cvaA_1
JJLEJPGA_01444	539	556	628	401	579	521	-0.504654	0.00155892	cvaA_2
JJLEJPGA_01445	1026	1039	1196	936	1408	1248	-0.169534	0.277199	apxIB_1
JJLEJPGA_01446	209	254	254	254	250	356	-0.0178261	0.962441	oprM
JJLEJPGA_01447	365	356	336	412	538	530	0.183142	0.378226	acrF
JJLEJPGA_01448	76	62	76	97	60	101	0.0189876	0.97586	mexA
JJLEJPGA_01449	368	409	425	253	302	394	-0.636578	0.00523462	bmr3_1
JJLEJPGA_01450	154	219	205	303	398	276	0.466656	0.0808906	betI_1
JJLEJPGA_01451	265	220	241	216	368	308	-0.0259112	0.931279	NA
JJLEJPGA_01452	76	114	115	89	143	127	-0.0733325	0.849644	NA
JJLEJPGA_01453	56	68	80	112	103	78	0.263165	0.56584	NA
JJLEJPGA_01454	1738	2079	1987	1747	2682	2321	-0.09223	0.557945	gcvA_4
JJLEJPGA_01455	3033	4268	3884	4407	4776	3366	-0.103621	0.724189	ggt_1
JJLEJPGA_01456	225	305	400	237	392	381	-0.190488	0.538775	NA
JJLEJPGA_01457	88	95	98	56	94	100	-0.486257	0.149241	NA
JJLEJPGA_01458	876	981	1113	628	1028	897	-0.532104	0.000864636	pgrR_7
JJLEJPGA_01459	2153	2242	2329	1806	2999	2232	-0.251524	0.0954937	NA
JJLEJPGA_01460	966	1018	1104	1043	1899	1549	0.215751	0.223504	sutR_2
JJLEJPGA_01461	159	230	243	221	347	208	-0.00706089	0.985863	NA
JJLEJPGA_01462	212	196	279	170	200	121	-0.765059	0.016538	NA
JJLEJPGA_01463	717	726	860	936	1018	877	0.019723	0.942412	nicB_1
JJLEJPGA_01464	126	152	259	136	256	146	-0.311556	0.446963	nicB_2
JJLEJPGA_01465	25	68	67	79	88	59	0.234282	0.702979	nicA
JJLEJPGA_01466	107	178	125	160	287	283	0.510852	0.107945	soxC_2
JJLEJPGA_01467	94	113	94	86	219	190	0.369268	0.332014	soxC_3
JJLEJPGA_01468	216	295	309	387	579	516	0.549488	0.00790636	dmoA_2
JJLEJPGA_01469	58	101	85	107	120	80	0.0572872	0.910045	metQ_2
JJLEJPGA_01470	94	38	71	110	120	120	0.490849	0.309264	metN2
JJLEJPGA_01471	54	73	112	91	86	147	0.166133	0.755644	metI_2
JJLEJPGA_01472	247	200	169	218	312	348	0.193787	0.549983	ssuA_4
JJLEJPGA_01473	530	514	640	1211	1649	1465	1.06082	2.02292e-12	NA
JJLEJPGA_01474	272	318	269	389	493	349	0.226417	0.38518	ttuB_3
JJLEJPGA_01475	386	322	348	329	359	509	-0.114471	0.719841	glvR
JJLEJPGA_01476	3009	3542	3347	2868	4492	3892	-0.127479	0.383449	bglA
JJLEJPGA_01477	854	912	931	1229	1243	1159	0.155417	0.504806	pcaK_1
JJLEJPGA_01478	3051	3896	3442	3719	5899	4544	0.135285	0.437027	dsdA
JJLEJPGA_01479	1210	2443	1758	868	2383	1492	-0.54087	0.109076	NA
JJLEJPGA_01480	905	1510	1245	303	445	281	-2.12863	1.05337e-19	ybaA
JJLEJPGA_01481	2266	2302	2632	2978	4495	4442	0.415806	0.0038248	NA
JJLEJPGA_01482	346	399	424	507	465	637	0.188765	0.513284	NA
JJLEJPGA_01483	2013	1685	2128	1777	2230	1724	-0.31667	0.114428	NA
JJLEJPGA_01484	3754	4038	4403	5108	6691	6099	0.257032	0.0493775	NA
JJLEJPGA_01485	1818	1662	1698	1645	2525	2059	-0.0477457	0.800235	yheS_1
JJLEJPGA_01486	2336	2353	2319	1371	3173	2386	-0.363123	0.108252	fieF_1
JJLEJPGA_01487	510	303	351	65	299	206	-1.4286	0.00112473	NA
JJLEJPGA_01488	663	389	471	72	288	168	-1.92013	9.70628e-07	NA
JJLEJPGA_01489	2372	1757	1654	598	1266	1297	-1.22055	4.96353e-06	NA
JJLEJPGA_01490	1153	1159	1235	1101	1710	1592	-0.00187366	0.991862	oppA_1
JJLEJPGA_01491	257	288	255	441	594	554	0.687721	0.000123415	NA
JJLEJPGA_01492	712	602	523	7583	2812	3178	2.70572	8.3759e-05	fbpA
JJLEJPGA_01493	494	354	453	3119	1350	1592	2.02485	8.76461e-07	NA
JJLEJPGA_01494	672	644	897	2967	1698	1775	1.32898	0.000167708	fbpC
JJLEJPGA_01495	2226	2133	2281	3457	4596	4263	0.590109	2.90866e-06	caeA
JJLEJPGA_01496	46552	41693	64094	53591	73449	59176	-0.00675864	0.98144	NA
JJLEJPGA_01497	3124	3830	3727	6771	9588	8541	0.918708	2.88128e-14	fusA_1
JJLEJPGA_01498	2568	3248	3719	4323	7108	6696	0.613916	0.000476407	ytfF
JJLEJPGA_01499	3183	3502	3429	4629	5502	5236	0.314166	0.0331988	rhaS_3
JJLEJPGA_01500	8733	9161	8364	14198	17093	14218	0.503289	0.00179771	araE
JJLEJPGA_01501	71	92	74	61	135	109	0.027863	0.952575	aes_2
JJLEJPGA_01502	75	144	115	60	274	109	0.0218611	0.97586	NA
JJLEJPGA_01503	209	387	358	175	390	230	-0.593543	0.0754089	iolE_1
JJLEJPGA_01504	248	272	286	209	389	366	-0.0670397	0.814661	comR_2
JJLEJPGA_01505	130	197	165	161	228	191	-0.0630937	0.848091	NA
JJLEJPGA_01506	637	519	638	460	969	617	-0.149451	0.593826	gcvA_5
JJLEJPGA_01507	18	17	17	24	40	62	0.952714	0.118333	livH_2
JJLEJPGA_01508	27	37	40	34	54	33	-0.0871156	0.884178	NA
JJLEJPGA_01509	80	93	56	100	39	72	-0.330619	0.612858	lptB_2
JJLEJPGA_01510	23	22	32	73	32	16	0.480839	0.592038	livF_2
JJLEJPGA_01511	768	834	1035	970	1897	1362	0.354311	0.0918343	braC
JJLEJPGA_01512	372	512	462	635	1037	930	0.637225	0.000621051	NA
JJLEJPGA_01513	550	728	761	1176	1962	1796	0.960471	4.01159e-08	hyuC_1
JJLEJPGA_01514	1642	2977	2463	987	1203	907	-1.4733	7.70344e-10	NA
JJLEJPGA_01515	2876	4469	3913	1826	3499	2329	-0.880179	3.60471e-05	NA
JJLEJPGA_01516	1969	2490	2133	1498	2092	1574	-0.652472	8.1044e-05	zntB_1
JJLEJPGA_01517	68	50	40	42	61	75	-0.149553	0.789405	pbpG_1
JJLEJPGA_01518	124	128	99	54	97	123	-0.68676	0.0666455	NA
JJLEJPGA_01519	76	52	58	59	100	75	0.00656103	0.989222	NA
JJLEJPGA_01520	1129	1708	1604	1131	1856	1239	-0.380433	0.0879919	pdxK
JJLEJPGA_01521	7857	8598	8621	4065	5809	4913	-1.06653	6.48601e-24	ycgR
JJLEJPGA_01522	1413	1718	1565	2111	3053	2856	0.4659	0.000734479	NA
JJLEJPGA_01523	6829	8407	8087	9599	13077	10467	0.209761	0.172709	NA
JJLEJPGA_01524	2285	3141	3862	1326	2869	2154	-0.879885	0.000222237	NA
JJLEJPGA_01525	1621	1974	2186	2182	3046	2474	0.116102	0.528009	ogt
JJLEJPGA_01526	1423	1889	1962	1844	2609	2024	-0.00127163	0.995301	lsrR
JJLEJPGA_01527	245	313	317	394	636	505	0.499716	0.0106336	mtlK_1
JJLEJPGA_01528	220	198	224	281	528	439	0.63024	0.00447201	xylB_1
JJLEJPGA_01529	177	182	188	225	315	293	0.301722	0.168474	csbX
JJLEJPGA_01530	117	130	143	187	257	160	0.334809	0.278642	NA
JJLEJPGA_01531	91	101	93	117	159	158	0.30297	0.307987	NA
JJLEJPGA_01532	8576	11375	12253	6105	8266	6284	-0.933008	5.37105e-08	fnr
JJLEJPGA_01533	12583	13901	14178	16703	29839	22949	0.449797	0.00170192	uspE
JJLEJPGA_01534	5833	8891	8736	3050	6410	3295	-1.20861	1.44432e-06	pntB
JJLEJPGA_01535	7706	10866	10194	4709	10931	6178	-0.739694	0.00228704	pntA
JJLEJPGA_01536	15739	18664	18138	14352	20193	18747	-0.282629	0.021954	ydgH
JJLEJPGA_01537	1156	1206	1384	1025	1348	1333	-0.31384	0.0404759	ydgI
JJLEJPGA_01538	5116	4922	5651	3674	6083	5507	-0.358709	0.0144785	NA
JJLEJPGA_01539	1999	2098	2179	1904	2530	2166	-0.22587	0.102105	folM
JJLEJPGA_01540	1861	1806	2078	2683	3963	3738	0.544665	3.71532e-05	rstA
JJLEJPGA_01541	1589	1432	1412	2391	2909	2680	0.552559	0.000850341	rstB
JJLEJPGA_01542	3650	3941	4032	6863	7984	6886	0.618064	6.49034e-05	NA
JJLEJPGA_01543	2253	2435	2659	1895	2815	2045	-0.426261	0.00536465	rdmC
JJLEJPGA_01544	6032	5827	5942	7743	9385	8988	0.259435	0.0822963	NA
JJLEJPGA_01545	9702	9150	9243	7440	11359	9964	-0.280547	0.0372418	NA
JJLEJPGA_01546	4075	5581	4567	4398	6619	5925	-0.0559935	0.786293	azoR_1
JJLEJPGA_01547	1753	1860	1921	994	784	639	-1.439	1.83709e-07	NA
JJLEJPGA_01548	913	830	882	427	404	333	-1.44198	1.08766e-09	NA
JJLEJPGA_01549	6243	6238	7583	6583	9967	8997	0.0392068	0.821642	NA
JJLEJPGA_01550	4319	5126	5079	3308	5987	4521	-0.395106	0.0125729	ldhA
JJLEJPGA_01551	3838	4750	5400	3322	5929	4677	-0.325082	0.0739357	hslJ
JJLEJPGA_01552	9526	12734	14058	8351	13848	10304	-0.470847	0.00956652	NA
JJLEJPGA_01553	1006	1136	1231	350	529	479	-1.62043	2.70833e-30	emrE
JJLEJPGA_01554	6365	7823	7916	7756	15105	12177	0.335837	0.0652873	nifJ
JJLEJPGA_01555	2474	2954	2694	2988	3371	3127	-0.0591845	0.780815	ttcA
JJLEJPGA_01556	1482	2599	2424	3801	5382	4371	0.764688	0.000575113	NA
JJLEJPGA_01557	4502	5239	5678	7807	10647	9986	0.584243	4.54563e-06	zntB_2
JJLEJPGA_01558	562	749	915	1008	1525	1545	0.568888	0.00811831	NA
JJLEJPGA_01559	1283	1083	1363	946	1171	1283	-0.431049	0.0226566	NA
JJLEJPGA_01560	9610	12113	11564	10665	17445	12642	-0.0210491	0.918778	mppA
JJLEJPGA_01561	8560	9235	10576	9126	13379	10004	-0.106842	0.534056	NA
JJLEJPGA_01562	3141	3593	3663	4230	7149	6039	0.426085	0.0019142	mpaA
JJLEJPGA_01563	4264	4989	4928	4894	7352	6226	0.0734901	0.613098	ycjG
JJLEJPGA_01564	12838	14442	15396	8122	14448	11392	-0.651414	4.28272e-06	tpx
JJLEJPGA_01565	7400	9407	9385	5731	13624	11446	-0.110274	0.697403	tyrR
JJLEJPGA_01566	1842	1999	1956	2344	2579	2240	0.0248581	0.916778	NA
JJLEJPGA_01567	3642	3959	4093	5578	7528	6698	0.460443	6.60501e-05	ycjX
JJLEJPGA_01568	404	328	336	489	614	715	0.462949	0.0462188	pspD
JJLEJPGA_01569	990	984	883	1040	1360	1094	-0.00934057	0.96956	pspC
JJLEJPGA_01570	594	625	594	895	996	902	0.339096	0.0827674	pspB
JJLEJPGA_01571	3899	4185	3907	4271	4986	4193	-0.120859	0.535021	pspA
JJLEJPGA_01572	1287	1180	1122	1482	2418	1839	0.356985	0.0408914	pspF
JJLEJPGA_01573	109	157	118	146	152	182	0.0390857	0.922653	yciC
JJLEJPGA_01574	80	50	82	101	163	132	0.583794	0.10532	caiE_2
JJLEJPGA_01575	49	101	102	72	157	57	-0.142445	0.815478	NA
JJLEJPGA_01576	2710	2869	3042	3137	4017	3515	0.0128781	0.943538	sapA
JJLEJPGA_01577	1199	1032	1260	1835	2281	2520	0.62846	0.000342262	sapB
JJLEJPGA_01578	1317	1086	1233	1986	2063	2517	0.566529	0.00745608	sapC
JJLEJPGA_01579	1595	1798	1604	2865	3107	3501	0.63765	0.000301808	sapD
JJLEJPGA_01580	1150	1085	1294	1760	2449	2332	0.586068	3.46279e-05	sapF
JJLEJPGA_01581	207	283	184	429	281	349	0.412299	0.298244	NA
JJLEJPGA_01582	1680	2210	1969	2780	5155	3850	0.683625	8.57556e-05	NA
JJLEJPGA_01583	2302	2174	2532	3690	5766	4847	0.715887	3.30651e-08	oxyR_1
JJLEJPGA_01584	437	328	344	240	409	401	-0.407143	0.117597	dacD
JJLEJPGA_01585	1185	808	706	2157	1934	2451	0.995151	0.000679558	ydeP_3
JJLEJPGA_01586	709	485	708	624	817	669	-0.1506	0.583674	gltR_2
JJLEJPGA_01587	7814	9014	8473	8926	12716	10508	0.0418327	0.791375	gloA_1
JJLEJPGA_01588	8044	8798	8819	12159	13789	12348	0.294635	0.0747909	rnb
JJLEJPGA_01589	484	632	687	378	746	548	-0.434285	0.0552638	proP_3
JJLEJPGA_01590	419	664	608	234	637	326	-0.848575	0.00790636	hipO_2
JJLEJPGA_01591	17733	16347	15117	31636	51029	45295	1.05735	1.12615e-12	cstA
JJLEJPGA_01592	477	718	631	744	1259	1165	0.47919	0.0241877	kdgT
JJLEJPGA_01593	2078	2913	3128	1987	3820	2860	-0.229024	0.315359	fsaA
JJLEJPGA_01594	3457	4014	4044	3620	6867	6247	0.210724	0.276473	srlR_1
JJLEJPGA_01595	6950	7104	9422	4570	8350	6042	-0.62989	0.000595079	osmB_2
JJLEJPGA_01596	340	382	339	289	362	335	-0.402323	0.0437708	yciH
JJLEJPGA_01597	1134	1045	1065	942	1151	1184	-0.282685	0.107945	pyrF
JJLEJPGA_01598	661	651	578	658	581	634	-0.28164	0.299658	bhsA_1
JJLEJPGA_01599	4038	2144	1768	3520	2926	3809	0.0843323	0.857406	NA
JJLEJPGA_01600	4842	4225	4727	4124	5626	5804	-0.133409	0.452034	lapB
JJLEJPGA_01601	4995	4632	5657	4193	5935	5082	-0.311146	0.0300428	lapA
JJLEJPGA_01602	1985	2050	1966	1479	2247	1687	-0.459523	0.00169163	pgpB
JJLEJPGA_01603	3972	3629	3749	1738	2000	1718	-1.34475	2.99794e-16	ribA
JJLEJPGA_01604	73205	61938	56167	112563	172735	157892	0.891915	2.75123e-07	acnA
JJLEJPGA_01605	534	359	424	348	472	443	-0.370389	0.149241	NA
JJLEJPGA_01606	7301	7022	7050	6299	10603	10254	0.0217731	0.918416	cysB
JJLEJPGA_01607	35624	40414	40590	47029	71160	63938	0.333287	0.00370974	topA_1
JJLEJPGA_01608	4700	3475	5548	1770	3660	2512	-1.12529	1.2004e-06	yciN
JJLEJPGA_01609	4333	5407	5396	3149	5674	3756	-0.587459	0.000913102	sohB
JJLEJPGA_01610	4702	4832	4947	5635	8623	8025	0.308724	0.0135922	yciK
JJLEJPGA_01611	3572	3884	3936	6084	7758	6767	0.561091	1.1442e-05	btuR
JJLEJPGA_01612	5334	3757	4198	6935	7628	7452	0.437648	0.0563665	rluB
JJLEJPGA_01613	460	620	601	514	479	478	-0.456479	0.0725384	hod
JJLEJPGA_01614	1980	2107	2012	1699	1551	1484	-0.630029	0.00469082	NA
JJLEJPGA_01615	4959	6236	6076	6964	11957	9963	0.423571	0.00524964	yciO
JJLEJPGA_01616	2681	2738	2564	3586	5301	5385	0.525368	0.000340109	yciV
JJLEJPGA_01617	236	211	242	162	389	321	-0.00693112	0.985863	trpE
JJLEJPGA_01618	62	57	75	29	149	111	0.188095	0.776619	trpG
JJLEJPGA_01619	423	327	369	355	513	532	0.00931668	0.976453	trpGD
JJLEJPGA_01620	3021	2732	2472	3359	4897	4171	0.282695	0.104074	trpC
JJLEJPGA_01621	3362	3608	3396	4399	6602	4554	0.277415	0.103477	trpB
JJLEJPGA_01622	2188	2534	2497	2831	4410	3511	0.26403	0.0532318	trpA
JJLEJPGA_01623	113126	144407	168161	75270	145403	110150	-0.688313	0.000335579	osmY_2
JJLEJPGA_01624	48716	81742	71806	25517	44437	33796	-1.27767	2.49351e-10	ompW
JJLEJPGA_01625	552	518	532	255	386	304	-1.07303	4.43038e-10	NA
JJLEJPGA_01626	2975	3131	3238	2939	4351	4038	-0.0315201	0.836778	NA
JJLEJPGA_01627	1312	1407	1540	1172	1217	1084	-0.56834	0.00402883	NA
JJLEJPGA_01628	2022	2472	2263	1571	1906	1777	-0.653056	1.47991e-05	yciB
JJLEJPGA_01629	760	1011	1086	900	714	826	-0.476587	0.0911428	NA
JJLEJPGA_01630	1776	1893	1683	4397	2763	2888	0.681105	0.0390913	tonB
JJLEJPGA_01631	1810	2192	2209	2094	3706	3087	0.195893	0.255465	queH
JJLEJPGA_01632	4684	4695	5230	3117	5126	4636	-0.499854	0.000249903	yciI
JJLEJPGA_01633	775	809	820	851	1160	1027	0.0356307	0.842381	NA
JJLEJPGA_01634	552	683	631	578	461	388	-0.632346	0.0394184	NA
JJLEJPGA_01635	409	368	340	803	1277	1271	1.26374	1.47779e-11	smvA
JJLEJPGA_01636	16484	22970	22245	20901	53850	36343	0.49943	0.0524319	NA
JJLEJPGA_01637	4683	4587	4714	5518	8504	8182	0.35187	0.010616	clsA_2
JJLEJPGA_01638	2464	2398	2393	1552	2232	2334	-0.556723	0.000224024	NA
JJLEJPGA_01639	36372	27629	22734	115111	100454	113409	1.64905	2.77113e-10	btuD_2
JJLEJPGA_01640	43523	30026	23121	142418	140054	159954	1.90415	4.68012e-12	oppD_2
JJLEJPGA_01641	29958	18358	15541	84686	85948	94003	1.75736	7.70344e-10	oppC_2
JJLEJPGA_01642	35012	22015	17422	103577	116103	125374	1.90892	1.27441e-11	oppB
JJLEJPGA_01643	187651	100486	77414	782148	869384	920369	2.50775	8.28872e-15	oppA_2
JJLEJPGA_01644	99633	43849	36377	162619	143905	162543	1.09314	0.0967986	oppA_3
JJLEJPGA_01645	727	607	672	210	468	302	-1.37686	3.12187e-09	NA
JJLEJPGA_01646	40108	55795	53017	48161	100700	70454	0.225874	0.320714	adhE
JJLEJPGA_01647	1	0	0	1	0	0	-0.290874	0.964185	NA
JJLEJPGA_01648	0	0	0	0	0	0	NA	NA	NA
JJLEJPGA_01649	0	2	0	1	0	0	-1.17101	0.83992	NA
JJLEJPGA_01650	2891	3622	3820	3634	5831	4988	0.172781	0.298002	metAS
JJLEJPGA_01651	2914	1572	1408	4093	6310	4832	1.03995	0.000883615	aceB
JJLEJPGA_01652	1763	1250	1054	4039	6189	5594	1.63462	2.55132e-12	aceA
JJLEJPGA_01653	805	569	442	1527	1992	2090	1.31289	7.78488e-07	aceK
JJLEJPGA_01654	186	211	297	417	468	484	0.700032	0.00536465	eda_1
JJLEJPGA_01655	149	128	199	177	405	272	0.503897	0.115521	edd
JJLEJPGA_01656	101	135	172	160	156	206	0.0830339	0.83992	gntU
JJLEJPGA_01657	64	68	108	90	156	118	0.288167	0.463053	gntK_1
JJLEJPGA_01658	7201	5548	5230	6428	8491	8161	0.0516012	0.840925	iclR
JJLEJPGA_01659	7803	8276	8260	8115	10979	9759	-0.0554733	0.694619	metH
JJLEJPGA_01660	1585	1605	1467	2134	2742	2534	0.370702	0.0143364	phnR_1
JJLEJPGA_01661	2132	2888	2897	3672	5353	3986	0.416658	0.0188702	NA
JJLEJPGA_01662	1179	1350	1315	2516	3855	2944	0.967751	3.01495e-13	NA
JJLEJPGA_01663	483	469	649	1152	1644	1461	1.10858	1.45431e-10	NA
JJLEJPGA_01664	310	387	496	876	988	871	0.920744	4.5708e-05	phnV
JJLEJPGA_01665	2459	2048	2648	3038	3814	3245	0.202779	0.298012	btuD_3
JJLEJPGA_01666	3897	4131	3939	3672	5166	4449	-0.153979	0.246772	NA
JJLEJPGA_01667	1686	2189	2290	708	1484	1074	-1.24821	2.48815e-10	shlA
JJLEJPGA_01668	384	413	445	237	444	398	-0.528358	0.0112014	shlB_1
JJLEJPGA_01669	1179	1599	1807	939	2019	1354	-0.42035	0.0837605	panS
JJLEJPGA_01670	1966	2081	2054	2642	3911	3144	0.360353	0.00491352	lysC
JJLEJPGA_01671	2414	3123	3184	3710	6880	5179	0.53167	0.00251079	nhaP2
JJLEJPGA_01672	8428	10712	10346	9435	15022	12379	0.00965304	0.960816	pgi
JJLEJPGA_01673	19680	28387	25497	19785	35242	24872	-0.199524	0.339627	NA
JJLEJPGA_01674	1248	1089	1195	577	912	656	-1.03484	9.86477e-10	psiE
JJLEJPGA_01675	820	1053	1229	1088	1481	1174	-0.0222415	0.931279	malG
JJLEJPGA_01676	745	1042	1056	1116	1725	1350	0.254453	0.19807	malF
JJLEJPGA_01677	2158	3010	2974	5914	6239	5057	0.811358	0.000188356	malE
JJLEJPGA_01678	240	397	481	892	632	415	0.58046	0.190586	NA
JJLEJPGA_01679	493	792	802	1412	1261	1051	0.586579	0.0522823	malK
JJLEJPGA_01680	1208	2127	2183	5284	6041	4783	1.27447	2.5525e-07	lamB
JJLEJPGA_01681	578	1149	993	1591	2020	1415	0.60533	0.0350797	NA
JJLEJPGA_01682	201	210	171	346	335	325	0.51399	0.0638287	rihB_1
JJLEJPGA_01683	756	762	818	1049	1356	1551	0.458988	0.00853809	ccpA_2
JJLEJPGA_01684	2097	2247	2428	2410	4041	3452	0.230229	0.115448	proP_4
JJLEJPGA_01685	1145	1187	1314	777	1431	1179	-0.431673	0.0110745	ubiC
JJLEJPGA_01686	875	993	1153	636	786	654	-0.829406	2.20185e-06	ubiA
JJLEJPGA_01687	11682	13160	13216	14173	20173	17940	0.154072	0.197495	plsB
JJLEJPGA_01688	809	766	946	561	795	709	-0.592156	0.000205273	dgkA_2
JJLEJPGA_01689	5652	5042	5869	4141	6883	5551	-0.318834	0.0375137	lexA_1
JJLEJPGA_01690	584	626	761	685	862	943	0.0425828	0.857412	dinF
JJLEJPGA_01691	8560	9710	11355	2928	7612	5502	-1.23549	1.29944e-07	NA
JJLEJPGA_01692	1883	2317	2414	1665	2534	2353	-0.32171	0.0345369	zur
JJLEJPGA_01693	585	648	599	890	1295	1097	0.533915	0.000246193	NA
JJLEJPGA_01694	834	845	973	1112	1839	1330	0.375559	0.0256851	ecfG
JJLEJPGA_01695	566	675	674	619	960	711	-0.050592	0.815098	NA
JJLEJPGA_01696	3269	2654	2882	3610	5196	5394	0.375691	0.0404142	dusA
JJLEJPGA_01697	41	89	72	40	35	52	-0.936781	0.0586166	pspG
JJLEJPGA_01698	4376	4462	4838	5276	8376	7038	0.282992	0.0240069	qorA_2
JJLEJPGA_01699	5503	5514	5033	5625	7727	7965	0.101931	0.563277	dnaB
JJLEJPGA_01700	1578	1732	1981	2205	2657	2485	0.185681	0.279854	alr
JJLEJPGA_01701	512	523	602	516	820	759	0.0422348	0.843145	pheC
JJLEJPGA_01702	358	286	235	241	408	390	-0.0889196	0.795646	lrp_2
JJLEJPGA_01703	13683	17773	16682	34329	34646	32622	0.808268	2.70878e-05	tyrB
JJLEJPGA_01704	1871	1691	2909	1091	1678	1270	-0.98423	1.88391e-05	NA
JJLEJPGA_01705	364	465	325	209	825	406	-0.0668425	0.893146	yjbR
JJLEJPGA_01706	1120	1503	1607	1278	1877	1433	-0.18313	0.369813	maa
JJLEJPGA_01707	752	1203	1048	1273	2021	1654	0.412428	0.0511828	yahK
JJLEJPGA_01708	5878	5939	5572	9296	12743	11253	0.632781	3.63213e-07	uvrA
JJLEJPGA_01709	16123	16922	18422	13717	17577	15122	-0.442866	0.000681812	ssb_1
JJLEJPGA_01710	568	817	800	685	1147	935	0.0279494	0.914424	bdcA
JJLEJPGA_01711	277	329	301	214	278	285	-0.522716	0.0109181	gcvA_6
JJLEJPGA_01712	338	317	345	142	330	202	-0.912306	0.000494899	bhsA_2
JJLEJPGA_01713	3320	3287	3682	5402	7222	6316	0.58119	2.54336e-06	NA
JJLEJPGA_01714	2637	3414	3446	7231	9307	9167	1.1432	1.71144e-15	yfcG_2
JJLEJPGA_01715	4207	5538	6221	7514	9745	9563	0.456723	0.00906094	NA
JJLEJPGA_01716	3833	4253	4415	3715	5169	4582	-0.194585	0.116396	ghxQ
JJLEJPGA_01717	5343	5316	5381	3930	5331	5034	-0.46957	0.000100769	nhaK
JJLEJPGA_01718	1310	1377	1431	1480	2140	1877	0.110284	0.439481	oxyR_2
JJLEJPGA_01719	167	215	168	224	229	229	0.0315281	0.930238	cidA
JJLEJPGA_01720	247	220	272	380	399	314	0.28878	0.315348	yohK_2
JJLEJPGA_01721	2069	2272	2322	2176	2255	2146	-0.294126	0.130099	pyrG_1
JJLEJPGA_01722	333	279	361	348	468	394	0.0134869	0.962993	lpxP
JJLEJPGA_01723	15681	16726	17081	4091	6403	5971	-1.90187	1.39594e-63	NA
JJLEJPGA_01724	18750	24045	26749	10120	18670	16080	-0.954287	5.79007e-08	NA
JJLEJPGA_01725	1939	1248	1127	2143	2109	2355	0.326035	0.309264	fis
JJLEJPGA_01726	5274	4642	4516	6668	8145	8046	0.365559	0.0335544	dus
JJLEJPGA_01727	510	520	535	561	896	821	0.225822	0.191618	NA
JJLEJPGA_01728	1151	1102	1249	1527	1957	1708	0.272113	0.0821706	panF
JJLEJPGA_01729	287	319	296	268	288	262	-0.423436	0.0717032	yhdT
JJLEJPGA_01730	14170	14717	14486	23805	22333	22158	0.387594	0.0668018	accC
JJLEJPGA_01731	8504	10321	9181	12384	12344	11714	0.109127	0.645234	accB
JJLEJPGA_01732	5282	4860	4989	5712	5532	5007	-0.167786	0.495937	aroQ_1
JJLEJPGA_01733	1796	1973	2140	1692	3066	2615	-0.00459622	0.984495	msrQ
JJLEJPGA_01734	6020	8550	8842	5826	13866	11101	0.0541	0.862087	msrP
JJLEJPGA_01735	9921	12695	13873	9478	17921	13604	-0.155457	0.457016	acuI
JJLEJPGA_01736	3632	3430	3969	3416	5274	4664	-0.0372739	0.825636	csrD
JJLEJPGA_01737	11789	12442	12473	10199	15500	13245	-0.225708	0.0510278	mreB
JJLEJPGA_01738	2231	1814	1993	1845	2641	2383	-0.124958	0.518475	mreC
JJLEJPGA_01739	1066	872	980	899	882	726	-0.491314	0.053521	mreD
JJLEJPGA_01740	2845	2472	2413	2932	4228	3879	0.201696	0.251446	yhdE
JJLEJPGA_01741	7111	7247	8118	7139	10739	8839	-0.0592434	0.691156	rng
JJLEJPGA_01742	8943	8316	9531	8146	12320	11561	-0.054934	0.742347	NA
JJLEJPGA_01743	7463	8599	8969	8599	15832	12391	0.232133	0.161515	nit1
JJLEJPGA_01744	9065	9858	10151	11776	19655	15567	0.375173	0.00366726	tldD
JJLEJPGA_01745	1843	2031	2243	2053	3062	2525	0.0144087	0.936246	NA
JJLEJPGA_01746	1814	2066	2490	955	1381	1163	-1.1659	1.05365e-14	rihB_2
JJLEJPGA_01747	250	302	307	373	502	472	0.349904	0.0690092	NA
JJLEJPGA_01748	1971	2195	2572	2520	4035	3655	0.287118	0.0706964	dmlR_9
JJLEJPGA_01749	163	63	68	163	138	224	0.541324	0.323494	aaeX
JJLEJPGA_01750	382	145	249	590	569	628	0.915088	0.0198231	aaeA_1
JJLEJPGA_01751	366	329	304	532	513	666	0.493421	0.0589454	aaeB_1
JJLEJPGA_01752	3703	4231	4067	3362	5397	4526	-0.168026	0.225523	NA
JJLEJPGA_01753	2333	2835	3034	2264	3162	2316	-0.380258	0.0279943	yhcO
JJLEJPGA_01754	2003	2198	2554	2553	3698	2746	0.111998	0.550179	NA
JJLEJPGA_01755	5912	5919	6108	6698	9655	8355	0.154679	0.212825	pmbA
JJLEJPGA_01756	3537	3130	3761	5991	7919	7759	0.753914	1.04351e-07	cybC
JJLEJPGA_01757	1583	1570	1649	2862	3666	3542	0.770407	1.919e-09	nimR_4
JJLEJPGA_01758	170	267	245	228	487	341	0.299989	0.326073	NA
JJLEJPGA_01759	119	138	138	49	204	55	-0.747236	0.167147	arnA_1
JJLEJPGA_01760	90	99	117	141	148	142	0.215483	0.528574	NA
JJLEJPGA_01761	1346	1404	1375	2379	2433	2413	0.531795	0.00463194	rnk
JJLEJPGA_01762	135	173	146	95	85	145	-0.76189	0.0323987	NA
JJLEJPGA_01763	159	166	176	105	76	43	-1.39456	0.00163358	NA
JJLEJPGA_01764	141	109	110	112	74	56	-0.810135	0.0881517	NA
JJLEJPGA_01765	333	466	456	209	326	315	-0.870583	3.5755e-05	NA
JJLEJPGA_01766	284	418	336	266	473	295	-0.323624	0.236753	NA
JJLEJPGA_01767	491	537	585	656	1123	982	0.456583	0.00714441	NA
JJLEJPGA_01768	688	806	628	643	966	677	-0.201983	0.372393	dgaE
JJLEJPGA_01769	509	645	707	567	928	818	0.00154512	0.994597	dgaF
JJLEJPGA_01770	1491	1754	1777	2300	3319	2654	0.417154	0.00260382	pgl_1
JJLEJPGA_01771	1657	2006	1950	1647	2463	2271	-0.123003	0.433191	licR
JJLEJPGA_01772	1911	2256	1908	700	1535	1182	-1.17116	6.65223e-09	NA
JJLEJPGA_01773	1150	1132	960	653	1043	851	-0.667051	0.000145789	NA
JJLEJPGA_01774	1578	1997	1875	1623	2697	2738	0.0552753	0.808093	higA_1
JJLEJPGA_01775	3663	3569	4071	2204	3445	3499	-0.620371	4.14251e-05	higB_1
JJLEJPGA_01776	771	626	773	1286	1361	1457	0.635437	0.00207284	ptsO
JJLEJPGA_01777	5289	5932	5826	7306	10871	9857	0.408706	0.00035303	rapZ
JJLEJPGA_01778	5055	5531	4912	6920	10003	9210	0.444996	0.000601261	ptsN
JJLEJPGA_01779	12887	19090	19580	14227	25899	18529	-0.131945	0.583478	hpf
JJLEJPGA_01780	15327	17286	16136	16852	26290	22866	0.123794	0.363035	rpoN
JJLEJPGA_01781	5795	5836	5829	7714	10445	8926	0.331864	0.00853809	lptB_3
JJLEJPGA_01782	4552	5694	5758	5117	7232	5793	-0.118693	0.479851	lptA
JJLEJPGA_01783	2912	2691	2849	2706	3134	2863	-0.246628	0.15929	lptC
JJLEJPGA_01784	3010	2776	3159	2363	2860	2589	-0.487185	0.00157698	kdsC
JJLEJPGA_01785	4593	4355	4590	4265	7526	6824	0.13298	0.466981	kdsD
JJLEJPGA_01786	3269	2795	3503	3121	5962	5305	0.256524	0.217604	yrbG
JJLEJPGA_01787	6130	6178	6273	3940	5296	4741	-0.712172	5.56171e-10	mlaF
JJLEJPGA_01788	4516	4863	4822	3274	3646	3094	-0.784905	3.28365e-06	mlaE
JJLEJPGA_01789	5922	5671	5302	4278	5641	5316	-0.452218	0.00183443	mlaD
JJLEJPGA_01790	12704	14957	14698	11472	16248	13566	-0.339177	0.00619337	mlaC
JJLEJPGA_01791	2353	2505	2405	2645	3978	3188	0.12395	0.395557	mlaB
JJLEJPGA_01792	2508	1761	1966	2170	2467	3111	0.0138909	0.966922	ibaG
JJLEJPGA_01793	8338	8560	8535	12567	16973	15459	0.521302	3.76004e-06	murA
JJLEJPGA_01794	2601	1999	2377	2580	3772	4376	0.304239	0.172981	degS
JJLEJPGA_01795	14017	15316	16514	13661	31488	24174	0.252655	0.268369	degQ
JJLEJPGA_01796	7951	8359	9517	4977	7622	6450	-0.748722	2.81827e-10	yhcB
JJLEJPGA_01797	1499	1589	1552	1095	1651	1253	-0.523736	0.000246461	zapE
JJLEJPGA_01798	16043	15649	13446	14455	18355	17338	-0.148548	0.42061	rplM
JJLEJPGA_01799	6768	5880	6583	7110	7103	7313	-0.114273	0.626397	rpsI
JJLEJPGA_01800	17276	21029	21299	18367	39573	33228	0.275708	0.203507	sspA
JJLEJPGA_01801	8113	10242	9754	8543	15715	13113	0.0862632	0.666846	sspB
JJLEJPGA_01802	1977	2178	2515	2695	3359	2679	0.100827	0.619197	NA
JJLEJPGA_01803	2980	3093	3083	3252	6061	5059	0.321298	0.0527235	gltD
JJLEJPGA_01804	8657	9959	9698	8366	17920	13339	0.146424	0.50593	gltB
JJLEJPGA_01805	134	129	115	48	126	81	-0.919038	0.00947092	NA
JJLEJPGA_01806	7647	9178	9147	6493	9085	6818	-0.512558	0.000579364	arcB_1
JJLEJPGA_01807	3066	4150	4000	1882	2116	1280	-1.35846	4.5874e-08	elbB
JJLEJPGA_01808	1785	2154	1957	1587	1954	1489	-0.517441	0.00443889	mtgA
JJLEJPGA_01809	5563	5831	5638	5161	8495	7490	-0.00723169	0.969232	NA
JJLEJPGA_01810	1854	1697	1848	2168	2918	2946	0.268657	0.0813958	diaA
JJLEJPGA_01811	1249	1255	1134	1896	2143	2172	0.482332	0.00628492	NA
JJLEJPGA_01812	11405	13241	13392	16651	25430	21942	0.441725	0.000155661	lpoA
JJLEJPGA_01813	917	928	876	737	944	869	-0.392656	0.0136087	rsmI
JJLEJPGA_01814	362	470	451	752	1053	909	0.780411	1.93407e-06	yhaK
JJLEJPGA_01815	4955	5254	5544	4741	7116	5859	-0.139118	0.279031	yhaJ_1
JJLEJPGA_01816	3028	3853	3815	6240	8560	7214	0.743861	7.49122e-08	yqjG
JJLEJPGA_01817	512	625	607	673	928	866	0.199141	0.247162	yqjF
JJLEJPGA_01818	14324	12779	12343	10843	21974	20374	0.0901861	0.726043	NA
JJLEJPGA_01819	32593	39393	35924	28705	55862	45874	-0.0574674	0.794026	yqjE
JJLEJPGA_01820	107896	118751	130850	59182	118563	91421	-0.741447	1.1442e-05	yqjD_1
JJLEJPGA_01821	19094	22341	20302	14608	32402	29782	-0.0277623	0.923896	yqjC
JJLEJPGA_01822	606	488	550	473	505	469	-0.468841	0.0431651	mzrA
JJLEJPGA_01823	1314	1326	1380	1345	1720	1671	-0.0614594	0.720617	yqjA
JJLEJPGA_01824	1047	952	882	1181	1293	1439	0.15131	0.51518	NA
JJLEJPGA_01825	1941	2215	2171	1558	1825	1222	-0.739152	0.00061216	lldR_2
JJLEJPGA_01826	682	881	948	1147	1481	1256	0.3386	0.0689663	exuT_1
JJLEJPGA_01827	1355	1860	1749	2513	4405	3427	0.741134	1.40519e-05	uxaC
JJLEJPGA_01828	1401	1561	1690	1940	2238	2140	0.156724	0.386564	uxaA
JJLEJPGA_01829	7881	5400	5180	20813	17938	19446	1.3846	2.43632e-07	sstT
JJLEJPGA_01830	492	338	448	468	522	665	0.0773391	0.815193	alx
JJLEJPGA_01831	2082	2276	2463	2927	4048	3406	0.305681	0.0207772	NA
JJLEJPGA_01832	3583	3231	3436	3406	4897	4440	0.00453809	0.982083	iolU
JJLEJPGA_01833	1106	1233	1091	1182	1635	1332	-0.028233	0.885926	ygjP
JJLEJPGA_01834	1059	1367	1134	1052	1710	1291	-0.127152	0.530698	NA
JJLEJPGA_01835	1828	2112	2004	1165	1777	1354	-0.777342	1.78051e-08	higB-1
JJLEJPGA_01836	1703	1716	1791	2389	3235	3203	0.457477	0.000461143	rlmG
JJLEJPGA_01837	3095	2502	2454	7163	14794	12280	1.74409	1.10599e-17	fadH
JJLEJPGA_01838	2078	1554	1673	1966	1886	2463	-0.0323232	0.921341	yheS_2
JJLEJPGA_01839	6860	2389	2012	9059	8419	12238	1.09232	0.156559	gabR_2
JJLEJPGA_01840	21608	6348	5382	18328	16024	27665	0.584286	0.482457	puuE
JJLEJPGA_01841	16632	6033	5010	17666	14156	24621	0.729662	0.336078	gabD
JJLEJPGA_01842	5434	2888	2949	7063	5268	8931	0.638134	0.0900076	tyrP_2
JJLEJPGA_01843	4981	5393	5545	8446	10836	9372	0.553584	1.17689e-05	yfcF
JJLEJPGA_01844	835	869	818	609	927	688	-0.4922	0.00285658	NA
JJLEJPGA_01845	1254	1325	1319	727	1121	787	-0.875115	2.30342e-08	NA
JJLEJPGA_01846	405	364	342	272	340	289	-0.601135	0.005457	NA
JJLEJPGA_01847	36	32	30	37	59	37	0.125072	0.829889	NA
JJLEJPGA_01848	1697	1723	1729	1565	2538	2321	0.00099491	0.99541	mug
JJLEJPGA_01849	13530	17166	16181	19835	29129	21409	0.283208	0.0813626	rpoD
JJLEJPGA_01850	7480	7773	8313	10862	15892	15146	0.521845	6.06491e-06	dnaG
JJLEJPGA_01851	9206	5386	6781	5285	7607	7966	-0.354945	0.18765	rpsU
JJLEJPGA_01852	4206	4178	4644	4179	6997	6379	0.11029	0.509208	tsaD
JJLEJPGA_01853	5807	6183	6438	4655	9941	9472	0.0456743	0.866925	plsY
JJLEJPGA_01854	1453	1287	1364	1196	2143	2046	0.0626829	0.793428	folB
JJLEJPGA_01855	1999	1865	2024	1312	2176	1490	-0.560317	0.000839129	uppP
JJLEJPGA_01856	2339	2475	2800	2962	4276	3993	0.255255	0.0578368	cca
JJLEJPGA_01857	5824	5651	5953	5321	9163	8902	0.0996696	0.607189	NA
JJLEJPGA_01858	3321	4029	4191	4208	7343	5970	0.283156	0.0771712	ygiF
JJLEJPGA_01859	5817	6388	6721	6960	10978	8651	0.178597	0.186519	glnE
JJLEJPGA_01860	6938	8423	8159	8293	13705	11276	0.184786	0.212753	hldE
JJLEJPGA_01861	4400	4332	5158	2612	3470	3050	-0.902808	5.21273e-12	yqiC
JJLEJPGA_01862	13076	19336	20022	42703	27304	31158	0.725753	0.0252049	ribB
JJLEJPGA_01863	3054	4408	4133	3458	9232	5753	0.317983	0.270558	NA
JJLEJPGA_01864	203	233	293	188	262	235	-0.388886	0.105851	ygiD
JJLEJPGA_01865	11739	11307	10955	19438	24742	21606	0.654701	2.49577e-06	ygiC
JJLEJPGA_01866	13626	12133	12816	17853	23204	19676	0.355383	0.0201278	NA
JJLEJPGA_01867	1288	1437	1306	2438	2799	2294	0.617641	0.000639595	dhaK
JJLEJPGA_01868	945	1113	1075	2186	2572	1997	0.825019	5.4741e-06	dhaL
JJLEJPGA_01869	2054	2468	2427	4593	5105	4820	0.782473	1.4256e-06	dhaM
JJLEJPGA_01870	1613	1685	1879	2152	3494	3114	0.443107	0.00141994	dhaR
JJLEJPGA_01871	36246	42727	40448	23928	41188	33270	-0.599813	9.52822e-06	tolC_2
JJLEJPGA_01872	2080	2078	2232	1877	2715	2473	-0.162642	0.226694	nudF
JJLEJPGA_01873	2847	2280	2477	2607	3724	3482	0.0560193	0.796082	NA
JJLEJPGA_01874	9441	10135	11554	11421	18687	17787	0.305239	0.0472078	cpdA
JJLEJPGA_01875	3267	2935	3216	3101	4414	4829	0.0793657	0.697511	NA
JJLEJPGA_01876	6906	9270	9119	5029	9047	7651	-0.540259	0.00180997	parE
JJLEJPGA_01877	1072	1321	1362	990	1339	1410	-0.306041	0.0740947	dmlR_10
JJLEJPGA_01878	471	674	540	578	786	723	0.00934588	0.973731	ygiN
JJLEJPGA_01879	385	375	393	267	502	407	-0.299291	0.16325	mdaB
JJLEJPGA_01880	9148	10218	10626	11903	19799	16900	0.379095	0.00364709	parC
JJLEJPGA_01881	3157	2988	3381	2679	3795	4241	-0.139332	0.46454	plsC
JJLEJPGA_01882	10422	12529	12162	15174	24293	21464	0.481305	0.00020855	ftsP
JJLEJPGA_01883	1056	866	1231	1671	2136	2069	0.601394	0.00137742	NA
JJLEJPGA_01884	1371	1749	1797	1800	2862	2537	0.239098	0.151175	dasR
JJLEJPGA_01885	1839	1630	1785	2234	2542	2343	0.15055	0.453706	NA
JJLEJPGA_01886	1661	1498	1613	709	998	921	-1.16831	7.44944e-17	emtA_1
JJLEJPGA_01887	1302	1213	1462	225	496	476	-2.07169	7.74648e-21	celA_2
JJLEJPGA_01888	1279	1532	1572	227	894	759	-1.5964	4.39837e-06	licC_2
JJLEJPGA_01889	404	608	561	47	71	72	-3.35375	2.25614e-45	chbA_2
JJLEJPGA_01890	2089	3146	2672	408	864	611	-2.40218	1.01161e-30	bglC
JJLEJPGA_01891	7444	9025	8732	12309	22674	18374	0.757	6.91187e-07	dkgA_2
JJLEJPGA_01892	123	240	214	142	234	286	-0.112665	0.794026	yqhD
JJLEJPGA_01893	1459	1646	1696	1174	1734	1339	-0.482241	0.000668686	rhaS_4
JJLEJPGA_01894	454	363	456	301	525	457	-0.313044	0.169853	adh_1
JJLEJPGA_01895	512	674	760	585	796	783	-0.143523	0.526051	pgrR_8
JJLEJPGA_01896	1222	960	1308	1389	1756	1814	0.208123	0.33124	yghB
JJLEJPGA_01897	251	289	311	400	473	408	0.303603	0.167564	metC_2
JJLEJPGA_01898	2046	1684	1869	7423	4009	3957	1.2473	0.000691231	NA
JJLEJPGA_01899	596	509	545	2364	847	940	1.15935	0.121764	exbD_2
JJLEJPGA_01900	785	796	978	957	1340	1179	0.140229	0.431976	cra_1
JJLEJPGA_01901	526	597	596	717	1286	1123	0.539351	0.00189273	scrB
JJLEJPGA_01902	87	209	173	150	197	156	-0.183894	0.679227	sacX
JJLEJPGA_01903	123	155	196	122	167	192	-0.277734	0.391343	NA
JJLEJPGA_01904	61	64	53	43	30	48	-0.822247	0.0861729	scrK
JJLEJPGA_01905	586	433	506	416	611	517	-0.295497	0.193453	abgT
JJLEJPGA_01906	624	572	606	397	551	536	-0.587106	0.000513419	abgB
JJLEJPGA_01907	446	456	426	189	283	273	-1.14604	2.27625e-10	iaaH
JJLEJPGA_01908	763	1021	910	612	750	593	-0.74987	0.000113971	tsaR_2
JJLEJPGA_01909	446	472	437	502	603	451	-0.0895286	0.732024	fecA_3
JJLEJPGA_01910	626	519	599	1058	830	966	0.45341	0.113966	NA
JJLEJPGA_01911	11554	11980	11596	17106	24823	19518	0.499816	7.36466e-05	queF_1
JJLEJPGA_01912	9150	9084	7916	13891	19221	15437	0.587275	0.000148005	NA
JJLEJPGA_01913	3935	3993	3679	4126	5913	5310	0.0943613	0.545009	NA
JJLEJPGA_01914	2376	2403	2528	2299	2918	2431	-0.22841	0.140516	codB
JJLEJPGA_01915	1496	1381	1442	1136	1549	1978	-0.199338	0.391343	NA
JJLEJPGA_01916	2123	2122	1866	1898	2861	2747	-0.0185888	0.930995	NA
JJLEJPGA_01917	2920	2702	2166	26954	56489	34741	3.57912	3.98264e-64	NA
JJLEJPGA_01918	1143	1387	1338	1519	2238	2101	0.291763	0.0464438	nadA
JJLEJPGA_01919	2324	2434	2584	2761	5010	3813	0.333027	0.0345369	pnuC
JJLEJPGA_01920	2772	3140	3398	3788	4798	4951	0.24559	0.10532	zitB
JJLEJPGA_01921	1977	1659	1750	2832	2937	3255	0.460052	0.0252952	rcsC_2
JJLEJPGA_01922	1174	1291	1250	1184	1807	1546	-0.0225508	0.895188	bvgA
JJLEJPGA_01923	5695	5917	6022	6557	9721	9104	0.215257	0.0812382	aroG
JJLEJPGA_01924	8159	8448	8040	6101	10582	8507	-0.292257	0.0478117	yjgN
JJLEJPGA_01925	3497	3619	3342	2778	3613	3597	-0.367413	0.0100936	bepA_1
JJLEJPGA_01926	16013	18850	19540	28365	39741	33418	0.599768	8.11433e-07	gpmA
JJLEJPGA_01927	12921	16737	18206	19721	24515	23430	0.211475	0.23814	psiF
JJLEJPGA_01928	257	367	399	425	670	594	0.416242	0.0652087	galM
JJLEJPGA_01929	315	433	508	399	760	590	0.156656	0.575431	galK
JJLEJPGA_01930	402	457	498	448	884	789	0.31488	0.161998	galT
[truncated: 2,804 more rows]
