# Supplementary material for: Conjugative Transfer of Disease‐Encoding Plasmid Variants in Serratia spp. Alter Production of Enzymes and Virulence Properties
Source: Environ Microbiol Rep. 2026 Feb 10;18(1):e70292. doi: 10.1111/1758-2229.70292 (PMC12890329; doi:10.1111/1758-2229.70292)
Supplement: Supplementary file 2 — Table S1: Number of CFUs recovered from host macerates of larvae inoculated with transconjugants and their wildtype counterparts from Days 6 to 12. [file EMI4-18-e70292-s002.xlsx]

## Sheet: Sheet1
Table S1: Number of CFUs recovered from host macerates of larvae inoculated with transconjugants and their wildtype counterparts from days 6-12.
Days
Isolate	6	9	12
A1M02	2.27 x 106± 1.1 x 105	7.33 x 105± 1.07 x 105	4.76 x 105± 9.54 x 104
Se477	1.35 x 107± 3.6 x 106	1.56 x 107± 3.14 x 106	1.53 x 107± 1.48 x 106
SeiDIA	3.01 x 106± 6.1 x 105	4.7 x 106± 5.19E x 105	8.67 x 105± 1.97x 105
Sp3041	9.07 x 106± 3.0 x 106	1.04 x 108± 2.54 x 107	4.97 x 107± 1.15 x 107
Se477 (pAGR96X)	4.0 x 105± 8.1 x 104	1.46 x 106±4.61 x 105	1.01 x 106± 2.35 x 105
Se477 (pADAP)	3.33 x 106± 5.4 x 105	6.0 x 105± 1.57 x 105	1.58 x 106± 1.11 x 105
Se477 (p626)	3.53 x 106± 5.3 x 105	6.93 x 105± 1.30 x 105	1.36 x 105± 4.86 x 104
Sp3041 (pAGR96X)	3.81 x 107± 1.5 x 107	2.67 x 106± 5.09 x 105	3.78 x 107± 6.75 x 106
SeiDIA (p626)	2.07 x 107± 8.2 x 106	6.67 x 104± 7.20 x 105	4.33 x 104± 7.49 x 103
SeiDIA (pAGR96X)	3.46 x 107± 1.2 x 107	8.0 x 104± 1.41 x 104	3.6 x 105±1.05 x 104
Se5.6 (p626)	9.81 x 106± 2.1 x 106	5.39 x 105± 9.96E x 104	2.9 x 106± 7.23 x 105
Se5.6 (pAGR96X)	4.01 x 107± 8.3 x 106	2.3 x 106± 5.78E x 105	2.3 x 106± 1.89 x 106
Se5.6 (pADAP)	2.99 x 106± 6.0 x 105	1.14 x 107± 2.40 x 106	1.02 x 106± 2.11 x 105
