# Supplementary material for: Conjugative Transfer of Disease‐Encoding Plasmid Variants in Serratia spp. Alter Production of Enzymes and Virulence Properties
Source: Environ Microbiol Rep. 2026 Feb 10;18(1):e70292. doi: 10.1111/1758-2229.70292 (PMC12890329; doi:10.1111/1758-2229.70292)
Supplement: Supplementary file 3 — Table S2: Transcript data corresponding to putative genomic islands predicted for erroneous expression artefact in transcriptome data for Se477 versus Se477 (pADAP). [file EMI4-18-e70292-s001.xlsx]

## Sheet: Sheet1
Table S2. Transcript data corresponding to putative genomic islands predicted for erroneous expression artifact in transcriptome data for Se477 vs Se477 (pADAP).
Transcriptomic data										Genomic Island prediction - IslandViewer 4
transcript_id	Se477			Se477 (pADAP)			log2FoldChange	padj	description
	AV_1	AV_2	AV_3	AV_7	AV_8	AV_9				Island start	Island end	Predicted length	Gene ID	Gene start	Gene end	Strand	Product
OJEPCDOL_01212	8309	10977	7987	0	0	0	15.8111	9.33026e-39	NA	3219055	3276254	57199		3219055	3222063	-1	hypothetical protein
OJEPCDOL_01213	2764	2900	1931	0	0	0	13.9614	2.83195e-30	tnpR				tnpR	3222223	3222783	1	Transposon gamma-delta resolvase
OJEPCDOL_01214	482	704	489	0	0	0	11.7836	1.42892e-21	cdhR_3				cdhR_3	3222888	3223775	-1	HTH-type transcriptional regulator CdhR
OJEPCDOL_01215	127	150	165	0	0	0	9.88717	8.19321e-15	NA					3223991	3224770	-1	hypothetical protein
OJEPCDOL_01216	115	198	146	0	0	0	9.91987	6.96188e-15	lysO_1				lysO_1	3224962	3225894	-1	Lysine exporter LysO
OJEPCDOL_01217	420	559	444	0	0	0	11.5558	8.59954e-21	pncA_1				pncA_1	3226051	3226539	-1	Nicotinamidase
OJEPCDOL_01218	110	156	105	0	0	0	9.60751	5.0475e-14	rfnT				rfnT	3226706	3227914	-1	Riboflavin transporter RfnT
OJEPCDOL_01219	22	13	19	0	0	0	6.86124	8.72852e-06	NA					3228622	3229026	1	hypothetical protein
OJEPCDOL_01220	93	37	43	0	0	0	8.52543	5.99435e-10	NA					3229094	3230029	1	hypothetical protein
OJEPCDOL_01221	64	59	40	0	0	0	8.421	2.97193e-10	NA					3230040	3231524	1	hypothetical protein
OJEPCDOL_01222	9	36	5	0	0	0	6.64108	0.000118603	NA					3231542	3231913	1	hypothetical protein
OJEPCDOL_01223	356	333	296	0	0	0	11.0295	6.26806e-19	NA					3231910	3233433	1	hypothetical protein
OJEPCDOL_01224	19912	16882	15876	0	0	0	16.7732	2.00192e-43	NA					3234112	3237546	-1	Extracellular serine protease
OJEPCDOL_01225	9821	7407	7293	0	0	0	15.6718	8.85581e-38	NA					3237757	3238095	-1	hypothetical protein
OJEPCDOL_01226	2561	1340	1379	0	0	0	13.4551	2.58395e-27	mipA_1				mipA_1	3239092	3239835	1	MltA-interacting protein
OJEPCDOL_01227	2888	1973	1763	0	0	0	13.7775	4.10465e-29	ycaD_1				ycaD_1	3239881	3241011	1	putative MFS-type transporter YcaD
OJEPCDOL_01228	3977	2449	2773	0	0	0	14.2628	5.21365e-31	NA					3241053	3242453	1	hypothetical protein
OJEPCDOL_01229	2716	2022	2037	0	0	0	13.8171	1.86281e-29	NA					3242458	3243243	1	hypothetical protein
OJEPCDOL_01230	4613	4879	3506	0	0	0	14.7406	8.10512e-34	NA					3243294	3243515	-1	hypothetical protein
OJEPCDOL_01231	5892	5292	4456	0	0	0	15.0156	5.5246e-35	bvgS_2				bvgS_2	3244080	3246803	-1	Virulence sensor protein BvgS
OJEPCDOL_01232	2224	1929	1802	0	0	0	13.628	7.12808e-29	rcsB_4				rcsB_4	3246800	3247408	-1	Transcriptional regulatory protein RcsB
OJEPCDOL_01233	2551	2477	2031	0	0	0	13.8668	5.5792e-30	NA					3247437	3248702	-1	hypothetical protein
OJEPCDOL_01234	131	101	138	0	0	0	9.63869	6.88558e-14	NA					3248884	3249159	1	hypothetical protein
OJEPCDOL_01235	4022	4453	3719	0	0	0	14.6572	1.71068e-33	NA					3249480	3250727	-1	hypothetical protein
OJEPCDOL_01236	204	154	137	0	0	0	10.0356	2.43792e-15	NA					3253363	3254250	1	hypothetical protein
OJEPCDOL_01237	1247	1308	812	0	0	0	12.7844	2.28071e-25	NA					3254322	3255098	-1	hypothetical protein
OJEPCDOL_01238	747	595	294	0	0	0	11.7335	1.0514e-20	NA					3255737	3256633	1	putative protein
OJEPCDOL_01239	2191	2778	2265	0	0	0	13.9031	4.37409e-30	baeR_1				baeR_1	3258331	3259020	1	Transcriptional regulatory protein BaeR
OJEPCDOL_01240	3761	4053	3027	0	0	0	14.4811	1.08046e-32	baeS_1				baeS_1	3259023	3260192	1	Signal transduction histidine-protein kinase BaeS
OJEPCDOL_01241	94	94	52	0	0	0	8.96993	7.63775e-12	NA					3261195	3261569	1	hypothetical protein
OJEPCDOL_01242	76	157	88	0	0	0	9.38823	5.41463e-13	NA					3261671	3262243	1	hypothetical protein
OJEPCDOL_01243	69	50	44	0	0	0	8.43218	3.18643e-10	NA					3262318	3262803	1	hypothetical protein
OJEPCDOL_01244	64	79	62	0	0	0	8.7596	2.32692e-11	NA					3262891	3263493	1	hypothetical protein
OJEPCDOL_01245	48	42	61	0	0	0	8.35034	7.33695e-10	traC_1				traC_1	3263567	3264574	1	DNA primase TraC
OJEPCDOL_01246	199	209	113	0	0	0	10.0866	1.88047e-15	ykfI				ykfI	3264586	3264849	1	Toxin YkfI
OJEPCDOL_01247	143	252	163	0	0	0	10.194	8.67134e-16	NA					3264959	3265882	1	hypothetical protein
OJEPCDOL_01248	1595	1660	1122	0	0	0	13.1672	5.23037e-27	NA					3266581	3267519	-1	putative protein
OJEPCDOL_01249	1303	1980	1142	0	0	0	13.1743	7.52389e-27	NA					3267886	3268716	-1	putative oxidoreductase
OJEPCDOL_01250	1986	2639	1643	0	0	0	13.6809	4.36205e-29	pgrR_5				pgrR_5	3268847	3269737	1	HTH-type transcriptional regulator PgrR
OJEPCDOL_01251	13311	12047	10379	0	0	0	16.2091	1.08371e-40	fabG_5				fabG_5	3269978	3270730	-1	3-oxoacyl-[acyl-carrier-protein] reductase FabG
OJEPCDOL_01252	766	649	553	0	0	0	12.0254	1.77199e-22	NA					3270996	3271679	1	hypothetical protein
OJEPCDOL_01253	499	490	288	0	0	0	11.3835	5.75935e-20	NA					3272455	3274164	1	hypothetical protein
OJEPCDOL_01254	840	993	793	0	0	0	12.4396	3.32346e-24	xerC_1				xerC_1	3274232	3275245	1	Tyrosine recombinase XerC
OJEPCDOL_01417	2888	3489	2671	0	0	0	14.222	1.5648e-31	hsdR	3442119	3451976	9857	hsdR	3442326	3445421	-1	Type I restriction enzyme EcoR124II R protein
OJEPCDOL_01418	1575	2106	1365	0	0	0	13.3704	7.9244e-28	NA					3445540	3446808	-1	hypothetical protein
OJEPCDOL_01419	2627	2900	2098	0	0	0	13.9717	1.96892e-30	hsdM				hsdM	3446805	3448361	-1	Type I restriction enzyme EcoKI M protein
OJEPCDOL_01420	346	377	410	0	0	0	11.2443	1.58791e-19	NA					3448699	3449079	1	hypothetical protein
OJEPCDOL_01421	872	1167	854	0	0	0	12.5748	1.1401e-24	NA					3449431	3449727	1	hypothetical protein
OJEPCDOL_01422	1758	2035	1417	0	0	0	13.4203	3.9541e-28	hipA				hipA	3449765	3451054	1	Serine/threonine-protein kinase toxin HipA
OJEPCDOL_01423	308	384	308	0	0	0	11.0472	5.3001e-19	NA					3451277	3451822	1	hypothetical protein
OJEPCDOL_01424	2134	2197	1797	0	0	0	13.6629	3.68463e-29	NA					3451963	3453081	-1	hypothetical protein
OJEPCDOL_02410	5859	6073	4541	0	0	0	15.0846	2.12978e-35	intA_1	4529051	4553503	24452	intA_1	4534818	4536011	1	Prophage integrase IntA
OJEPCDOL_02411	1022	1452	1082	0	0	0	12.8736	8.96044e-26	NA					4536626	4538230	1	hypothetical protein
OJEPCDOL_02412	104	100	107	0	0	0	9.37632	3.0129e-13	NA					4538583	4538837	-1	hypothetical protein
OJEPCDOL_02413	277	339	335	0	0	0	10.9867	1.19134e-18	NA					4538834	4539559	-1	hypothetical protein
OJEPCDOL_02414	24	45	27	0	0	0	7.65111	6.49781e-08	NA					4540105	4540365	1	hypothetical protein
OJEPCDOL_02415	18	26	20	0	0	0	7.07951	1.8414e-06	NA					4540362	4540607	1	hypothetical protein
OJEPCDOL_02416	34	15	23	0	0	0	7.27442	1.09075e-06	NA					4540967	4541158	1	hypothetical protein
OJEPCDOL_02417	25	18	26	0	0	0	7.21708	1.02189e-06	NA					4541155	4541418	1	hypothetical protein
OJEPCDOL_02418	13	39	7	0	0	0	6.89176	2.33678e-05	NA					4541415	4541753	1	hypothetical protein
OJEPCDOL_02419	364	315	284	0	0	0	10.9972	9.03037e-19	traC_2				traC_2	4541766	4544099	1	DNA primase TraC
OJEPCDOL_02420	291	431	383	0	0	0	11.1981	2.62544e-19	NA					4544502	4544852	-1	hypothetical protein
OJEPCDOL_02421	7781	12111	8272	0	0	0	15.854	1.03733e-38	NA					4545142	4546824	-1	hypothetical protein
OJEPCDOL_03408	1425	1656	1152	0	0	0	13.1207	6.77469e-27	intS	600774	635168	34394	intS	608468	609652	1	Prophage integrase IntS
OJEPCDOL_03409	2936	4319	2872	0	0	0	14.3767	5.2603e-32	NA					609642	610877	1	hypothetical protein
OJEPCDOL_03410	3329	4815	3569	0	0	0	14.5931	5.54147e-33	NA					610880	611578	1	hypothetical protein
OJEPCDOL_03411	87	63	60	0	0	0	8.80147	2.37266e-11	NA					612865	613128	1	hypothetical protein
OJEPCDOL_03412	46	45	37	0	0	0	8.08165	2.61563e-09	NA					613125	613370	1	hypothetical protein
OJEPCDOL_03413	28	17	9	0	0	0	6.81778	1.60999e-05	NA					613730	613921	1	hypothetical protein
OJEPCDOL_03415	21	24	17	0	0	0	7.02891	2.32124e-06	NA					614178	614513	1	hypothetical protein
OJEPCDOL_03416	585	509	388	0	0	0	11.6107	6.42253e-21	traC_3				traC_3	614528	616861	1	DNA primase TraC
OJEPCDOL_03417	1155	1271	796	0	0	0	12.7214	3.60959e-25	NA					616934	617455	1	hypothetical protein
OJEPCDOL_03418	98	86	95	0	0	0	9.22059	1.00537e-12	fkpA_2				fkpA_2	617306	618637	-1	FKBP-type peptidyl-prolyl cis-trans isomerase FkpA
OJEPCDOL_03419	44	55	29	0	0	0	8.06058	3.79026e-09	NA					618634	619032	-1	hypothetical protein
OJEPCDOL_03420	56	54	53	0	0	0	8.43944	2.33096e-10	NA					619072	619665	-1	hypothetical protein
OJEPCDOL_03421	255	278	208	0	0	0	10.6106	1.71205e-17	NA					619662	621293	-1	hypothetical protein
OJEPCDOL_03422	84	115	62	0	0	0	9.08903	2.84642e-12	smfA_3				smfA_3	621987	622538	1	Fimbria A protein
OJEPCDOL_03423	49	35	54	0	0	0	8.22103	1.89555e-09	papH_4				papH_4	622610	623149	1	PAP fimbrial minor pilin protein
OJEPCDOL_03424	593	723	581	0	0	0	11.9709	2.15435e-22	papC_3				papC_3	623256	625781	1	Outer membrane usher protein PapC
OJEPCDOL_03425	364	411	283	0	0	0	11.1201	2.90542e-19	yfcS_3				yfcS_3	625843	626589	1	putative fimbrial chaperone YfcS
OJEPCDOL_03426	191	174	124	0	0	0	10.0081	2.51582e-15	lpfA_4				lpfA_4	626625	627281	1	putative major fimbrial subunit LpfA
OJEPCDOL_03427	138	187	116	0	0	0	9.85259	7.88692e-15	yfcR_2				yfcR_2	627274	627792	1	putative fimbrial-like protein YfcR
OJEPCDOL_03428	80	162	116	0	0	0	9.55987	1.52546e-13	yfcQ_4				yfcQ_4	627806	628294	1	putative fimbrial-like protein YfcQ
OJEPCDOL_03429	94	213	197	0	0	0	10.0704	7.49349e-15	yfcP_3				yfcP_3	628291	628857	1	putative fimbrial-like protein YfcP
OJEPCDOL_03430	575	835	539	0	0	0	11.998	2.28517e-22	NA					628850	629830	1	hypothetical protein
OJEPCDOL_03431	356	493	328	0	0	0	11.2722	9.63922e-20	NA					629897	630724	1	hypothetical protein
OJEPCDOL_03433	526	490	365	0	0	0	11.5079	1.32835e-20	NA					631375	631761	-1	hypothetical protein
OJEPCDOL_03434	291	312	259	0	0	0	10.8341	2.79086e-18	NA					632352	633164	1	hypothetical protein
OJEPCDOL_03809	5433	4939	3778	0	0	0	14.866	2.94244e-34	NA					633148	633597	1	hypothetical protein
